# Supplementary material for: Haplotype-resolved genome assembly enables gene discovery in the red palm weevil Rhynchophorus ferrugineus
Source: Sci Rep. 2021 May 11;11:9987. doi: 10.1038/s41598-021-89091-w (PMC8113489; doi:10.1038/s41598-021-89091-w)
Supplement: Supplementary file 5 — Supplementary Information 5 [file 41598_2021_89091_MOESM5_ESM.gff3]

JAACXV010000001	AUGUSTUS	gene	10708	45969	.	-	.	ID=jg8369;
JAACXV010000001	AUGUSTUS	mRNA	10708	45969	.	-	.	ID=jg8369.t2;Parent=jg8369;
JAACXV010000001	AUGUSTUS	exon	10708	10759	.	-	.	ID=jg8369.t2.exon1;Parent=jg8369.t2;
JAACXV010000001	AUGUSTUS	CDS	10708	10759	0.47	-	1	ID=jg8369.t2.CDS1;Parent=jg8369.t2;
JAACXV010000001	AUGUSTUS	stop_codon	10708	10710	.	-	0	ID=jg8369.t2.stop1;Parent=jg8369.t2;
JAACXV010000001	AUGUSTUS	intron	10760	10825	.	-	.	ID=jg8369.t2.intron1;Parent=jg8369.t2;
JAACXV010000001	AUGUSTUS	exon	10826	11003	.	-	.	ID=jg8369.t2.exon2;Parent=jg8369.t2;
JAACXV010000001	AUGUSTUS	CDS	10826	11003	0.63	-	2	ID=jg8369.t2.CDS2;Parent=jg8369.t2;
JAACXV010000001	AUGUSTUS	intron	11004	15204	.	-	.	ID=jg8369.t2.intron2;Parent=jg8369.t2;
JAACXV010000001	AUGUSTUS	mRNA	14940	45969	.	-	.	ID=jg8369.t1;Parent=jg8369;
JAACXV010000001	AUGUSTUS	exon	14940	15109	.	-	.	ID=jg8369.t1.exon1;Parent=jg8369.t1;
JAACXV010000001	AUGUSTUS	CDS	14940	15109	0.66	-	2	ID=jg8369.t1.CDS1;Parent=jg8369.t1;
JAACXV010000001	AUGUSTUS	stop_codon	14940	14942	.	-	0	ID=jg8369.t1.stop1;Parent=jg8369.t1;
JAACXV010000001	AUGUSTUS	intron	15110	15204	.	-	.	ID=jg8369.t1.intron1;Parent=jg8369.t1;
JAACXV010000001	AUGUSTUS	exon	15205	15312	.	-	.	ID=jg8369.t2.exon3;Parent=jg8369.t2;
JAACXV010000001	AUGUSTUS	CDS	15205	15312	1	-	2	ID=jg8369.t2.CDS3;Parent=jg8369.t2;
JAACXV010000001	AUGUSTUS	exon	15205	15312	.	-	.	ID=jg8369.t1.exon2;Parent=jg8369.t1;
JAACXV010000001	AUGUSTUS	CDS	15205	15312	1	-	2	ID=jg8369.t1.CDS2;Parent=jg8369.t1;
JAACXV010000001	AUGUSTUS	intron	15313	17554	.	-	.	ID=jg8369.t2.intron3;Parent=jg8369.t2;
JAACXV010000001	AUGUSTUS	intron	15313	17554	.	-	.	ID=jg8369.t1.intron2;Parent=jg8369.t1;
JAACXV010000001	AUGUSTUS	exon	17555	17624	.	-	.	ID=jg8369.t2.exon4;Parent=jg8369.t2;
JAACXV010000001	AUGUSTUS	CDS	17555	17624	1	-	0	ID=jg8369.t2.CDS4;Parent=jg8369.t2;
JAACXV010000001	AUGUSTUS	exon	17555	17624	.	-	.	ID=jg8369.t1.exon3;Parent=jg8369.t1;
JAACXV010000001	AUGUSTUS	CDS	17555	17624	1	-	0	ID=jg8369.t1.CDS3;Parent=jg8369.t1;
JAACXV010000001	AUGUSTUS	intron	17625	45951	.	-	.	ID=jg8369.t1.intron3;Parent=jg8369.t1;
JAACXV010000001	AUGUSTUS	intron	17625	45951	.	-	.	ID=jg8369.t2.intron4;Parent=jg8369.t2;
JAACXV010000001	AUGUSTUS	exon	45952	45969	.	-	.	ID=jg8369.t1.exon4;Parent=jg8369.t1;
JAACXV010000001	AUGUSTUS	CDS	45952	45969	0.8	-	0	ID=jg8369.t1.CDS4;Parent=jg8369.t1;
JAACXV010000001	AUGUSTUS	exon	45952	45969	.	-	.	ID=jg8369.t2.exon5;Parent=jg8369.t2;
JAACXV010000001	AUGUSTUS	CDS	45952	45969	0.8	-	0	ID=jg8369.t2.CDS5;Parent=jg8369.t2;
JAACXV010000001	AUGUSTUS	start_codon	45967	45969	.	-	0	ID=jg8369.t2.start1;Parent=jg8369.t2;
JAACXV010000001	AUGUSTUS	start_codon	45967	45969	.	-	0	ID=jg8369.t1.start1;Parent=jg8369.t1;
JAACXV010000001	AUGUSTUS	gene	74995	86475	.	-	.	ID=jg8370;
JAACXV010000001	AUGUSTUS	mRNA	74995	86475	.	-	.	ID=jg8370.t1;Parent=jg8370;
JAACXV010000001	AUGUSTUS	exon	74995	75291	.	-	.	ID=jg8370.t1.exon1;Parent=jg8370.t1;
JAACXV010000001	AUGUSTUS	CDS	74995	75291	0.95	-	0	ID=jg8370.t1.CDS1;Parent=jg8370.t1;
JAACXV010000001	AUGUSTUS	stop_codon	74995	74997	.	-	0	ID=jg8370.t1.stop1;Parent=jg8370.t1;
JAACXV010000001	AUGUSTUS	intron	75292	75350	.	-	.	ID=jg8370.t1.intron1;Parent=jg8370.t1;
JAACXV010000001	AUGUSTUS	CDS	75351	75721	1	-	2	ID=jg8370.t1.CDS2;Parent=jg8370.t1;
JAACXV010000001	AUGUSTUS	exon	75351	75721	.	-	.	ID=jg8370.t1.exon2;Parent=jg8370.t1;
JAACXV010000001	AUGUSTUS	intron	75722	77648	.	-	.	ID=jg8370.t1.intron2;Parent=jg8370.t1;
JAACXV010000001	AUGUSTUS	exon	77649	77835	.	-	.	ID=jg8370.t1.exon3;Parent=jg8370.t1;
JAACXV010000001	AUGUSTUS	CDS	77649	77835	1	-	0	ID=jg8370.t1.CDS3;Parent=jg8370.t1;
JAACXV010000001	AUGUSTUS	intron	77836	86351	.	-	.	ID=jg8370.t1.intron3;Parent=jg8370.t1;
JAACXV010000001	AUGUSTUS	exon	86352	86387	.	-	.	ID=jg8370.t1.exon4;Parent=jg8370.t1;
JAACXV010000001	AUGUSTUS	CDS	86352	86387	1	-	0	ID=jg8370.t1.CDS4;Parent=jg8370.t1;
JAACXV010000001	AUGUSTUS	intron	86388	86445	.	-	.	ID=jg8370.t1.intron4;Parent=jg8370.t1;
JAACXV010000001	AUGUSTUS	exon	86446	86475	.	-	.	ID=jg8370.t1.exon5;Parent=jg8370.t1;
JAACXV010000001	AUGUSTUS	CDS	86446	86475	1	-	0	ID=jg8370.t1.CDS5;Parent=jg8370.t1;
JAACXV010000001	AUGUSTUS	start_codon	86473	86475	.	-	0	ID=jg8370.t1.start1;Parent=jg8370.t1;
JAACXV010000001	AUGUSTUS	gene	87473	88663	.	+	.	ID=jg8371;
JAACXV010000001	AUGUSTUS	mRNA	87473	88663	.	+	.	ID=jg8371.t1;Parent=jg8371;product=XP_030757892.1PCI domain-containing protein 2;Ontology_term=GO:0070390;
JAACXV010000001	AUGUSTUS	exon	87473	87982	.	+	.	ID=jg8371.t1.exon1;Parent=jg8371.t1;
JAACXV010000001	AUGUSTUS	CDS	87473	87982	0.59	+	0	ID=jg8371.t1.CDS1;Parent=jg8371.t1;
JAACXV010000001	AUGUSTUS	start_codon	87473	87475	.	+	0	ID=jg8371.t1.start1;Parent=jg8371.t1;
JAACXV010000001	AUGUSTUS	intron	87983	88118	.	+	.	ID=jg8371.t1.intron1;Parent=jg8371.t1;
JAACXV010000001	AUGUSTUS	CDS	88119	88161	0.57	+	0	ID=jg8371.t1.CDS2;Parent=jg8371.t1;
JAACXV010000001	AUGUSTUS	exon	88119	88161	.	+	.	ID=jg8371.t1.exon2;Parent=jg8371.t1;
JAACXV010000001	AUGUSTUS	intron	88162	88241	.	+	.	ID=jg8371.t1.intron2;Parent=jg8371.t1;
JAACXV010000001	AUGUSTUS	exon	88242	88663	.	+	.	ID=jg8371.t1.exon3;Parent=jg8371.t1;
JAACXV010000001	AUGUSTUS	CDS	88242	88663	0.47	+	2	ID=jg8371.t1.CDS3;Parent=jg8371.t1;
JAACXV010000001	AUGUSTUS	stop_codon	88661	88663	.	+	0	ID=jg8371.t1.stop1;Parent=jg8371.t1;
JAACXV010000001	AUGUSTUS	gene	106545	106799	.	-	.	ID=jg8372;
JAACXV010000001	AUGUSTUS	mRNA	106545	106799	.	-	.	ID=jg8372.t1;Parent=jg8372;
JAACXV010000001	AUGUSTUS	CDS	106545	106799	0.92	-	0	ID=jg8372.t1.CDS1;Parent=jg8372.t1;
JAACXV010000001	AUGUSTUS	stop_codon	106545	106547	.	-	0	ID=jg8372.t1.stop1;Parent=jg8372.t1;
JAACXV010000001	AUGUSTUS	exon	106545	106799	.	-	.	ID=jg8372.t1.exon1;Parent=jg8372.t1;
JAACXV010000001	AUGUSTUS	start_codon	106797	106799	.	-	0	ID=jg8372.t1.start1;Parent=jg8372.t1;
JAACXV010000001	AUGUSTUS	gene	191399	191635	.	-	.	ID=jg8373;
JAACXV010000001	AUGUSTUS	mRNA	191399	191635	.	-	.	ID=jg8373.t1;Parent=jg8373;
JAACXV010000001	AUGUSTUS	stop_codon	191399	191401	.	-	0	ID=jg8373.t1.stop1;Parent=jg8373.t1;
JAACXV010000001	AUGUSTUS	exon	191399	191635	.	-	.	ID=jg8373.t1.exon1;Parent=jg8373.t1;
JAACXV010000001	AUGUSTUS	CDS	191399	191635	0.72	-	0	ID=jg8373.t1.CDS1;Parent=jg8373.t1;
JAACXV010000001	AUGUSTUS	start_codon	191633	191635	.	-	0	ID=jg8373.t1.start1;Parent=jg8373.t1;
JAACXV010000001	AUGUSTUS	gene	259552	259869	.	-	.	ID=jg8374;
JAACXV010000001	AUGUSTUS	mRNA	259552	259869	.	-	.	ID=jg8374.t1;Parent=jg8374;
JAACXV010000001	AUGUSTUS	exon	259552	259869	.	-	.	ID=jg8374.t1.exon1;Parent=jg8374.t1;
JAACXV010000001	AUGUSTUS	CDS	259552	259869	0.4	-	0	ID=jg8374.t1.CDS1;Parent=jg8374.t1;
JAACXV010000001	AUGUSTUS	stop_codon	259552	259554	.	-	0	ID=jg8374.t1.stop1;Parent=jg8374.t1;
JAACXV010000001	AUGUSTUS	start_codon	259867	259869	.	-	0	ID=jg8374.t1.start1;Parent=jg8374.t1;
JAACXV010000001	AUGUSTUS	gene	284888	288240	.	+	.	ID=jg8375;
JAACXV010000001	AUGUSTUS	mRNA	284888	288240	.	+	.	ID=jg8375.t1;Parent=jg8375;
JAACXV010000001	AUGUSTUS	exon	284888	284986	.	+	.	ID=jg8375.t1.exon1;Parent=jg8375.t1;
JAACXV010000001	AUGUSTUS	start_codon	284888	284890	.	+	0	ID=jg8375.t1.start1;Parent=jg8375.t1;
JAACXV010000001	AUGUSTUS	CDS	284888	284986	0.27	+	0	ID=jg8375.t1.CDS1;Parent=jg8375.t1;
JAACXV010000001	AUGUSTUS	intron	284987	287777	.	+	.	ID=jg8375.t1.intron1;Parent=jg8375.t1;
JAACXV010000001	AUGUSTUS	CDS	287778	287871	0.57	+	0	ID=jg8375.t1.CDS2;Parent=jg8375.t1;
JAACXV010000001	AUGUSTUS	exon	287778	287871	.	+	.	ID=jg8375.t1.exon2;Parent=jg8375.t1;
JAACXV010000001	AUGUSTUS	intron	287872	287932	.	+	.	ID=jg8375.t1.intron2;Parent=jg8375.t1;
JAACXV010000001	AUGUSTUS	exon	287933	288240	.	+	.	ID=jg8375.t1.exon3;Parent=jg8375.t1;
JAACXV010000001	AUGUSTUS	CDS	287933	288240	0.68	+	2	ID=jg8375.t1.CDS3;Parent=jg8375.t1;
JAACXV010000001	AUGUSTUS	stop_codon	288238	288240	.	+	0	ID=jg8375.t1.stop1;Parent=jg8375.t1;
JAACXV010000001	AUGUSTUS	gene	385099	385332	.	-	.	ID=jg8376;
JAACXV010000001	AUGUSTUS	mRNA	385099	385332	.	-	.	ID=jg8376.t1;Parent=jg8376;
JAACXV010000001	AUGUSTUS	stop_codon	385099	385101	.	-	0	ID=jg8376.t1.stop1;Parent=jg8376.t1;
JAACXV010000001	AUGUSTUS	CDS	385099	385332	0.58	-	0	ID=jg8376.t1.CDS1;Parent=jg8376.t1;
JAACXV010000001	AUGUSTUS	exon	385099	385332	.	-	.	ID=jg8376.t1.exon1;Parent=jg8376.t1;
JAACXV010000001	AUGUSTUS	start_codon	385330	385332	.	-	0	ID=jg8376.t1.start1;Parent=jg8376.t1;
JAACXV010000001	AUGUSTUS	gene	395103	403744	.	+	.	ID=jg8377;
JAACXV010000001	AUGUSTUS	mRNA	395103	403744	.	+	.	ID=jg8377.t1;Parent=jg8377;
JAACXV010000001	AUGUSTUS	exon	395103	395119	.	+	.	ID=jg8377.t1.exon1;Parent=jg8377.t1;
JAACXV010000001	AUGUSTUS	start_codon	395103	395105	.	+	0	ID=jg8377.t1.start1;Parent=jg8377.t1;
JAACXV010000001	AUGUSTUS	CDS	395103	395119	1	+	0	ID=jg8377.t1.CDS1;Parent=jg8377.t1;
JAACXV010000001	AUGUSTUS	intron	395120	397490	.	+	.	ID=jg8377.t1.intron1;Parent=jg8377.t1;
JAACXV010000001	AUGUSTUS	exon	397491	397783	.	+	.	ID=jg8377.t1.exon2;Parent=jg8377.t1;
JAACXV010000001	AUGUSTUS	CDS	397491	397783	0.99	+	1	ID=jg8377.t1.CDS2;Parent=jg8377.t1;
JAACXV010000001	AUGUSTUS	intron	397784	403670	.	+	.	ID=jg8377.t1.intron2;Parent=jg8377.t1;
JAACXV010000001	AUGUSTUS	exon	403671	403744	.	+	.	ID=jg8377.t1.exon3;Parent=jg8377.t1;
JAACXV010000001	AUGUSTUS	CDS	403671	403744	0.44	+	2	ID=jg8377.t1.CDS3;Parent=jg8377.t1;
JAACXV010000001	AUGUSTUS	stop_codon	403742	403744	.	+	0	ID=jg8377.t1.stop1;Parent=jg8377.t1;
JAACXV010000001	AUGUSTUS	gene	428250	428627	.	-	.	ID=jg8378;
JAACXV010000001	AUGUSTUS	mRNA	428250	428627	.	-	.	ID=jg8378.t1;Parent=jg8378;
JAACXV010000001	AUGUSTUS	stop_codon	428250	428252	.	-	0	ID=jg8378.t1.stop1;Parent=jg8378.t1;
JAACXV010000001	AUGUSTUS	exon	428250	428627	.	-	.	ID=jg8378.t1.exon1;Parent=jg8378.t1;
JAACXV010000001	AUGUSTUS	CDS	428250	428627	0.43	-	0	ID=jg8378.t1.CDS1;Parent=jg8378.t1;
JAACXV010000001	AUGUSTUS	start_codon	428625	428627	.	-	0	ID=jg8378.t1.start1;Parent=jg8378.t1;
JAACXV010000001	AUGUSTUS	gene	474225	474617	.	-	.	ID=jg8379;
JAACXV010000001	AUGUSTUS	mRNA	474225	474617	.	-	.	ID=jg8379.t1;Parent=jg8379;
JAACXV010000001	AUGUSTUS	stop_codon	474225	474227	.	-	0	ID=jg8379.t1.stop1;Parent=jg8379.t1;
JAACXV010000001	AUGUSTUS	exon	474225	474380	.	-	.	ID=jg8379.t1.exon1;Parent=jg8379.t1;
JAACXV010000001	AUGUSTUS	CDS	474225	474380	0.48	-	0	ID=jg8379.t1.CDS1;Parent=jg8379.t1;
JAACXV010000001	AUGUSTUS	intron	474381	474425	.	-	.	ID=jg8379.t1.intron1;Parent=jg8379.t1;
JAACXV010000001	AUGUSTUS	exon	474426	474617	.	-	.	ID=jg8379.t1.exon2;Parent=jg8379.t1;
JAACXV010000001	AUGUSTUS	CDS	474426	474617	0.7	-	0	ID=jg8379.t1.CDS2;Parent=jg8379.t1;
JAACXV010000001	AUGUSTUS	start_codon	474615	474617	.	-	0	ID=jg8379.t1.start1;Parent=jg8379.t1;
JAACXV010000001	AUGUSTUS	gene	509436	509639	.	+	.	ID=jg8380;
JAACXV010000001	AUGUSTUS	mRNA	509436	509639	.	+	.	ID=jg8380.t1;Parent=jg8380;
JAACXV010000001	AUGUSTUS	CDS	509436	509639	0.75	+	0	ID=jg8380.t1.CDS1;Parent=jg8380.t1;
JAACXV010000001	AUGUSTUS	start_codon	509436	509438	.	+	0	ID=jg8380.t1.start1;Parent=jg8380.t1;
JAACXV010000001	AUGUSTUS	exon	509436	509639	.	+	.	ID=jg8380.t1.exon1;Parent=jg8380.t1;
JAACXV010000001	AUGUSTUS	stop_codon	509637	509639	.	+	0	ID=jg8380.t1.stop1;Parent=jg8380.t1;
JAACXV010000001	AUGUSTUS	gene	512902	514871	.	-	.	ID=jg8381;
JAACXV010000001	AUGUSTUS	mRNA	512902	514871	.	-	.	ID=jg8381.t1;Parent=jg8381;
JAACXV010000001	AUGUSTUS	CDS	512902	513820	1	-	1	ID=jg8381.t1.CDS1;Parent=jg8381.t1;
JAACXV010000001	AUGUSTUS	exon	512902	513820	.	-	.	ID=jg8381.t1.exon1;Parent=jg8381.t1;
JAACXV010000001	AUGUSTUS	stop_codon	512902	512904	.	-	0	ID=jg8381.t1.stop1;Parent=jg8381.t1;
JAACXV010000001	AUGUSTUS	intron	513821	513885	.	-	.	ID=jg8381.t1.intron1;Parent=jg8381.t1;
JAACXV010000001	AUGUSTUS	CDS	513886	514871	1	-	0	ID=jg8381.t1.CDS2;Parent=jg8381.t1;
JAACXV010000001	AUGUSTUS	exon	513886	514871	.	-	.	ID=jg8381.t1.exon2;Parent=jg8381.t1;
JAACXV010000001	AUGUSTUS	start_codon	514869	514871	.	-	0	ID=jg8381.t1.start1;Parent=jg8381.t1;
JAACXV010000001	AUGUSTUS	gene	543017	544426	.	-	.	ID=jg8382;
JAACXV010000001	AUGUSTUS	mRNA	543017	544426	.	-	.	ID=jg8382.t1;Parent=jg8382;product=XP_030757839.1cuticle protein-like;Ontology_term=GO:0031012;
JAACXV010000001	AUGUSTUS	exon	543017	543436	.	-	.	ID=jg8382.t1.exon1;Parent=jg8382.t1;
JAACXV010000001	AUGUSTUS	CDS	543017	543436	1	-	0	ID=jg8382.t1.CDS1;Parent=jg8382.t1;
JAACXV010000001	AUGUSTUS	stop_codon	543017	543019	.	-	0	ID=jg8382.t1.stop1;Parent=jg8382.t1;
JAACXV010000001	AUGUSTUS	intron	543437	544126	.	-	.	ID=jg8382.t1.intron1;Parent=jg8382.t1;
JAACXV010000001	AUGUSTUS	CDS	544127	544360	1	-	0	ID=jg8382.t1.CDS2;Parent=jg8382.t1;
JAACXV010000001	AUGUSTUS	exon	544127	544360	.	-	.	ID=jg8382.t1.exon2;Parent=jg8382.t1;
JAACXV010000001	AUGUSTUS	intron	544361	544414	.	-	.	ID=jg8382.t1.intron2;Parent=jg8382.t1;
JAACXV010000001	AUGUSTUS	CDS	544415	544426	1	-	0	ID=jg8382.t1.CDS3;Parent=jg8382.t1;
JAACXV010000001	AUGUSTUS	exon	544415	544426	.	-	.	ID=jg8382.t1.exon3;Parent=jg8382.t1;
JAACXV010000001	AUGUSTUS	start_codon	544424	544426	.	-	0	ID=jg8382.t1.start1;Parent=jg8382.t1;
JAACXV010000001	AUGUSTUS	gene	566255	567241	.	-	.	ID=jg8383;
JAACXV010000001	AUGUSTUS	mRNA	566255	567241	.	-	.	ID=jg8383.t1;Parent=jg8383;product=XP_030757839.1cuticle protein-like;Ontology_term=GO:0031012;
JAACXV010000001	AUGUSTUS	CDS	566255	566620	1	-	0	ID=jg8383.t1.CDS1;Parent=jg8383.t1;
JAACXV010000001	AUGUSTUS	stop_codon	566255	566257	.	-	0	ID=jg8383.t1.stop1;Parent=jg8383.t1;
JAACXV010000001	AUGUSTUS	exon	566255	566620	.	-	.	ID=jg8383.t1.exon1;Parent=jg8383.t1;
JAACXV010000001	AUGUSTUS	intron	566621	566673	.	-	.	ID=jg8383.t1.intron1;Parent=jg8383.t1;
JAACXV010000001	AUGUSTUS	CDS	566674	566863	1	-	1	ID=jg8383.t1.CDS2;Parent=jg8383.t1;
JAACXV010000001	AUGUSTUS	exon	566674	566863	.	-	.	ID=jg8383.t1.exon2;Parent=jg8383.t1;
JAACXV010000001	AUGUSTUS	intron	566864	567134	.	-	.	ID=jg8383.t1.intron2;Parent=jg8383.t1;
JAACXV010000001	AUGUSTUS	CDS	567135	567241	0.99	-	0	ID=jg8383.t1.CDS3;Parent=jg8383.t1;
JAACXV010000001	AUGUSTUS	exon	567135	567241	.	-	.	ID=jg8383.t1.exon3;Parent=jg8383.t1;
JAACXV010000001	AUGUSTUS	start_codon	567239	567241	.	-	0	ID=jg8383.t1.start1;Parent=jg8383.t1;
JAACXV010000001	AUGUSTUS	gene	597947	598754	.	-	.	ID=jg8384;
JAACXV010000001	AUGUSTUS	mRNA	597947	598754	.	-	.	ID=jg8384.t1;Parent=jg8384;product=XP_017781177.1 larval cuticle protein A2B-like;Ontology_term=GO:0031012;
JAACXV010000001	AUGUSTUS	stop_codon	597947	597949	.	-	0	ID=jg8384.t1.stop1;Parent=jg8384.t1;
JAACXV010000001	AUGUSTUS	CDS	597947	598239	1	-	2	ID=jg8384.t1.CDS1;Parent=jg8384.t1;
JAACXV010000001	AUGUSTUS	exon	597947	598239	.	-	.	ID=jg8384.t1.exon1;Parent=jg8384.t1;
JAACXV010000001	AUGUSTUS	intron	598240	598281	.	-	.	ID=jg8384.t1.intron1;Parent=jg8384.t1;
JAACXV010000001	AUGUSTUS	exon	598282	598411	.	-	.	ID=jg8384.t1.exon2;Parent=jg8384.t1;
JAACXV010000001	AUGUSTUS	CDS	598282	598411	1	-	0	ID=jg8384.t1.CDS2;Parent=jg8384.t1;
JAACXV010000001	AUGUSTUS	intron	598412	598463	.	-	.	ID=jg8384.t1.intron2;Parent=jg8384.t1;
JAACXV010000001	AUGUSTUS	CDS	598464	598679	1	-	0	ID=jg8384.t1.CDS3;Parent=jg8384.t1;
JAACXV010000001	AUGUSTUS	exon	598464	598679	.	-	.	ID=jg8384.t1.exon3;Parent=jg8384.t1;
JAACXV010000001	AUGUSTUS	intron	598680	598742	.	-	.	ID=jg8384.t1.intron3;Parent=jg8384.t1;
JAACXV010000001	AUGUSTUS	exon	598743	598754	.	-	.	ID=jg8384.t1.exon4;Parent=jg8384.t1;
JAACXV010000001	AUGUSTUS	CDS	598743	598754	0.91	-	0	ID=jg8384.t1.CDS4;Parent=jg8384.t1;
JAACXV010000001	AUGUSTUS	start_codon	598752	598754	.	-	0	ID=jg8384.t1.start1;Parent=jg8384.t1;
JAACXV010000001	AUGUSTUS	gene	647329	648558	.	+	.	ID=jg8385;
JAACXV010000001	AUGUSTUS	mRNA	647329	648558	.	+	.	ID=jg8385.t1;Parent=jg8385;product=XP_019757028.1 larval cuticle protein A2B-like;Ontology_term=GO:0031012;
JAACXV010000001	AUGUSTUS	start_codon	647329	647331	.	+	0	ID=jg8385.t1.start1;Parent=jg8385.t1;
JAACXV010000001	AUGUSTUS	exon	647329	647340	.	+	.	ID=jg8385.t1.exon1;Parent=jg8385.t1;
JAACXV010000001	AUGUSTUS	CDS	647329	647340	1	+	0	ID=jg8385.t1.CDS1;Parent=jg8385.t1;
JAACXV010000001	AUGUSTUS	intron	647341	647958	.	+	.	ID=jg8385.t1.intron1;Parent=jg8385.t1;
JAACXV010000001	AUGUSTUS	exon	647959	648558	.	+	.	ID=jg8385.t1.exon2;Parent=jg8385.t1;
JAACXV010000001	AUGUSTUS	CDS	647959	648558	1	+	0	ID=jg8385.t1.CDS2;Parent=jg8385.t1;
JAACXV010000001	AUGUSTUS	stop_codon	648556	648558	.	+	0	ID=jg8385.t1.stop1;Parent=jg8385.t1;
JAACXV010000001	AUGUSTUS	gene	652310	652905	.	+	.	ID=jg8386;
JAACXV010000001	AUGUSTUS	mRNA	652310	652905	.	+	.	ID=jg8386.t1;Parent=jg8386;product=XP_030757895.1cuticle protein 21-like;Ontology_term=GO:0031012;
JAACXV010000001	AUGUSTUS	exon	652310	652321	.	+	.	ID=jg8386.t1.exon1;Parent=jg8386.t1;
JAACXV010000001	AUGUSTUS	CDS	652310	652321	1	+	0	ID=jg8386.t1.CDS1;Parent=jg8386.t1;
JAACXV010000001	AUGUSTUS	start_codon	652310	652312	.	+	0	ID=jg8386.t1.start1;Parent=jg8386.t1;
JAACXV010000001	AUGUSTUS	intron	652322	652494	.	+	.	ID=jg8386.t1.intron1;Parent=jg8386.t1;
JAACXV010000001	AUGUSTUS	exon	652495	652905	.	+	.	ID=jg8386.t1.exon2;Parent=jg8386.t1;
JAACXV010000001	AUGUSTUS	CDS	652495	652905	1	+	0	ID=jg8386.t1.CDS2;Parent=jg8386.t1;
JAACXV010000001	AUGUSTUS	stop_codon	652903	652905	.	+	0	ID=jg8386.t1.stop1;Parent=jg8386.t1;
JAACXV010000001	AUGUSTUS	gene	661515	663447	.	-	.	ID=jg8387;
JAACXV010000001	AUGUSTUS	mRNA	661515	662135	.	-	.	ID=jg8387.t2;Parent=jg8387;product=XP_030757895.1cuticle protein 21-like;Ontology_term=GO:0031012;
JAACXV010000001	AUGUSTUS	mRNA	661515	663447	.	-	.	ID=jg8387.t1;Parent=jg8387;product=XP_030757895.1cuticle protein 21-like;Ontology_term=GO:0031012;
JAACXV010000001	AUGUSTUS	exon	661515	662045	.	-	.	ID=jg8387.t1.exon1;Parent=jg8387.t1;
JAACXV010000001	AUGUSTUS	stop_codon	661515	661517	.	-	0	ID=jg8387.t2.stop1;Parent=jg8387.t2;
JAACXV010000001	AUGUSTUS	stop_codon	661515	661517	.	-	0	ID=jg8387.t1.stop1;Parent=jg8387.t1;
JAACXV010000001	AUGUSTUS	CDS	661515	662045	1	-	0	ID=jg8387.t1.CDS1;Parent=jg8387.t1;
JAACXV010000001	AUGUSTUS	CDS	661515	662045	0.99	-	0	ID=jg8387.t2.CDS1;Parent=jg8387.t2;
JAACXV010000001	AUGUSTUS	exon	661515	662045	.	-	.	ID=jg8387.t2.exon1;Parent=jg8387.t2;
JAACXV010000001	AUGUSTUS	intron	662046	662123	.	-	.	ID=jg8387.t2.intron1;Parent=jg8387.t2;
JAACXV010000001	AUGUSTUS	intron	662046	663411	.	-	.	ID=jg8387.t1.intron1;Parent=jg8387.t1;
JAACXV010000001	AUGUSTUS	exon	662124	662135	.	-	.	ID=jg8387.t2.exon2;Parent=jg8387.t2;
JAACXV010000001	AUGUSTUS	CDS	662124	662135	0.62	-	0	ID=jg8387.t2.CDS2;Parent=jg8387.t2;
JAACXV010000001	AUGUSTUS	start_codon	662133	662135	.	-	0	ID=jg8387.t2.start1;Parent=jg8387.t2;
JAACXV010000001	AUGUSTUS	mRNA	662968	663447	.	-	.	ID=jg8387.t3;Parent=jg8387;
JAACXV010000001	AUGUSTUS	CDS	662968	663321	0.53	-	0	ID=jg8387.t3.CDS1;Parent=jg8387.t3;
JAACXV010000001	AUGUSTUS	stop_codon	662968	662970	.	-	0	ID=jg8387.t3.stop1;Parent=jg8387.t3;
JAACXV010000001	AUGUSTUS	exon	662968	663321	.	-	.	ID=jg8387.t3.exon1;Parent=jg8387.t3;
JAACXV010000001	AUGUSTUS	intron	663322	663411	.	-	.	ID=jg8387.t3.intron1;Parent=jg8387.t3;
JAACXV010000001	AUGUSTUS	exon	663412	663447	.	-	.	ID=jg8387.t1.exon2;Parent=jg8387.t1;
JAACXV010000001	AUGUSTUS	exon	663412	663447	.	-	.	ID=jg8387.t3.exon2;Parent=jg8387.t3;
JAACXV010000001	AUGUSTUS	CDS	663412	663447	0.98	-	0	ID=jg8387.t3.CDS2;Parent=jg8387.t3;
JAACXV010000001	AUGUSTUS	CDS	663412	663447	0.97	-	0	ID=jg8387.t1.CDS2;Parent=jg8387.t1;
JAACXV010000001	AUGUSTUS	start_codon	663445	663447	.	-	0	ID=jg8387.t3.start1;Parent=jg8387.t3;
JAACXV010000001	AUGUSTUS	start_codon	663445	663447	.	-	0	ID=jg8387.t1.start1;Parent=jg8387.t1;
JAACXV010000001	AUGUSTUS	gene	665837	666476	.	-	.	ID=jg8388;
JAACXV010000001	AUGUSTUS	mRNA	665837	666476	.	-	.	ID=jg8388.t1;Parent=jg8388;product=XP_030757895.1cuticle protein 21-like;Ontology_term=GO:0031012;
JAACXV010000001	AUGUSTUS	exon	665837	666373	.	-	.	ID=jg8388.t1.exon1;Parent=jg8388.t1;
JAACXV010000001	AUGUSTUS	stop_codon	665837	665839	.	-	0	ID=jg8388.t1.stop1;Parent=jg8388.t1;
JAACXV010000001	AUGUSTUS	CDS	665837	666373	1	-	0	ID=jg8388.t1.CDS1;Parent=jg8388.t1;
JAACXV010000001	AUGUSTUS	intron	666374	666464	.	-	.	ID=jg8388.t1.intron1;Parent=jg8388.t1;
JAACXV010000001	AUGUSTUS	exon	666465	666476	.	-	.	ID=jg8388.t1.exon2;Parent=jg8388.t1;
JAACXV010000001	AUGUSTUS	CDS	666465	666476	1	-	0	ID=jg8388.t1.CDS2;Parent=jg8388.t1;
JAACXV010000001	AUGUSTUS	start_codon	666474	666476	.	-	0	ID=jg8388.t1.start1;Parent=jg8388.t1;
JAACXV010000001	AUGUSTUS	gene	670059	670653	.	-	.	ID=jg8389;
JAACXV010000001	AUGUSTUS	mRNA	670059	670653	.	-	.	ID=jg8389.t1;Parent=jg8389;product=XP_030757895.1cuticle protein 21-like;Ontology_term=GO:0031012;
JAACXV010000001	AUGUSTUS	CDS	670059	670499	1	-	0	ID=jg8389.t1.CDS1;Parent=jg8389.t1;
JAACXV010000001	AUGUSTUS	stop_codon	670059	670061	.	-	0	ID=jg8389.t1.stop1;Parent=jg8389.t1;
JAACXV010000001	AUGUSTUS	exon	670059	670499	.	-	.	ID=jg8389.t1.exon1;Parent=jg8389.t1;
JAACXV010000001	AUGUSTUS	intron	670500	670641	.	-	.	ID=jg8389.t1.intron1;Parent=jg8389.t1;
JAACXV010000001	AUGUSTUS	exon	670642	670653	.	-	.	ID=jg8389.t1.exon2;Parent=jg8389.t1;
JAACXV010000001	AUGUSTUS	CDS	670642	670653	0.97	-	0	ID=jg8389.t1.CDS2;Parent=jg8389.t1;
JAACXV010000001	AUGUSTUS	start_codon	670651	670653	.	-	0	ID=jg8389.t1.start1;Parent=jg8389.t1;
JAACXV010000001	AUGUSTUS	gene	676141	676688	.	-	.	ID=jg8390;
JAACXV010000001	AUGUSTUS	mRNA	676141	676688	.	-	.	ID=jg8390.t1;Parent=jg8390;product=XP_030757895.1cuticle protein 21-like;Ontology_term=GO:0031012;
JAACXV010000001	AUGUSTUS	stop_codon	676141	676143	.	-	0	ID=jg8390.t1.stop1;Parent=jg8390.t1;
JAACXV010000001	AUGUSTUS	exon	676141	676614	.	-	.	ID=jg8390.t1.exon1;Parent=jg8390.t1;
JAACXV010000001	AUGUSTUS	CDS	676141	676614	0.97	-	0	ID=jg8390.t1.CDS1;Parent=jg8390.t1;
JAACXV010000001	AUGUSTUS	intron	676615	676676	.	-	.	ID=jg8390.t1.intron1;Parent=jg8390.t1;
JAACXV010000001	AUGUSTUS	exon	676677	676688	.	-	.	ID=jg8390.t1.exon2;Parent=jg8390.t1;
JAACXV010000001	AUGUSTUS	CDS	676677	676688	1	-	0	ID=jg8390.t1.CDS2;Parent=jg8390.t1;
JAACXV010000001	AUGUSTUS	start_codon	676686	676688	.	-	0	ID=jg8390.t1.start1;Parent=jg8390.t1;
JAACXV010000001	AUGUSTUS	gene	681399	685280	.	-	.	ID=jg8391;
JAACXV010000001	AUGUSTUS	mRNA	681399	685280	.	-	.	ID=jg8391.t2;Parent=jg8391;product=XP_030757895.1cuticle protein 21-like;Ontology_term=GO:0031012;
JAACXV010000001	AUGUSTUS	mRNA	681399	681988	.	-	.	ID=jg8391.t1;Parent=jg8391;product=XP_030757895.1cuticle protein 21-like;Ontology_term=GO:0031012;
JAACXV010000001	AUGUSTUS	CDS	681399	681887	0.96	-	0	ID=jg8391.t2.CDS1;Parent=jg8391.t2;
JAACXV010000001	AUGUSTUS	exon	681399	681887	.	-	.	ID=jg8391.t2.exon1;Parent=jg8391.t2;
JAACXV010000001	AUGUSTUS	stop_codon	681399	681401	.	-	0	ID=jg8391.t2.stop1;Parent=jg8391.t2;
JAACXV010000001	AUGUSTUS	exon	681399	681887	.	-	.	ID=jg8391.t1.exon1;Parent=jg8391.t1;
JAACXV010000001	AUGUSTUS	CDS	681399	681887	0.88	-	0	ID=jg8391.t1.CDS1;Parent=jg8391.t1;
JAACXV010000001	AUGUSTUS	stop_codon	681399	681401	.	-	0	ID=jg8391.t1.stop1;Parent=jg8391.t1;
JAACXV010000001	AUGUSTUS	intron	681888	681976	.	-	.	ID=jg8391.t1.intron1;Parent=jg8391.t1;
JAACXV010000001	AUGUSTUS	intron	681888	685238	.	-	.	ID=jg8391.t2.intron1;Parent=jg8391.t2;
JAACXV010000001	AUGUSTUS	exon	681977	681988	.	-	.	ID=jg8391.t1.exon2;Parent=jg8391.t1;
JAACXV010000001	AUGUSTUS	CDS	681977	681988	0.9	-	0	ID=jg8391.t1.CDS2;Parent=jg8391.t1;
JAACXV010000001	AUGUSTUS	start_codon	681986	681988	.	-	0	ID=jg8391.t1.start1;Parent=jg8391.t1;
JAACXV010000001	AUGUSTUS	mRNA	684990	685280	.	-	.	ID=jg8391.t3;Parent=jg8391;
JAACXV010000001	AUGUSTUS	stop_codon	684990	684992	.	-	0	ID=jg8391.t3.stop1;Parent=jg8391.t3;
JAACXV010000001	AUGUSTUS	exon	684990	685280	.	-	.	ID=jg8391.t3.exon1;Parent=jg8391.t3;
JAACXV010000001	AUGUSTUS	CDS	684990	685280	0.82	-	0	ID=jg8391.t3.CDS1;Parent=jg8391.t3;
JAACXV010000001	AUGUSTUS	CDS	685239	685280	1	-	0	ID=jg8391.t2.CDS2;Parent=jg8391.t2;
JAACXV010000001	AUGUSTUS	exon	685239	685280	.	-	.	ID=jg8391.t2.exon2;Parent=jg8391.t2;
JAACXV010000001	AUGUSTUS	start_codon	685278	685280	.	-	0	ID=jg8391.t2.start1;Parent=jg8391.t2;
JAACXV010000001	AUGUSTUS	start_codon	685278	685280	.	-	0	ID=jg8391.t3.start1;Parent=jg8391.t3;
JAACXV010000001	AUGUSTUS	gene	687606	694345	.	-	.	ID=jg8392;
JAACXV010000001	AUGUSTUS	mRNA	687606	694345	.	-	.	ID=jg8392.t1;Parent=jg8392;product=XP_030757897.1larval cuticle protein A2B-like;Ontology_term=GO:0003676;
JAACXV010000001	AUGUSTUS	stop_codon	687606	687608	.	-	0	ID=jg8392.t1.stop1;Parent=jg8392.t1;
JAACXV010000001	AUGUSTUS	exon	687606	687808	.	-	.	ID=jg8392.t1.exon1;Parent=jg8392.t1;
JAACXV010000001	AUGUSTUS	CDS	687606	687808	1	-	2	ID=jg8392.t1.CDS1;Parent=jg8392.t1;
JAACXV010000001	AUGUSTUS	intron	687809	691953	.	-	.	ID=jg8392.t1.intron1;Parent=jg8392.t1;
JAACXV010000001	AUGUSTUS	exon	691954	692212	.	-	.	ID=jg8392.t1.exon2;Parent=jg8392.t1;
JAACXV010000001	AUGUSTUS	CDS	691954	692212	1	-	0	ID=jg8392.t1.CDS2;Parent=jg8392.t1;
JAACXV010000001	AUGUSTUS	intron	692213	694333	.	-	.	ID=jg8392.t1.intron2;Parent=jg8392.t1;
JAACXV010000001	AUGUSTUS	CDS	694334	694345	1	-	0	ID=jg8392.t1.CDS3;Parent=jg8392.t1;
JAACXV010000001	AUGUSTUS	exon	694334	694345	.	-	.	ID=jg8392.t1.exon3;Parent=jg8392.t1;
JAACXV010000001	AUGUSTUS	start_codon	694343	694345	.	-	0	ID=jg8392.t1.start1;Parent=jg8392.t1;
JAACXV010000001	AUGUSTUS	gene	722015	730244	.	-	.	ID=jg8393;
JAACXV010000001	AUGUSTUS	mRNA	722015	730244	.	-	.	ID=jg8393.t1;Parent=jg8393;
JAACXV010000001	AUGUSTUS	stop_codon	722015	722017	.	-	0	ID=jg8393.t1.stop1;Parent=jg8393.t1;
JAACXV010000001	AUGUSTUS	exon	722015	722481	.	-	.	ID=jg8393.t1.exon1;Parent=jg8393.t1;
JAACXV010000001	AUGUSTUS	CDS	722015	722481	0.69	-	2	ID=jg8393.t1.CDS1;Parent=jg8393.t1;
JAACXV010000001	AUGUSTUS	intron	722482	730162	.	-	.	ID=jg8393.t1.intron1;Parent=jg8393.t1;
JAACXV010000001	AUGUSTUS	CDS	730163	730244	0.62	-	0	ID=jg8393.t1.CDS2;Parent=jg8393.t1;
JAACXV010000001	AUGUSTUS	exon	730163	730244	.	-	.	ID=jg8393.t1.exon2;Parent=jg8393.t1;
JAACXV010000001	AUGUSTUS	start_codon	730242	730244	.	-	0	ID=jg8393.t1.start1;Parent=jg8393.t1;
JAACXV010000001	AUGUSTUS	gene	773008	784636	.	+	.	ID=jg8394;
JAACXV010000001	AUGUSTUS	mRNA	773008	784636	.	+	.	ID=jg8394.t1;Parent=jg8394;
JAACXV010000001	AUGUSTUS	exon	773008	773214	.	+	.	ID=jg8394.t1.exon1;Parent=jg8394.t1;
JAACXV010000001	AUGUSTUS	start_codon	773008	773010	.	+	0	ID=jg8394.t1.start1;Parent=jg8394.t1;
JAACXV010000001	AUGUSTUS	CDS	773008	773214	0.97	+	0	ID=jg8394.t1.CDS1;Parent=jg8394.t1;
JAACXV010000001	AUGUSTUS	intron	773215	773287	.	+	.	ID=jg8394.t1.intron1;Parent=jg8394.t1;
JAACXV010000001	AUGUSTUS	CDS	773288	773485	0.93	+	0	ID=jg8394.t1.CDS2;Parent=jg8394.t1;
JAACXV010000001	AUGUSTUS	exon	773288	773485	.	+	.	ID=jg8394.t1.exon2;Parent=jg8394.t1;
JAACXV010000001	AUGUSTUS	intron	773486	784203	.	+	.	ID=jg8394.t1.intron2;Parent=jg8394.t1;
JAACXV010000001	AUGUSTUS	exon	784204	784383	.	+	.	ID=jg8394.t1.exon3;Parent=jg8394.t1;
JAACXV010000001	AUGUSTUS	CDS	784204	784383	0.85	+	0	ID=jg8394.t1.CDS3;Parent=jg8394.t1;
JAACXV010000001	AUGUSTUS	intron	784384	784441	.	+	.	ID=jg8394.t1.intron3;Parent=jg8394.t1;
JAACXV010000001	AUGUSTUS	exon	784442	784636	.	+	.	ID=jg8394.t1.exon4;Parent=jg8394.t1;
JAACXV010000001	AUGUSTUS	CDS	784442	784636	0.92	+	0	ID=jg8394.t1.CDS4;Parent=jg8394.t1;
JAACXV010000001	AUGUSTUS	stop_codon	784634	784636	.	+	0	ID=jg8394.t1.stop1;Parent=jg8394.t1;
JAACXV010000001	AUGUSTUS	gene	831799	832170	.	+	.	ID=jg8395;
JAACXV010000001	AUGUSTUS	mRNA	831799	832170	.	+	.	ID=jg8395.t1;Parent=jg8395;product=GBP12959.1ATP-dependent DNA helicase PIF1;Ontology_term=GO:0003678;
JAACXV010000001	AUGUSTUS	exon	831799	832170	.	+	.	ID=jg8395.t1.exon1;Parent=jg8395.t1;
JAACXV010000001	AUGUSTUS	CDS	831799	832170	0.93	+	0	ID=jg8395.t1.CDS1;Parent=jg8395.t1;
JAACXV010000001	AUGUSTUS	start_codon	831799	831801	.	+	0	ID=jg8395.t1.start1;Parent=jg8395.t1;
JAACXV010000001	AUGUSTUS	stop_codon	832168	832170	.	+	0	ID=jg8395.t1.stop1;Parent=jg8395.t1;
JAACXV010000001	AUGUSTUS	gene	856541	856798	.	+	.	ID=jg8396;
JAACXV010000001	AUGUSTUS	mRNA	856541	856798	.	+	.	ID=jg8396.t1;Parent=jg8396;
JAACXV010000001	AUGUSTUS	exon	856541	856798	.	+	.	ID=jg8396.t1.exon1;Parent=jg8396.t1;
JAACXV010000001	AUGUSTUS	start_codon	856541	856543	.	+	0	ID=jg8396.t1.start1;Parent=jg8396.t1;
JAACXV010000001	AUGUSTUS	CDS	856541	856798	0.83	+	0	ID=jg8396.t1.CDS1;Parent=jg8396.t1;
JAACXV010000001	AUGUSTUS	stop_codon	856796	856798	.	+	0	ID=jg8396.t1.stop1;Parent=jg8396.t1;
JAACXV010000001	AUGUSTUS	gene	888523	950591	.	+	.	ID=jg8397;
JAACXV010000001	AUGUSTUS	mRNA	888523	950591	.	+	.	ID=jg8397.t1;Parent=jg8397;product=XP_030757882.1disks large 1 tumor suppressor protein isoform X4;Ontology_term=GO:0008328;
JAACXV010000001	AUGUSTUS	start_codon	888523	888525	.	+	0	ID=jg8397.t1.start1;Parent=jg8397.t1;
JAACXV010000001	AUGUSTUS	exon	888523	888603	.	+	.	ID=jg8397.t1.exon1;Parent=jg8397.t1;
JAACXV010000001	AUGUSTUS	CDS	888523	888603	1	+	0	ID=jg8397.t1.CDS1;Parent=jg8397.t1;
JAACXV010000001	AUGUSTUS	intron	888604	915236	.	+	.	ID=jg8397.t1.intron1;Parent=jg8397.t1;
JAACXV010000001	AUGUSTUS	exon	915237	915275	.	+	.	ID=jg8397.t1.exon2;Parent=jg8397.t1;
JAACXV010000001	AUGUSTUS	CDS	915237	915275	1	+	0	ID=jg8397.t1.CDS2;Parent=jg8397.t1;
JAACXV010000001	AUGUSTUS	intron	915276	930915	.	+	.	ID=jg8397.t1.intron2;Parent=jg8397.t1;
JAACXV010000001	AUGUSTUS	mRNA	925044	950591	.	+	.	ID=jg8397.t2;Parent=jg8397;product=XP_030757882.1disks large 1 tumor suppressor protein isoform X4;Ontology_term=GO:0005515;
JAACXV010000001	AUGUSTUS	start_codon	925044	925046	.	+	0	ID=jg8397.t2.start1;Parent=jg8397.t2;
JAACXV010000001	AUGUSTUS	CDS	925044	925085	0.84	+	0	ID=jg8397.t2.CDS1;Parent=jg8397.t2;
JAACXV010000001	AUGUSTUS	exon	925044	925085	.	+	.	ID=jg8397.t2.exon1;Parent=jg8397.t2;
JAACXV010000001	AUGUSTUS	intron	925086	930915	.	+	.	ID=jg8397.t2.intron1;Parent=jg8397.t2;
JAACXV010000001	AUGUSTUS	CDS	930916	931191	1	+	0	ID=jg8397.t2.CDS2;Parent=jg8397.t2;
JAACXV010000001	AUGUSTUS	CDS	930916	931191	1	+	0	ID=jg8397.t1.CDS3;Parent=jg8397.t1;
JAACXV010000001	AUGUSTUS	exon	930916	931191	.	+	.	ID=jg8397.t2.exon2;Parent=jg8397.t2;
JAACXV010000001	AUGUSTUS	exon	930916	931191	.	+	.	ID=jg8397.t1.exon3;Parent=jg8397.t1;
JAACXV010000001	AUGUSTUS	intron	931192	938237	.	+	.	ID=jg8397.t2.intron2;Parent=jg8397.t2;
JAACXV010000001	AUGUSTUS	intron	931192	938237	.	+	.	ID=jg8397.t1.intron3;Parent=jg8397.t1;
JAACXV010000001	AUGUSTUS	exon	938238	938459	.	+	.	ID=jg8397.t2.exon3;Parent=jg8397.t2;
JAACXV010000001	AUGUSTUS	exon	938238	938459	.	+	.	ID=jg8397.t1.exon4;Parent=jg8397.t1;
JAACXV010000001	AUGUSTUS	CDS	938238	938459	1	+	0	ID=jg8397.t1.CDS4;Parent=jg8397.t1;
JAACXV010000001	AUGUSTUS	CDS	938238	938459	1	+	0	ID=jg8397.t2.CDS3;Parent=jg8397.t2;
JAACXV010000001	AUGUSTUS	intron	938460	945285	.	+	.	ID=jg8397.t2.intron3;Parent=jg8397.t2;
JAACXV010000001	AUGUSTUS	intron	938460	945285	.	+	.	ID=jg8397.t1.intron4;Parent=jg8397.t1;
JAACXV010000001	AUGUSTUS	CDS	945286	945433	1	+	0	ID=jg8397.t2.CDS4;Parent=jg8397.t2;
JAACXV010000001	AUGUSTUS	exon	945286	945433	.	+	.	ID=jg8397.t2.exon4;Parent=jg8397.t2;
JAACXV010000001	AUGUSTUS	exon	945286	945433	.	+	.	ID=jg8397.t1.exon5;Parent=jg8397.t1;
JAACXV010000001	AUGUSTUS	CDS	945286	945433	1	+	0	ID=jg8397.t1.CDS5;Parent=jg8397.t1;
JAACXV010000001	AUGUSTUS	intron	945434	950472	.	+	.	ID=jg8397.t1.intron5;Parent=jg8397.t1;
JAACXV010000001	AUGUSTUS	intron	945434	950472	.	+	.	ID=jg8397.t2.intron4;Parent=jg8397.t2;
JAACXV010000001	AUGUSTUS	CDS	950473	950591	0.65	+	2	ID=jg8397.t2.CDS5;Parent=jg8397.t2;
JAACXV010000001	AUGUSTUS	CDS	950473	950591	0.63	+	2	ID=jg8397.t1.CDS6;Parent=jg8397.t1;
JAACXV010000001	AUGUSTUS	exon	950473	950591	.	+	.	ID=jg8397.t2.exon5;Parent=jg8397.t2;
JAACXV010000001	AUGUSTUS	exon	950473	950591	.	+	.	ID=jg8397.t1.exon6;Parent=jg8397.t1;
JAACXV010000001	AUGUSTUS	stop_codon	950589	950591	.	+	0	ID=jg8397.t2.stop1;Parent=jg8397.t2;
JAACXV010000001	AUGUSTUS	stop_codon	950589	950591	.	+	0	ID=jg8397.t1.stop1;Parent=jg8397.t1;
JAACXV010000001	AUGUSTUS	gene	994212	1033932	.	+	.	ID=jg8398;
JAACXV010000001	AUGUSTUS	mRNA	994212	1033932	.	+	.	ID=jg8398.t1;Parent=jg8398;product=XP_030757880.1disks large 1 tumor suppressor protein isoform X2;Ontology_term=GO:0005515;
JAACXV010000001	AUGUSTUS	exon	994212	994300	.	+	.	ID=jg8398.t1.exon1;Parent=jg8398.t1;
JAACXV010000001	AUGUSTUS	CDS	994212	994300	1	+	0	ID=jg8398.t1.CDS1;Parent=jg8398.t1;
JAACXV010000001	AUGUSTUS	start_codon	994212	994214	.	+	0	ID=jg8398.t1.start1;Parent=jg8398.t1;
JAACXV010000001	AUGUSTUS	intron	994301	1003646	.	+	.	ID=jg8398.t1.intron1;Parent=jg8398.t1;
JAACXV010000001	AUGUSTUS	CDS	1003647	1003860	1	+	1	ID=jg8398.t1.CDS2;Parent=jg8398.t1;
JAACXV010000001	AUGUSTUS	exon	1003647	1003860	.	+	.	ID=jg8398.t1.exon2;Parent=jg8398.t1;
JAACXV010000001	AUGUSTUS	intron	1003861	1005100	.	+	.	ID=jg8398.t1.intron2;Parent=jg8398.t1;
JAACXV010000001	AUGUSTUS	exon	1005101	1005255	.	+	.	ID=jg8398.t1.exon3;Parent=jg8398.t1;
JAACXV010000001	AUGUSTUS	CDS	1005101	1005255	1	+	0	ID=jg8398.t1.CDS3;Parent=jg8398.t1;
JAACXV010000001	AUGUSTUS	intron	1005256	1013770	.	+	.	ID=jg8398.t1.intron3;Parent=jg8398.t1;
JAACXV010000001	AUGUSTUS	exon	1013771	1014020	.	+	.	ID=jg8398.t1.exon4;Parent=jg8398.t1;
JAACXV010000001	AUGUSTUS	CDS	1013771	1014020	1	+	1	ID=jg8398.t1.CDS4;Parent=jg8398.t1;
JAACXV010000001	AUGUSTUS	intron	1014021	1017109	.	+	.	ID=jg8398.t1.intron4;Parent=jg8398.t1;
JAACXV010000001	AUGUSTUS	CDS	1017110	1017212	1	+	0	ID=jg8398.t1.CDS5;Parent=jg8398.t1;
JAACXV010000001	AUGUSTUS	exon	1017110	1017212	.	+	.	ID=jg8398.t1.exon5;Parent=jg8398.t1;
JAACXV010000001	AUGUSTUS	intron	1017213	1017510	.	+	.	ID=jg8398.t1.intron5;Parent=jg8398.t1;
JAACXV010000001	AUGUSTUS	CDS	1017511	1017561	1	+	2	ID=jg8398.t1.CDS6;Parent=jg8398.t1;
JAACXV010000001	AUGUSTUS	exon	1017511	1017561	.	+	.	ID=jg8398.t1.exon6;Parent=jg8398.t1;
JAACXV010000001	AUGUSTUS	intron	1017562	1019841	.	+	.	ID=jg8398.t1.intron6;Parent=jg8398.t1;
JAACXV010000001	AUGUSTUS	exon	1019842	1019883	.	+	.	ID=jg8398.t1.exon7;Parent=jg8398.t1;
JAACXV010000001	AUGUSTUS	CDS	1019842	1019883	1	+	2	ID=jg8398.t1.CDS7;Parent=jg8398.t1;
JAACXV010000001	AUGUSTUS	intron	1019884	1020087	.	+	.	ID=jg8398.t1.intron7;Parent=jg8398.t1;
JAACXV010000001	AUGUSTUS	CDS	1020088	1020174	1	+	2	ID=jg8398.t1.CDS8;Parent=jg8398.t1;
JAACXV010000001	AUGUSTUS	exon	1020088	1020174	.	+	.	ID=jg8398.t1.exon8;Parent=jg8398.t1;
JAACXV010000001	AUGUSTUS	intron	1020175	1025814	.	+	.	ID=jg8398.t1.intron8;Parent=jg8398.t1;
JAACXV010000001	AUGUSTUS	exon	1025815	1025964	.	+	.	ID=jg8398.t1.exon9;Parent=jg8398.t1;
JAACXV010000001	AUGUSTUS	CDS	1025815	1025964	1	+	2	ID=jg8398.t1.CDS9;Parent=jg8398.t1;
JAACXV010000001	AUGUSTUS	intron	1025965	1028868	.	+	.	ID=jg8398.t1.intron9;Parent=jg8398.t1;
JAACXV010000001	AUGUSTUS	exon	1028869	1029041	.	+	.	ID=jg8398.t1.exon10;Parent=jg8398.t1;
JAACXV010000001	AUGUSTUS	CDS	1028869	1029041	1	+	2	ID=jg8398.t1.CDS10;Parent=jg8398.t1;
JAACXV010000001	AUGUSTUS	intron	1029042	1031914	.	+	.	ID=jg8398.t1.intron10;Parent=jg8398.t1;
JAACXV010000001	AUGUSTUS	exon	1031915	1032024	.	+	.	ID=jg8398.t1.exon11;Parent=jg8398.t1;
JAACXV010000001	AUGUSTUS	CDS	1031915	1032024	1	+	0	ID=jg8398.t1.CDS11;Parent=jg8398.t1;
JAACXV010000001	AUGUSTUS	intron	1032025	1032141	.	+	.	ID=jg8398.t1.intron11;Parent=jg8398.t1;
JAACXV010000001	AUGUSTUS	CDS	1032142	1032233	1	+	1	ID=jg8398.t1.CDS12;Parent=jg8398.t1;
JAACXV010000001	AUGUSTUS	exon	1032142	1032233	.	+	.	ID=jg8398.t1.exon12;Parent=jg8398.t1;
JAACXV010000001	AUGUSTUS	intron	1032234	1033825	.	+	.	ID=jg8398.t1.intron12;Parent=jg8398.t1;
JAACXV010000001	AUGUSTUS	CDS	1033826	1033932	0.98	+	2	ID=jg8398.t1.CDS13;Parent=jg8398.t1;
JAACXV010000001	AUGUSTUS	exon	1033826	1033932	.	+	.	ID=jg8398.t1.exon13;Parent=jg8398.t1;
JAACXV010000001	AUGUSTUS	stop_codon	1033930	1033932	.	+	0	ID=jg8398.t1.stop1;Parent=jg8398.t1;
JAACXV010000001	AUGUSTUS	gene	1035953	1039195	.	+	.	ID=jg8399;
JAACXV010000001	AUGUSTUS	mRNA	1035953	1039195	.	+	.	ID=jg8399.t1;Parent=jg8399;
JAACXV010000001	AUGUSTUS	CDS	1035953	1036120	1	+	0	ID=jg8399.t1.CDS1;Parent=jg8399.t1;
JAACXV010000001	AUGUSTUS	start_codon	1035953	1035955	.	+	0	ID=jg8399.t1.start1;Parent=jg8399.t1;
JAACXV010000001	AUGUSTUS	exon	1035953	1036120	.	+	.	ID=jg8399.t1.exon1;Parent=jg8399.t1;
JAACXV010000001	AUGUSTUS	intron	1036121	1036202	.	+	.	ID=jg8399.t1.intron1;Parent=jg8399.t1;
JAACXV010000001	AUGUSTUS	CDS	1036203	1036539	1	+	0	ID=jg8399.t1.CDS2;Parent=jg8399.t1;
JAACXV010000001	AUGUSTUS	exon	1036203	1036539	.	+	.	ID=jg8399.t1.exon2;Parent=jg8399.t1;
JAACXV010000001	AUGUSTUS	intron	1036540	1036593	.	+	.	ID=jg8399.t1.intron2;Parent=jg8399.t1;
JAACXV010000001	AUGUSTUS	exon	1036594	1036762	.	+	.	ID=jg8399.t1.exon3;Parent=jg8399.t1;
JAACXV010000001	AUGUSTUS	CDS	1036594	1036762	1	+	2	ID=jg8399.t1.CDS3;Parent=jg8399.t1;
JAACXV010000001	AUGUSTUS	intron	1036763	1036814	.	+	.	ID=jg8399.t1.intron3;Parent=jg8399.t1;
JAACXV010000001	AUGUSTUS	CDS	1036815	1037023	1	+	1	ID=jg8399.t1.CDS4;Parent=jg8399.t1;
JAACXV010000001	AUGUSTUS	exon	1036815	1037023	.	+	.	ID=jg8399.t1.exon4;Parent=jg8399.t1;
JAACXV010000001	AUGUSTUS	intron	1037024	1037084	.	+	.	ID=jg8399.t1.intron4;Parent=jg8399.t1;
JAACXV010000001	AUGUSTUS	exon	1037085	1037381	.	+	.	ID=jg8399.t1.exon5;Parent=jg8399.t1;
JAACXV010000001	AUGUSTUS	CDS	1037085	1037381	1	+	2	ID=jg8399.t1.CDS5;Parent=jg8399.t1;
JAACXV010000001	AUGUSTUS	intron	1037382	1037450	.	+	.	ID=jg8399.t1.intron5;Parent=jg8399.t1;
JAACXV010000001	AUGUSTUS	exon	1037451	1037668	.	+	.	ID=jg8399.t1.exon6;Parent=jg8399.t1;
JAACXV010000001	AUGUSTUS	CDS	1037451	1037668	0.99	+	2	ID=jg8399.t1.CDS6;Parent=jg8399.t1;
JAACXV010000001	AUGUSTUS	intron	1037669	1037721	.	+	.	ID=jg8399.t1.intron6;Parent=jg8399.t1;
JAACXV010000001	AUGUSTUS	CDS	1037722	1037899	1	+	0	ID=jg8399.t1.CDS7;Parent=jg8399.t1;
JAACXV010000001	AUGUSTUS	exon	1037722	1037899	.	+	.	ID=jg8399.t1.exon7;Parent=jg8399.t1;
JAACXV010000001	AUGUSTUS	intron	1037900	1037960	.	+	.	ID=jg8399.t1.intron7;Parent=jg8399.t1;
JAACXV010000001	AUGUSTUS	exon	1037961	1038145	.	+	.	ID=jg8399.t1.exon8;Parent=jg8399.t1;
JAACXV010000001	AUGUSTUS	CDS	1037961	1038145	1	+	2	ID=jg8399.t1.CDS8;Parent=jg8399.t1;
JAACXV010000001	AUGUSTUS	intron	1038146	1038198	.	+	.	ID=jg8399.t1.intron8;Parent=jg8399.t1;
JAACXV010000001	AUGUSTUS	exon	1038199	1038348	.	+	.	ID=jg8399.t1.exon9;Parent=jg8399.t1;
JAACXV010000001	AUGUSTUS	CDS	1038199	1038348	1	+	0	ID=jg8399.t1.CDS9;Parent=jg8399.t1;
JAACXV010000001	AUGUSTUS	intron	1038349	1038408	.	+	.	ID=jg8399.t1.intron9;Parent=jg8399.t1;
JAACXV010000001	AUGUSTUS	exon	1038409	1038614	.	+	.	ID=jg8399.t1.exon10;Parent=jg8399.t1;
JAACXV010000001	AUGUSTUS	CDS	1038409	1038614	1	+	0	ID=jg8399.t1.CDS10;Parent=jg8399.t1;
JAACXV010000001	AUGUSTUS	intron	1038615	1038678	.	+	.	ID=jg8399.t1.intron10;Parent=jg8399.t1;
JAACXV010000001	AUGUSTUS	CDS	1038679	1038794	1	+	1	ID=jg8399.t1.CDS11;Parent=jg8399.t1;
JAACXV010000001	AUGUSTUS	exon	1038679	1038794	.	+	.	ID=jg8399.t1.exon11;Parent=jg8399.t1;
JAACXV010000001	AUGUSTUS	intron	1038795	1038851	.	+	.	ID=jg8399.t1.intron11;Parent=jg8399.t1;
JAACXV010000001	AUGUSTUS	exon	1038852	1039195	.	+	.	ID=jg8399.t1.exon12;Parent=jg8399.t1;
JAACXV010000001	AUGUSTUS	CDS	1038852	1039195	1	+	2	ID=jg8399.t1.CDS12;Parent=jg8399.t1;
JAACXV010000001	AUGUSTUS	stop_codon	1039193	1039195	.	+	0	ID=jg8399.t1.stop1;Parent=jg8399.t1;
JAACXV010000001	AUGUSTUS	gene	1039905	1041501	.	-	.	ID=jg8400;
JAACXV010000001	AUGUSTUS	mRNA	1039905	1041501	.	-	.	ID=jg8400.t1;Parent=jg8400;
JAACXV010000001	AUGUSTUS	exon	1039905	1040085	.	-	.	ID=jg8400.t1.exon1;Parent=jg8400.t1;
JAACXV010000001	AUGUSTUS	CDS	1039905	1040085	0.97	-	1	ID=jg8400.t1.CDS1;Parent=jg8400.t1;
JAACXV010000001	AUGUSTUS	stop_codon	1039905	1039907	.	-	0	ID=jg8400.t1.stop1;Parent=jg8400.t1;
JAACXV010000001	AUGUSTUS	intron	1040086	1040408	.	-	.	ID=jg8400.t1.intron1;Parent=jg8400.t1;
JAACXV010000001	AUGUSTUS	CDS	1040409	1040445	0.97	-	2	ID=jg8400.t1.CDS2;Parent=jg8400.t1;
JAACXV010000001	AUGUSTUS	exon	1040409	1040445	.	-	.	ID=jg8400.t1.exon2;Parent=jg8400.t1;
JAACXV010000001	AUGUSTUS	intron	1040446	1040495	.	-	.	ID=jg8400.t1.intron2;Parent=jg8400.t1;
JAACXV010000001	AUGUSTUS	exon	1040496	1040510	.	-	.	ID=jg8400.t1.exon3;Parent=jg8400.t1;
JAACXV010000001	AUGUSTUS	CDS	1040496	1040510	0.67	-	2	ID=jg8400.t1.CDS3;Parent=jg8400.t1;
JAACXV010000001	AUGUSTUS	intron	1040511	1041437	.	-	.	ID=jg8400.t1.intron3;Parent=jg8400.t1;
JAACXV010000001	AUGUSTUS	CDS	1041438	1041501	0.67	-	0	ID=jg8400.t1.CDS4;Parent=jg8400.t1;
JAACXV010000001	AUGUSTUS	exon	1041438	1041501	.	-	.	ID=jg8400.t1.exon4;Parent=jg8400.t1;
JAACXV010000001	AUGUSTUS	start_codon	1041499	1041501	.	-	0	ID=jg8400.t1.start1;Parent=jg8400.t1;
JAACXV010000001	AUGUSTUS	gene	1041586	1042155	.	+	.	ID=jg8401;
JAACXV010000001	AUGUSTUS	mRNA	1041586	1042155	.	+	.	ID=jg8401.t1;Parent=jg8401;product=XP_030757900.1DNA fragmentation factor subunit alpha-like isoform X1;Ontology_term=GO:0006309;
JAACXV010000001	AUGUSTUS	exon	1041586	1042155	.	+	.	ID=jg8401.t1.exon1;Parent=jg8401.t1;
JAACXV010000001	AUGUSTUS	start_codon	1041586	1041588	.	+	0	ID=jg8401.t1.start1;Parent=jg8401.t1;
JAACXV010000001	AUGUSTUS	CDS	1041586	1042155	1	+	0	ID=jg8401.t1.CDS1;Parent=jg8401.t1;
JAACXV010000001	AUGUSTUS	stop_codon	1042153	1042155	.	+	0	ID=jg8401.t1.stop1;Parent=jg8401.t1;
JAACXV010000001	AUGUSTUS	gene	1097866	1185072	.	-	.	ID=jg8402;
JAACXV010000001	AUGUSTUS	mRNA	1097866	1185072	.	-	.	ID=jg8402.t1;Parent=jg8402;product=XP_030757912.1D-beta-hydroxybutyrate dehydrogenase, mitochondrial;Ontology_term=GO:0016021;
JAACXV010000001	AUGUSTUS	stop_codon	1097866	1097868	.	-	0	ID=jg8402.t1.stop1;Parent=jg8402.t1;
JAACXV010000001	AUGUSTUS	CDS	1097866	1098021	1	-	0	ID=jg8402.t1.CDS1;Parent=jg8402.t1;
JAACXV010000001	AUGUSTUS	exon	1097866	1098021	.	-	.	ID=jg8402.t1.exon1;Parent=jg8402.t1;
JAACXV010000001	AUGUSTUS	intron	1098022	1131171	.	-	.	ID=jg8402.t1.intron1;Parent=jg8402.t1;
JAACXV010000001	AUGUSTUS	CDS	1131172	1131364	1	-	1	ID=jg8402.t1.CDS2;Parent=jg8402.t1;
JAACXV010000001	AUGUSTUS	exon	1131172	1131364	.	-	.	ID=jg8402.t1.exon2;Parent=jg8402.t1;
JAACXV010000001	AUGUSTUS	intron	1131365	1160946	.	-	.	ID=jg8402.t1.intron2;Parent=jg8402.t1;
JAACXV010000001	AUGUSTUS	exon	1160947	1161149	.	-	.	ID=jg8402.t1.exon3;Parent=jg8402.t1;
JAACXV010000001	AUGUSTUS	CDS	1160947	1161149	1	-	0	ID=jg8402.t1.CDS3;Parent=jg8402.t1;
JAACXV010000001	AUGUSTUS	intron	1161150	1163134	.	-	.	ID=jg8402.t1.intron3;Parent=jg8402.t1;
JAACXV010000001	AUGUSTUS	exon	1163135	1163458	.	-	.	ID=jg8402.t1.exon4;Parent=jg8402.t1;
JAACXV010000001	AUGUSTUS	CDS	1163135	1163458	1	-	0	ID=jg8402.t1.CDS4;Parent=jg8402.t1;
JAACXV010000001	AUGUSTUS	intron	1163459	1184760	.	-	.	ID=jg8402.t1.intron4;Parent=jg8402.t1;
JAACXV010000001	AUGUSTUS	CDS	1184761	1185072	1	-	0	ID=jg8402.t1.CDS5;Parent=jg8402.t1;
JAACXV010000001	AUGUSTUS	exon	1184761	1185072	.	-	.	ID=jg8402.t1.exon5;Parent=jg8402.t1;
JAACXV010000001	AUGUSTUS	start_codon	1185070	1185072	.	-	0	ID=jg8402.t1.start1;Parent=jg8402.t1;
JAACXV010000001	AUGUSTUS	gene	1201722	1202039	.	-	.	ID=jg8403;
JAACXV010000001	AUGUSTUS	mRNA	1201722	1202039	.	-	.	ID=jg8403.t1;Parent=jg8403;
JAACXV010000001	AUGUSTUS	exon	1201722	1202039	.	-	.	ID=jg8403.t1.exon1;Parent=jg8403.t1;
JAACXV010000001	AUGUSTUS	CDS	1201722	1202039	0.95	-	0	ID=jg8403.t1.CDS1;Parent=jg8403.t1;
JAACXV010000001	AUGUSTUS	stop_codon	1201722	1201724	.	-	0	ID=jg8403.t1.stop1;Parent=jg8403.t1;
JAACXV010000001	AUGUSTUS	start_codon	1202037	1202039	.	-	0	ID=jg8403.t1.start1;Parent=jg8403.t1;
JAACXV010000001	AUGUSTUS	gene	1250833	1251997	.	+	.	ID=jg8404;
JAACXV010000001	AUGUSTUS	mRNA	1250833	1251997	.	+	.	ID=jg8404.t1;Parent=jg8404;
JAACXV010000001	AUGUSTUS	start_codon	1250833	1250835	.	+	0	ID=jg8404.t1.start1;Parent=jg8404.t1;
JAACXV010000001	AUGUSTUS	exon	1250833	1250979	.	+	.	ID=jg8404.t1.exon1;Parent=jg8404.t1;
JAACXV010000001	AUGUSTUS	CDS	1250833	1250979	0.61	+	0	ID=jg8404.t1.CDS1;Parent=jg8404.t1;
JAACXV010000001	AUGUSTUS	intron	1250980	1251060	.	+	.	ID=jg8404.t1.intron1;Parent=jg8404.t1;
JAACXV010000001	AUGUSTUS	CDS	1251061	1251198	1	+	0	ID=jg8404.t1.CDS2;Parent=jg8404.t1;
JAACXV010000001	AUGUSTUS	exon	1251061	1251198	.	+	.	ID=jg8404.t1.exon2;Parent=jg8404.t1;
JAACXV010000001	AUGUSTUS	intron	1251199	1251702	.	+	.	ID=jg8404.t1.intron2;Parent=jg8404.t1;
JAACXV010000001	AUGUSTUS	exon	1251703	1251894	.	+	.	ID=jg8404.t1.exon3;Parent=jg8404.t1;
JAACXV010000001	AUGUSTUS	CDS	1251703	1251894	0.99	+	0	ID=jg8404.t1.CDS3;Parent=jg8404.t1;
JAACXV010000001	AUGUSTUS	intron	1251895	1251952	.	+	.	ID=jg8404.t1.intron3;Parent=jg8404.t1;
JAACXV010000001	AUGUSTUS	CDS	1251953	1251997	1	+	0	ID=jg8404.t1.CDS4;Parent=jg8404.t1;
JAACXV010000001	AUGUSTUS	exon	1251953	1251997	.	+	.	ID=jg8404.t1.exon4;Parent=jg8404.t1;
JAACXV010000001	AUGUSTUS	stop_codon	1251995	1251997	.	+	0	ID=jg8404.t1.stop1;Parent=jg8404.t1;
JAACXV010000001	AUGUSTUS	gene	1279256	1281367	.	+	.	ID=jg8405;
JAACXV010000001	AUGUSTUS	mRNA	1279256	1281367	.	+	.	ID=jg8405.t1;Parent=jg8405;
JAACXV010000001	AUGUSTUS	exon	1279256	1279303	.	+	.	ID=jg8405.t1.exon1;Parent=jg8405.t1;
JAACXV010000001	AUGUSTUS	CDS	1279256	1279303	1	+	0	ID=jg8405.t1.CDS1;Parent=jg8405.t1;
JAACXV010000001	AUGUSTUS	start_codon	1279256	1279258	.	+	0	ID=jg8405.t1.start1;Parent=jg8405.t1;
JAACXV010000001	AUGUSTUS	intron	1279304	1279378	.	+	.	ID=jg8405.t1.intron1;Parent=jg8405.t1;
JAACXV010000001	AUGUSTUS	CDS	1279379	1279462	1	+	0	ID=jg8405.t1.CDS2;Parent=jg8405.t1;
JAACXV010000001	AUGUSTUS	exon	1279379	1279462	.	+	.	ID=jg8405.t1.exon2;Parent=jg8405.t1;
JAACXV010000001	AUGUSTUS	intron	1279463	1279518	.	+	.	ID=jg8405.t1.intron2;Parent=jg8405.t1;
JAACXV010000001	AUGUSTUS	exon	1279519	1279737	.	+	.	ID=jg8405.t1.exon3;Parent=jg8405.t1;
JAACXV010000001	AUGUSTUS	CDS	1279519	1279737	1	+	0	ID=jg8405.t1.CDS3;Parent=jg8405.t1;
JAACXV010000001	AUGUSTUS	intron	1279738	1279796	.	+	.	ID=jg8405.t1.intron3;Parent=jg8405.t1;
JAACXV010000001	AUGUSTUS	CDS	1279797	1279934	1	+	0	ID=jg8405.t1.CDS4;Parent=jg8405.t1;
JAACXV010000001	AUGUSTUS	exon	1279797	1279934	.	+	.	ID=jg8405.t1.exon4;Parent=jg8405.t1;
JAACXV010000001	AUGUSTUS	intron	1279935	1279993	.	+	.	ID=jg8405.t1.intron4;Parent=jg8405.t1;
JAACXV010000001	AUGUSTUS	exon	1279994	1280155	.	+	.	ID=jg8405.t1.exon5;Parent=jg8405.t1;
JAACXV010000001	AUGUSTUS	CDS	1279994	1280155	1	+	0	ID=jg8405.t1.CDS5;Parent=jg8405.t1;
JAACXV010000001	AUGUSTUS	intron	1280156	1281054	.	+	.	ID=jg8405.t1.intron5;Parent=jg8405.t1;
JAACXV010000001	AUGUSTUS	exon	1281055	1281243	.	+	.	ID=jg8405.t1.exon6;Parent=jg8405.t1;
JAACXV010000001	AUGUSTUS	CDS	1281055	1281243	1	+	0	ID=jg8405.t1.CDS6;Parent=jg8405.t1;
JAACXV010000001	AUGUSTUS	intron	1281244	1281295	.	+	.	ID=jg8405.t1.intron6;Parent=jg8405.t1;
JAACXV010000001	AUGUSTUS	exon	1281296	1281367	.	+	.	ID=jg8405.t1.exon7;Parent=jg8405.t1;
JAACXV010000001	AUGUSTUS	CDS	1281296	1281367	1	+	0	ID=jg8405.t1.CDS7;Parent=jg8405.t1;
JAACXV010000001	AUGUSTUS	stop_codon	1281365	1281367	.	+	0	ID=jg8405.t1.stop1;Parent=jg8405.t1;
JAACXV010000001	AUGUSTUS	gene	1323396	1323946	.	+	.	ID=jg8406;
JAACXV010000001	AUGUSTUS	mRNA	1323396	1323946	.	+	.	ID=jg8406.t1;Parent=jg8406;
JAACXV010000001	AUGUSTUS	exon	1323396	1323643	.	+	.	ID=jg8406.t1.exon1;Parent=jg8406.t1;
JAACXV010000001	AUGUSTUS	CDS	1323396	1323643	0.66	+	0	ID=jg8406.t1.CDS1;Parent=jg8406.t1;
JAACXV010000001	AUGUSTUS	start_codon	1323396	1323398	.	+	0	ID=jg8406.t1.start1;Parent=jg8406.t1;
JAACXV010000001	AUGUSTUS	intron	1323644	1323741	.	+	.	ID=jg8406.t1.intron1;Parent=jg8406.t1;
JAACXV010000001	AUGUSTUS	exon	1323742	1323946	.	+	.	ID=jg8406.t1.exon2;Parent=jg8406.t1;
JAACXV010000001	AUGUSTUS	CDS	1323742	1323946	0.42	+	1	ID=jg8406.t1.CDS2;Parent=jg8406.t1;
JAACXV010000001	AUGUSTUS	stop_codon	1323944	1323946	.	+	0	ID=jg8406.t1.stop1;Parent=jg8406.t1;
JAACXV010000001	AUGUSTUS	gene	1366193	1366531	.	-	.	ID=jg8407;
JAACXV010000001	AUGUSTUS	mRNA	1366193	1366531	.	-	.	ID=jg8407.t1;Parent=jg8407;
JAACXV010000001	AUGUSTUS	stop_codon	1366193	1366195	.	-	0	ID=jg8407.t1.stop1;Parent=jg8407.t1;
JAACXV010000001	AUGUSTUS	exon	1366193	1366531	.	-	.	ID=jg8407.t1.exon1;Parent=jg8407.t1;
JAACXV010000001	AUGUSTUS	CDS	1366193	1366531	1	-	0	ID=jg8407.t1.CDS1;Parent=jg8407.t1;
JAACXV010000001	AUGUSTUS	start_codon	1366529	1366531	.	-	0	ID=jg8407.t1.start1;Parent=jg8407.t1;
JAACXV010000001	AUGUSTUS	gene	1457514	1457822	.	+	.	ID=jg8408;
JAACXV010000001	AUGUSTUS	mRNA	1457514	1457822	.	+	.	ID=jg8408.t1;Parent=jg8408;product=XP_030757916.1uncharacterized protein LOC115883670;Ontology_term=GO:0001934;
JAACXV010000001	AUGUSTUS	CDS	1457514	1457822	1	+	0	ID=jg8408.t1.CDS1;Parent=jg8408.t1;
JAACXV010000001	AUGUSTUS	start_codon	1457514	1457516	.	+	0	ID=jg8408.t1.start1;Parent=jg8408.t1;
JAACXV010000001	AUGUSTUS	exon	1457514	1457822	.	+	.	ID=jg8408.t1.exon1;Parent=jg8408.t1;
JAACXV010000001	AUGUSTUS	stop_codon	1457820	1457822	.	+	0	ID=jg8408.t1.stop1;Parent=jg8408.t1;
JAACXV010000001	AUGUSTUS	gene	1463897	1464409	.	+	.	ID=jg8409;
JAACXV010000001	AUGUSTUS	mRNA	1463897	1464409	.	+	.	ID=jg8409.t1;Parent=jg8409;
JAACXV010000001	AUGUSTUS	start_codon	1463897	1463899	.	+	0	ID=jg8409.t1.start1;Parent=jg8409.t1;
JAACXV010000001	AUGUSTUS	CDS	1463897	1464409	0.88	+	0	ID=jg8409.t1.CDS1;Parent=jg8409.t1;
JAACXV010000001	AUGUSTUS	exon	1463897	1464409	.	+	.	ID=jg8409.t1.exon1;Parent=jg8409.t1;
JAACXV010000001	AUGUSTUS	stop_codon	1464407	1464409	.	+	0	ID=jg8409.t1.stop1;Parent=jg8409.t1;
JAACXV010000001	AUGUSTUS	gene	1488454	1488942	.	+	.	ID=jg8410;
JAACXV010000001	AUGUSTUS	mRNA	1488454	1488942	.	+	.	ID=jg8410.t1;Parent=jg8410;
JAACXV010000001	AUGUSTUS	CDS	1488454	1488942	0.6	+	0	ID=jg8410.t1.CDS1;Parent=jg8410.t1;
JAACXV010000001	AUGUSTUS	start_codon	1488454	1488456	.	+	0	ID=jg8410.t1.start1;Parent=jg8410.t1;
JAACXV010000001	AUGUSTUS	exon	1488454	1488942	.	+	.	ID=jg8410.t1.exon1;Parent=jg8410.t1;
JAACXV010000001	AUGUSTUS	stop_codon	1488940	1488942	.	+	0	ID=jg8410.t1.stop1;Parent=jg8410.t1;
JAACXV010000001	AUGUSTUS	gene	1531377	1531583	.	-	.	ID=jg8411;
JAACXV010000001	AUGUSTUS	mRNA	1531377	1531583	.	-	.	ID=jg8411.t1;Parent=jg8411;
JAACXV010000001	AUGUSTUS	stop_codon	1531377	1531379	.	-	0	ID=jg8411.t1.stop1;Parent=jg8411.t1;
JAACXV010000001	AUGUSTUS	CDS	1531377	1531583	0.92	-	0	ID=jg8411.t1.CDS1;Parent=jg8411.t1;
JAACXV010000001	AUGUSTUS	exon	1531377	1531583	.	-	.	ID=jg8411.t1.exon1;Parent=jg8411.t1;
JAACXV010000001	AUGUSTUS	start_codon	1531581	1531583	.	-	0	ID=jg8411.t1.start1;Parent=jg8411.t1;
JAACXV010000001	AUGUSTUS	gene	1554606	1554897	.	-	.	ID=jg8412;
JAACXV010000001	AUGUSTUS	mRNA	1554606	1554897	.	-	.	ID=jg8412.t1;Parent=jg8412;
JAACXV010000001	AUGUSTUS	CDS	1554606	1554672	0.65	-	1	ID=jg8412.t1.CDS1;Parent=jg8412.t1;
JAACXV010000001	AUGUSTUS	exon	1554606	1554672	.	-	.	ID=jg8412.t1.exon1;Parent=jg8412.t1;
JAACXV010000001	AUGUSTUS	stop_codon	1554606	1554608	.	-	0	ID=jg8412.t1.stop1;Parent=jg8412.t1;
JAACXV010000001	AUGUSTUS	intron	1554673	1554718	.	-	.	ID=jg8412.t1.intron1;Parent=jg8412.t1;
JAACXV010000001	AUGUSTUS	CDS	1554719	1554897	0.72	-	0	ID=jg8412.t1.CDS2;Parent=jg8412.t1;
JAACXV010000001	AUGUSTUS	exon	1554719	1554897	.	-	.	ID=jg8412.t1.exon2;Parent=jg8412.t1;
JAACXV010000001	AUGUSTUS	start_codon	1554895	1554897	.	-	0	ID=jg8412.t1.start1;Parent=jg8412.t1;
JAACXV010000001	AUGUSTUS	gene	1571203	1578691	.	-	.	ID=jg8413;
JAACXV010000001	AUGUSTUS	mRNA	1571203	1578691	.	-	.	ID=jg8413.t1;Parent=jg8413;product=RZC41287.1UcrQ domain containing protein;Ontology_term=GO:0005750;
JAACXV010000001	AUGUSTUS	exon	1571203	1571297	.	-	.	ID=jg8413.t1.exon1;Parent=jg8413.t1;
JAACXV010000001	AUGUSTUS	stop_codon	1571203	1571205	.	-	0	ID=jg8413.t1.stop1;Parent=jg8413.t1;
JAACXV010000001	AUGUSTUS	CDS	1571203	1571297	1	-	2	ID=jg8413.t1.CDS1;Parent=jg8413.t1;
JAACXV010000001	AUGUSTUS	intron	1571298	1578546	.	-	.	ID=jg8413.t1.intron1;Parent=jg8413.t1;
JAACXV010000001	AUGUSTUS	CDS	1578547	1578691	0.97	-	0	ID=jg8413.t1.CDS2;Parent=jg8413.t1;
JAACXV010000001	AUGUSTUS	exon	1578547	1578691	.	-	.	ID=jg8413.t1.exon2;Parent=jg8413.t1;
JAACXV010000001	AUGUSTUS	start_codon	1578689	1578691	.	-	0	ID=jg8413.t1.start1;Parent=jg8413.t1;
JAACXV010000001	AUGUSTUS	gene	1614755	1638551	.	+	.	ID=jg8414;
JAACXV010000001	AUGUSTUS	mRNA	1614755	1638551	.	+	.	ID=jg8414.t1;Parent=jg8414;
JAACXV010000001	AUGUSTUS	CDS	1614755	1614914	0.57	+	0	ID=jg8414.t1.CDS1;Parent=jg8414.t1;
JAACXV010000001	AUGUSTUS	exon	1614755	1614914	.	+	.	ID=jg8414.t1.exon1;Parent=jg8414.t1;
JAACXV010000001	AUGUSTUS	start_codon	1614755	1614757	.	+	0	ID=jg8414.t1.start1;Parent=jg8414.t1;
JAACXV010000001	AUGUSTUS	intron	1614915	1637284	.	+	.	ID=jg8414.t1.intron1;Parent=jg8414.t1;
JAACXV010000001	AUGUSTUS	exon	1637285	1637538	.	+	.	ID=jg8414.t1.exon2;Parent=jg8414.t1;
JAACXV010000001	AUGUSTUS	CDS	1637285	1637538	0.39	+	2	ID=jg8414.t1.CDS2;Parent=jg8414.t1;
JAACXV010000001	AUGUSTUS	intron	1637539	1638257	.	+	.	ID=jg8414.t1.intron2;Parent=jg8414.t1;
JAACXV010000001	AUGUSTUS	CDS	1638258	1638551	0.67	+	0	ID=jg8414.t1.CDS3;Parent=jg8414.t1;
JAACXV010000001	AUGUSTUS	exon	1638258	1638551	.	+	.	ID=jg8414.t1.exon3;Parent=jg8414.t1;
JAACXV010000001	AUGUSTUS	stop_codon	1638549	1638551	.	+	0	ID=jg8414.t1.stop1;Parent=jg8414.t1;
JAACXV010000001	AUGUSTUS	gene	1640019	1642201	.	-	.	ID=jg8415;
JAACXV010000001	AUGUSTUS	mRNA	1640019	1642201	.	-	.	ID=jg8415.t1;Parent=jg8415;
JAACXV010000001	AUGUSTUS	CDS	1640019	1640290	0.98	-	2	ID=jg8415.t1.CDS1;Parent=jg8415.t1;
JAACXV010000001	AUGUSTUS	stop_codon	1640019	1640021	.	-	0	ID=jg8415.t1.stop1;Parent=jg8415.t1;
JAACXV010000001	AUGUSTUS	exon	1640019	1640290	.	-	.	ID=jg8415.t1.exon1;Parent=jg8415.t1;
JAACXV010000001	AUGUSTUS	intron	1640291	1642170	.	-	.	ID=jg8415.t1.intron1;Parent=jg8415.t1;
JAACXV010000001	AUGUSTUS	CDS	1642171	1642201	0.36	-	0	ID=jg8415.t1.CDS2;Parent=jg8415.t1;
JAACXV010000001	AUGUSTUS	exon	1642171	1642201	.	-	.	ID=jg8415.t1.exon2;Parent=jg8415.t1;
JAACXV010000001	AUGUSTUS	start_codon	1642199	1642201	.	-	0	ID=jg8415.t1.start1;Parent=jg8415.t1;
JAACXV010000001	AUGUSTUS	gene	1644694	1645849	.	+	.	ID=jg8416;
JAACXV010000001	AUGUSTUS	mRNA	1644694	1645849	.	+	.	ID=jg8416.t1;Parent=jg8416;product=XP_030761932.13-hydroxyisobutyryl-CoA hydrolase, mitochondrial isoform X2;Ontology_term=GO:0005739;
JAACXV010000001	AUGUSTUS	start_codon	1644694	1644696	.	+	0	ID=jg8416.t1.start1;Parent=jg8416.t1;
JAACXV010000001	AUGUSTUS	exon	1644694	1644859	.	+	.	ID=jg8416.t1.exon1;Parent=jg8416.t1;
JAACXV010000001	AUGUSTUS	CDS	1644694	1644859	1	+	0	ID=jg8416.t1.CDS1;Parent=jg8416.t1;
JAACXV010000001	AUGUSTUS	intron	1644860	1644908	.	+	.	ID=jg8416.t1.intron1;Parent=jg8416.t1;
JAACXV010000001	AUGUSTUS	exon	1644909	1645661	.	+	.	ID=jg8416.t1.exon2;Parent=jg8416.t1;
JAACXV010000001	AUGUSTUS	CDS	1644909	1645661	1	+	2	ID=jg8416.t1.CDS2;Parent=jg8416.t1;
JAACXV010000001	AUGUSTUS	intron	1645662	1645712	.	+	.	ID=jg8416.t1.intron2;Parent=jg8416.t1;
JAACXV010000001	AUGUSTUS	CDS	1645713	1645849	1	+	2	ID=jg8416.t1.CDS3;Parent=jg8416.t1;
JAACXV010000001	AUGUSTUS	exon	1645713	1645849	.	+	.	ID=jg8416.t1.exon3;Parent=jg8416.t1;
JAACXV010000001	AUGUSTUS	stop_codon	1645847	1645849	.	+	0	ID=jg8416.t1.stop1;Parent=jg8416.t1;
JAACXV010000001	AUGUSTUS	gene	1646858	1669257	.	+	.	ID=jg8417;
JAACXV010000001	AUGUSTUS	mRNA	1646858	1669257	.	+	.	ID=jg8417.t1;Parent=jg8417;product=XP_028144510.1exostosin-2 isoform X1;Ontology_term=GO:0003677;
JAACXV010000001	AUGUSTUS	start_codon	1646858	1646860	.	+	0	ID=jg8417.t1.start1;Parent=jg8417.t1;
JAACXV010000001	AUGUSTUS	exon	1646858	1646875	.	+	.	ID=jg8417.t1.exon1;Parent=jg8417.t1;
JAACXV010000001	AUGUSTUS	CDS	1646858	1646875	1	+	0	ID=jg8417.t1.CDS1;Parent=jg8417.t1;
JAACXV010000001	AUGUSTUS	intron	1646876	1647067	.	+	.	ID=jg8417.t1.intron1;Parent=jg8417.t1;
JAACXV010000001	AUGUSTUS	CDS	1647068	1647408	1	+	0	ID=jg8417.t1.CDS2;Parent=jg8417.t1;
JAACXV010000001	AUGUSTUS	exon	1647068	1647408	.	+	.	ID=jg8417.t1.exon2;Parent=jg8417.t1;
JAACXV010000001	AUGUSTUS	intron	1647409	1662497	.	+	.	ID=jg8417.t1.intron2;Parent=jg8417.t1;
JAACXV010000001	AUGUSTUS	CDS	1662498	1662707	1	+	1	ID=jg8417.t1.CDS3;Parent=jg8417.t1;
JAACXV010000001	AUGUSTUS	exon	1662498	1662707	.	+	.	ID=jg8417.t1.exon3;Parent=jg8417.t1;
JAACXV010000001	AUGUSTUS	intron	1662708	1663805	.	+	.	ID=jg8417.t1.intron3;Parent=jg8417.t1;
JAACXV010000001	AUGUSTUS	exon	1663806	1663954	.	+	.	ID=jg8417.t1.exon4;Parent=jg8417.t1;
JAACXV010000001	AUGUSTUS	CDS	1663806	1663954	1	+	1	ID=jg8417.t1.CDS4;Parent=jg8417.t1;
JAACXV010000001	AUGUSTUS	intron	1663955	1664005	.	+	.	ID=jg8417.t1.intron4;Parent=jg8417.t1;
JAACXV010000001	AUGUSTUS	CDS	1664006	1664116	1	+	2	ID=jg8417.t1.CDS5;Parent=jg8417.t1;
JAACXV010000001	AUGUSTUS	exon	1664006	1664116	.	+	.	ID=jg8417.t1.exon5;Parent=jg8417.t1;
JAACXV010000001	AUGUSTUS	intron	1664117	1664168	.	+	.	ID=jg8417.t1.intron5;Parent=jg8417.t1;
JAACXV010000001	AUGUSTUS	CDS	1664169	1664404	1	+	2	ID=jg8417.t1.CDS6;Parent=jg8417.t1;
JAACXV010000001	AUGUSTUS	exon	1664169	1664404	.	+	.	ID=jg8417.t1.exon6;Parent=jg8417.t1;
JAACXV010000001	AUGUSTUS	intron	1664405	1664465	.	+	.	ID=jg8417.t1.intron6;Parent=jg8417.t1;
JAACXV010000001	AUGUSTUS	exon	1664466	1664646	.	+	.	ID=jg8417.t1.exon7;Parent=jg8417.t1;
JAACXV010000001	AUGUSTUS	CDS	1664466	1664646	1	+	0	ID=jg8417.t1.CDS7;Parent=jg8417.t1;
JAACXV010000001	AUGUSTUS	intron	1664647	1664704	.	+	.	ID=jg8417.t1.intron7;Parent=jg8417.t1;
JAACXV010000001	AUGUSTUS	exon	1664705	1664902	.	+	.	ID=jg8417.t1.exon8;Parent=jg8417.t1;
JAACXV010000001	AUGUSTUS	CDS	1664705	1664902	1	+	2	ID=jg8417.t1.CDS8;Parent=jg8417.t1;
JAACXV010000001	AUGUSTUS	intron	1664903	1665255	.	+	.	ID=jg8417.t1.intron8;Parent=jg8417.t1;
JAACXV010000001	AUGUSTUS	exon	1665256	1665497	.	+	.	ID=jg8417.t1.exon9;Parent=jg8417.t1;
JAACXV010000001	AUGUSTUS	CDS	1665256	1665497	1	+	2	ID=jg8417.t1.CDS9;Parent=jg8417.t1;
JAACXV010000001	AUGUSTUS	intron	1665498	1669035	.	+	.	ID=jg8417.t1.intron9;Parent=jg8417.t1;
JAACXV010000001	AUGUSTUS	exon	1669036	1669257	.	+	.	ID=jg8417.t1.exon10;Parent=jg8417.t1;
JAACXV010000001	AUGUSTUS	CDS	1669036	1669257	1	+	0	ID=jg8417.t1.CDS10;Parent=jg8417.t1;
JAACXV010000001	AUGUSTUS	stop_codon	1669255	1669257	.	+	0	ID=jg8417.t1.stop1;Parent=jg8417.t1;
JAACXV010000001	AUGUSTUS	gene	1691879	1692085	.	-	.	ID=jg8418;
JAACXV010000001	AUGUSTUS	mRNA	1691879	1692085	.	-	.	ID=jg8418.t1;Parent=jg8418;
JAACXV010000001	AUGUSTUS	CDS	1691879	1692085	0.68	-	0	ID=jg8418.t1.CDS1;Parent=jg8418.t1;
JAACXV010000001	AUGUSTUS	exon	1691879	1692085	.	-	.	ID=jg8418.t1.exon1;Parent=jg8418.t1;
JAACXV010000001	AUGUSTUS	stop_codon	1691879	1691881	.	-	0	ID=jg8418.t1.stop1;Parent=jg8418.t1;
JAACXV010000001	AUGUSTUS	start_codon	1692083	1692085	.	-	0	ID=jg8418.t1.start1;Parent=jg8418.t1;
JAACXV010000001	AUGUSTUS	gene	1716198	1718886	.	-	.	ID=jg8419;
JAACXV010000001	AUGUSTUS	mRNA	1716198	1718886	.	-	.	ID=jg8419.t1;Parent=jg8419;product=XP_030759850.1facilitated trehalose transporter Tret1-like;Ontology_term=GO:0055085;
JAACXV010000001	AUGUSTUS	CDS	1716198	1717516	1	-	2	ID=jg8419.t1.CDS1;Parent=jg8419.t1;
JAACXV010000001	AUGUSTUS	stop_codon	1716198	1716200	.	-	0	ID=jg8419.t1.stop1;Parent=jg8419.t1;
JAACXV010000001	AUGUSTUS	exon	1716198	1717516	.	-	.	ID=jg8419.t1.exon1;Parent=jg8419.t1;
JAACXV010000001	AUGUSTUS	intron	1717517	1718831	.	-	.	ID=jg8419.t1.intron1;Parent=jg8419.t1;
JAACXV010000001	AUGUSTUS	exon	1718832	1718886	.	-	.	ID=jg8419.t1.exon2;Parent=jg8419.t1;
JAACXV010000001	AUGUSTUS	CDS	1718832	1718886	1	-	0	ID=jg8419.t1.CDS2;Parent=jg8419.t1;
JAACXV010000001	AUGUSTUS	start_codon	1718884	1718886	.	-	0	ID=jg8419.t1.start1;Parent=jg8419.t1;
JAACXV010000001	AUGUSTUS	gene	1757883	1758086	.	+	.	ID=jg8420;
JAACXV010000001	AUGUSTUS	mRNA	1757883	1758086	.	+	.	ID=jg8420.t1;Parent=jg8420;
JAACXV010000001	AUGUSTUS	start_codon	1757883	1757885	.	+	0	ID=jg8420.t1.start1;Parent=jg8420.t1;
JAACXV010000001	AUGUSTUS	exon	1757883	1758086	.	+	.	ID=jg8420.t1.exon1;Parent=jg8420.t1;
JAACXV010000001	AUGUSTUS	CDS	1757883	1758086	0.78	+	0	ID=jg8420.t1.CDS1;Parent=jg8420.t1;
JAACXV010000001	AUGUSTUS	stop_codon	1758084	1758086	.	+	0	ID=jg8420.t1.stop1;Parent=jg8420.t1;
JAACXV010000001	AUGUSTUS	gene	1770431	1770868	.	-	.	ID=jg8421;
JAACXV010000001	AUGUSTUS	mRNA	1770431	1770868	.	-	.	ID=jg8421.t1;Parent=jg8421;
JAACXV010000001	AUGUSTUS	stop_codon	1770431	1770433	.	-	0	ID=jg8421.t1.stop1;Parent=jg8421.t1;
JAACXV010000001	AUGUSTUS	exon	1770431	1770868	.	-	.	ID=jg8421.t1.exon1;Parent=jg8421.t1;
JAACXV010000001	AUGUSTUS	CDS	1770431	1770868	0.66	-	0	ID=jg8421.t1.CDS1;Parent=jg8421.t1;
JAACXV010000001	AUGUSTUS	start_codon	1770866	1770868	.	-	0	ID=jg8421.t1.start1;Parent=jg8421.t1;
JAACXV010000001	AUGUSTUS	gene	1779231	1789097	.	-	.	ID=jg8422;
JAACXV010000001	AUGUSTUS	mRNA	1779231	1789097	.	-	.	ID=jg8422.t1;Parent=jg8422;product=XP_030759836.1serum response factor homolog isoform X1;Ontology_term=GO:0005634;
JAACXV010000001	AUGUSTUS	exon	1779231	1779320	.	-	.	ID=jg8422.t1.exon1;Parent=jg8422.t1;
JAACXV010000001	AUGUSTUS	CDS	1779231	1779320	1	-	0	ID=jg8422.t1.CDS1;Parent=jg8422.t1;
JAACXV010000001	AUGUSTUS	stop_codon	1779231	1779233	.	-	0	ID=jg8422.t1.stop1;Parent=jg8422.t1;
JAACXV010000001	AUGUSTUS	intron	1779321	1788674	.	-	.	ID=jg8422.t1.intron1;Parent=jg8422.t1;
JAACXV010000001	AUGUSTUS	exon	1788675	1789097	.	-	.	ID=jg8422.t1.exon2;Parent=jg8422.t1;
JAACXV010000001	AUGUSTUS	CDS	1788675	1789097	1	-	0	ID=jg8422.t1.CDS2;Parent=jg8422.t1;
JAACXV010000001	AUGUSTUS	start_codon	1789095	1789097	.	-	0	ID=jg8422.t1.start1;Parent=jg8422.t1;
JAACXV010000001	AUGUSTUS	gene	1813862	1814158	.	-	.	ID=jg8423;
JAACXV010000001	AUGUSTUS	mRNA	1813862	1814158	.	-	.	ID=jg8423.t1;Parent=jg8423;
JAACXV010000001	AUGUSTUS	exon	1813862	1814158	.	-	.	ID=jg8423.t1.exon1;Parent=jg8423.t1;
JAACXV010000001	AUGUSTUS	CDS	1813862	1814158	0.8	-	0	ID=jg8423.t1.CDS1;Parent=jg8423.t1;
JAACXV010000001	AUGUSTUS	stop_codon	1813862	1813864	.	-	0	ID=jg8423.t1.stop1;Parent=jg8423.t1;
JAACXV010000001	AUGUSTUS	start_codon	1814156	1814158	.	-	0	ID=jg8423.t1.start1;Parent=jg8423.t1;
JAACXV010000001	AUGUSTUS	gene	1815931	1816251	.	+	.	ID=jg8424;
JAACXV010000001	AUGUSTUS	mRNA	1815931	1816251	.	+	.	ID=jg8424.t1;Parent=jg8424;
JAACXV010000001	AUGUSTUS	exon	1815931	1816251	.	+	.	ID=jg8424.t1.exon1;Parent=jg8424.t1;
JAACXV010000001	AUGUSTUS	start_codon	1815931	1815933	.	+	0	ID=jg8424.t1.start1;Parent=jg8424.t1;
JAACXV010000001	AUGUSTUS	CDS	1815931	1816251	1	+	0	ID=jg8424.t1.CDS1;Parent=jg8424.t1;
JAACXV010000001	AUGUSTUS	stop_codon	1816249	1816251	.	+	0	ID=jg8424.t1.stop1;Parent=jg8424.t1;
JAACXV010000001	AUGUSTUS	gene	1841032	1844150	.	+	.	ID=jg8425;
JAACXV010000001	AUGUSTUS	mRNA	1841032	1844150	.	+	.	ID=jg8425.t1;Parent=jg8425;product=XP_030759853.1uncharacterized protein LOC115885178;Ontology_term=GO:0031110;
JAACXV010000001	AUGUSTUS	CDS	1841032	1841117	1	+	0	ID=jg8425.t1.CDS1;Parent=jg8425.t1;
JAACXV010000001	AUGUSTUS	start_codon	1841032	1841034	.	+	0	ID=jg8425.t1.start1;Parent=jg8425.t1;
JAACXV010000001	AUGUSTUS	exon	1841032	1841117	.	+	.	ID=jg8425.t1.exon1;Parent=jg8425.t1;
JAACXV010000001	AUGUSTUS	intron	1841118	1843616	.	+	.	ID=jg8425.t1.intron1;Parent=jg8425.t1;
JAACXV010000001	AUGUSTUS	exon	1843617	1843699	.	+	.	ID=jg8425.t1.exon2;Parent=jg8425.t1;
JAACXV010000001	AUGUSTUS	CDS	1843617	1843699	1	+	1	ID=jg8425.t1.CDS2;Parent=jg8425.t1;
JAACXV010000001	AUGUSTUS	intron	1843700	1843758	.	+	.	ID=jg8425.t1.intron2;Parent=jg8425.t1;
JAACXV010000001	AUGUSTUS	CDS	1843759	1843931	1	+	2	ID=jg8425.t1.CDS3;Parent=jg8425.t1;
JAACXV010000001	AUGUSTUS	exon	1843759	1843931	.	+	.	ID=jg8425.t1.exon3;Parent=jg8425.t1;
JAACXV010000001	AUGUSTUS	intron	1843932	1843991	.	+	.	ID=jg8425.t1.intron3;Parent=jg8425.t1;
JAACXV010000001	AUGUSTUS	exon	1843992	1844150	.	+	.	ID=jg8425.t1.exon4;Parent=jg8425.t1;
JAACXV010000001	AUGUSTUS	CDS	1843992	1844150	1	+	0	ID=jg8425.t1.CDS4;Parent=jg8425.t1;
JAACXV010000001	AUGUSTUS	stop_codon	1844148	1844150	.	+	0	ID=jg8425.t1.stop1;Parent=jg8425.t1;
JAACXV010000001	AUGUSTUS	gene	1847112	1858797	.	-	.	ID=jg8426;
JAACXV010000001	AUGUSTUS	mRNA	1847112	1858797	.	-	.	ID=jg8426.t1;Parent=jg8426;product=XP_030759840.1lipase 3-like isoform X1;Ontology_term=GO:0016788;
JAACXV010000001	AUGUSTUS	exon	1847112	1847264	.	-	.	ID=jg8426.t1.exon1;Parent=jg8426.t1;
JAACXV010000001	AUGUSTUS	stop_codon	1847112	1847114	.	-	0	ID=jg8426.t1.stop1;Parent=jg8426.t1;
JAACXV010000001	AUGUSTUS	CDS	1847112	1847264	1	-	0	ID=jg8426.t1.CDS1;Parent=jg8426.t1;
JAACXV010000001	AUGUSTUS	intron	1847265	1847387	.	-	.	ID=jg8426.t1.intron1;Parent=jg8426.t1;
JAACXV010000001	AUGUSTUS	CDS	1847388	1847527	1	-	2	ID=jg8426.t1.CDS2;Parent=jg8426.t1;
JAACXV010000001	AUGUSTUS	exon	1847388	1847527	.	-	.	ID=jg8426.t1.exon2;Parent=jg8426.t1;
JAACXV010000001	AUGUSTUS	intron	1847528	1847739	.	-	.	ID=jg8426.t1.intron2;Parent=jg8426.t1;
JAACXV010000001	AUGUSTUS	exon	1847740	1847824	.	-	.	ID=jg8426.t1.exon3;Parent=jg8426.t1;
JAACXV010000001	AUGUSTUS	CDS	1847740	1847824	1	-	0	ID=jg8426.t1.CDS3;Parent=jg8426.t1;
JAACXV010000001	AUGUSTUS	intron	1847825	1847880	.	-	.	ID=jg8426.t1.intron3;Parent=jg8426.t1;
JAACXV010000001	AUGUSTUS	CDS	1847881	1848045	1	-	0	ID=jg8426.t1.CDS4;Parent=jg8426.t1;
JAACXV010000001	AUGUSTUS	exon	1847881	1848045	.	-	.	ID=jg8426.t1.exon4;Parent=jg8426.t1;
JAACXV010000001	AUGUSTUS	intron	1848046	1850828	.	-	.	ID=jg8426.t1.intron4;Parent=jg8426.t1;
JAACXV010000001	AUGUSTUS	CDS	1850829	1851075	1	-	1	ID=jg8426.t1.CDS5;Parent=jg8426.t1;
JAACXV010000001	AUGUSTUS	exon	1850829	1851075	.	-	.	ID=jg8426.t1.exon5;Parent=jg8426.t1;
JAACXV010000001	AUGUSTUS	intron	1851076	1852949	.	-	.	ID=jg8426.t1.intron5;Parent=jg8426.t1;
JAACXV010000001	AUGUSTUS	exon	1852950	1853112	.	-	.	ID=jg8426.t1.exon6;Parent=jg8426.t1;
JAACXV010000001	AUGUSTUS	CDS	1852950	1853112	1	-	2	ID=jg8426.t1.CDS6;Parent=jg8426.t1;
JAACXV010000001	AUGUSTUS	intron	1853113	1853240	.	-	.	ID=jg8426.t1.intron6;Parent=jg8426.t1;
JAACXV010000001	AUGUSTUS	exon	1853241	1853397	.	-	.	ID=jg8426.t1.exon7;Parent=jg8426.t1;
JAACXV010000001	AUGUSTUS	CDS	1853241	1853397	1	-	0	ID=jg8426.t1.CDS7;Parent=jg8426.t1;
JAACXV010000001	AUGUSTUS	intron	1853398	1856772	.	-	.	ID=jg8426.t1.intron7;Parent=jg8426.t1;
JAACXV010000001	AUGUSTUS	CDS	1856773	1856878	1	-	1	ID=jg8426.t1.CDS8;Parent=jg8426.t1;
JAACXV010000001	AUGUSTUS	exon	1856773	1856878	.	-	.	ID=jg8426.t1.exon8;Parent=jg8426.t1;
JAACXV010000001	AUGUSTUS	intron	1856879	1858633	.	-	.	ID=jg8426.t1.intron8;Parent=jg8426.t1;
JAACXV010000001	AUGUSTUS	exon	1858634	1858797	.	-	.	ID=jg8426.t1.exon9;Parent=jg8426.t1;
JAACXV010000001	AUGUSTUS	CDS	1858634	1858797	1	-	0	ID=jg8426.t1.CDS9;Parent=jg8426.t1;
JAACXV010000001	AUGUSTUS	start_codon	1858795	1858797	.	-	0	ID=jg8426.t1.start1;Parent=jg8426.t1;
JAACXV010000001	AUGUSTUS	gene	1868940	1883416	.	-	.	ID=jg8427;
JAACXV010000001	AUGUSTUS	mRNA	1868940	1883416	.	-	.	ID=jg8427.t1;Parent=jg8427;product=XP_030759859.1muscarinic acetylcholine receptor DM1;Ontology_term=GO:0030425;
JAACXV010000001	AUGUSTUS	exon	1868940	1869319	.	-	.	ID=jg8427.t1.exon1;Parent=jg8427.t1;
JAACXV010000001	AUGUSTUS	stop_codon	1868940	1868942	.	-	0	ID=jg8427.t1.stop1;Parent=jg8427.t1;
JAACXV010000001	AUGUSTUS	CDS	1868940	1869319	1	-	2	ID=jg8427.t1.CDS1;Parent=jg8427.t1;
JAACXV010000001	AUGUSTUS	intron	1869320	1877392	.	-	.	ID=jg8427.t1.intron1;Parent=jg8427.t1;
JAACXV010000001	AUGUSTUS	CDS	1877393	1877733	1	-	1	ID=jg8427.t1.CDS2;Parent=jg8427.t1;
JAACXV010000001	AUGUSTUS	exon	1877393	1877733	.	-	.	ID=jg8427.t1.exon2;Parent=jg8427.t1;
JAACXV010000001	AUGUSTUS	intron	1877734	1877788	.	-	.	ID=jg8427.t1.intron2;Parent=jg8427.t1;
JAACXV010000001	AUGUSTUS	CDS	1877789	1878012	1	-	0	ID=jg8427.t1.CDS3;Parent=jg8427.t1;
JAACXV010000001	AUGUSTUS	exon	1877789	1878012	.	-	.	ID=jg8427.t1.exon3;Parent=jg8427.t1;
JAACXV010000001	AUGUSTUS	intron	1878013	1882825	.	-	.	ID=jg8427.t1.intron3;Parent=jg8427.t1;
JAACXV010000001	AUGUSTUS	CDS	1882826	1882964	0.4	-	1	ID=jg8427.t1.CDS4;Parent=jg8427.t1;
JAACXV010000001	AUGUSTUS	exon	1882826	1882964	.	-	.	ID=jg8427.t1.exon4;Parent=jg8427.t1;
JAACXV010000001	AUGUSTUS	intron	1882965	1883408	.	-	.	ID=jg8427.t1.intron4;Parent=jg8427.t1;
JAACXV010000001	AUGUSTUS	exon	1883409	1883416	.	-	.	ID=jg8427.t1.exon5;Parent=jg8427.t1;
JAACXV010000001	AUGUSTUS	CDS	1883409	1883416	0.49	-	0	ID=jg8427.t1.CDS5;Parent=jg8427.t1;
JAACXV010000001	AUGUSTUS	start_codon	1883414	1883416	.	-	0	ID=jg8427.t1.start1;Parent=jg8427.t1;
JAACXV010000001	AUGUSTUS	gene	1892449	1893077	.	+	.	ID=jg8428;
JAACXV010000001	AUGUSTUS	mRNA	1892449	1893077	.	+	.	ID=jg8428.t1;Parent=jg8428;product=XP_019867670.1 integumentary mucin C.1-like;Ontology_term=GO:0016021;
JAACXV010000001	AUGUSTUS	start_codon	1892449	1892451	.	+	0	ID=jg8428.t1.start1;Parent=jg8428.t1;
JAACXV010000001	AUGUSTUS	CDS	1892449	1892536	1	+	0	ID=jg8428.t1.CDS1;Parent=jg8428.t1;
JAACXV010000001	AUGUSTUS	exon	1892449	1892536	.	+	.	ID=jg8428.t1.exon1;Parent=jg8428.t1;
JAACXV010000001	AUGUSTUS	intron	1892537	1892620	.	+	.	ID=jg8428.t1.intron1;Parent=jg8428.t1;
JAACXV010000001	AUGUSTUS	CDS	1892621	1892680	1	+	2	ID=jg8428.t1.CDS2;Parent=jg8428.t1;
JAACXV010000001	AUGUSTUS	exon	1892621	1892680	.	+	.	ID=jg8428.t1.exon2;Parent=jg8428.t1;
JAACXV010000001	AUGUSTUS	intron	1892681	1892739	.	+	.	ID=jg8428.t1.intron2;Parent=jg8428.t1;
JAACXV010000001	AUGUSTUS	exon	1892740	1892931	.	+	.	ID=jg8428.t1.exon3;Parent=jg8428.t1;
JAACXV010000001	AUGUSTUS	CDS	1892740	1892931	1	+	2	ID=jg8428.t1.CDS3;Parent=jg8428.t1;
JAACXV010000001	AUGUSTUS	intron	1892932	1892985	.	+	.	ID=jg8428.t1.intron3;Parent=jg8428.t1;
JAACXV010000001	AUGUSTUS	exon	1892986	1893077	.	+	.	ID=jg8428.t1.exon4;Parent=jg8428.t1;
JAACXV010000001	AUGUSTUS	CDS	1892986	1893077	1	+	2	ID=jg8428.t1.CDS4;Parent=jg8428.t1;
JAACXV010000001	AUGUSTUS	stop_codon	1893075	1893077	.	+	0	ID=jg8428.t1.stop1;Parent=jg8428.t1;
JAACXV010000001	AUGUSTUS	gene	1944408	1957483	.	+	.	ID=jg8429;
JAACXV010000001	AUGUSTUS	mRNA	1944408	1957483	.	+	.	ID=jg8429.t1;Parent=jg8429;
JAACXV010000001	AUGUSTUS	CDS	1944408	1944594	0.96	+	0	ID=jg8429.t1.CDS1;Parent=jg8429.t1;
JAACXV010000001	AUGUSTUS	exon	1944408	1944594	.	+	.	ID=jg8429.t1.exon1;Parent=jg8429.t1;
JAACXV010000001	AUGUSTUS	start_codon	1944408	1944410	.	+	0	ID=jg8429.t1.start1;Parent=jg8429.t1;
JAACXV010000001	AUGUSTUS	intron	1944595	1953890	.	+	.	ID=jg8429.t1.intron1;Parent=jg8429.t1;
JAACXV010000001	AUGUSTUS	exon	1953891	1954047	.	+	.	ID=jg8429.t1.exon2;Parent=jg8429.t1;
JAACXV010000001	AUGUSTUS	CDS	1953891	1954047	1	+	2	ID=jg8429.t1.CDS2;Parent=jg8429.t1;
JAACXV010000001	AUGUSTUS	intron	1954048	1957434	.	+	.	ID=jg8429.t1.intron2;Parent=jg8429.t1;
JAACXV010000001	AUGUSTUS	exon	1957435	1957483	.	+	.	ID=jg8429.t1.exon3;Parent=jg8429.t1;
JAACXV010000001	AUGUSTUS	CDS	1957435	1957483	1	+	1	ID=jg8429.t1.CDS3;Parent=jg8429.t1;
JAACXV010000001	AUGUSTUS	stop_codon	1957481	1957483	.	+	0	ID=jg8429.t1.stop1;Parent=jg8429.t1;
JAACXV010000001	AUGUSTUS	gene	2001898	2059386	.	+	.	ID=jg8430;
JAACXV010000001	AUGUSTUS	mRNA	2001898	2059386	.	+	.	ID=jg8430.t2;Parent=jg8430;product=XP_019768202.1 collagen alpha-1(XI) chain-like;Ontology_term=GO:0005201;
JAACXV010000001	AUGUSTUS	mRNA	2001898	2059386	.	+	.	ID=jg8430.t1;Parent=jg8430;product=XP_019768202.1 collagen alpha-1(XI) chain-like;Ontology_term=GO:0005201;
JAACXV010000001	AUGUSTUS	start_codon	2001898	2001900	.	+	0	ID=jg8430.t1.start1;Parent=jg8430.t1;
JAACXV010000001	AUGUSTUS	exon	2001898	2002000	.	+	.	ID=jg8430.t1.exon1;Parent=jg8430.t1;
JAACXV010000001	AUGUSTUS	exon	2001898	2002000	.	+	.	ID=jg8430.t2.exon1;Parent=jg8430.t2;
JAACXV010000001	AUGUSTUS	start_codon	2001898	2001900	.	+	0	ID=jg8430.t2.start1;Parent=jg8430.t2;
JAACXV010000001	AUGUSTUS	CDS	2001898	2002000	1	+	0	ID=jg8430.t2.CDS1;Parent=jg8430.t2;
JAACXV010000001	AUGUSTUS	CDS	2001898	2002000	1	+	0	ID=jg8430.t1.CDS1;Parent=jg8430.t1;
JAACXV010000001	AUGUSTUS	intron	2002001	2005426	.	+	.	ID=jg8430.t1.intron1;Parent=jg8430.t1;
JAACXV010000001	AUGUSTUS	intron	2002001	2005426	.	+	.	ID=jg8430.t2.intron1;Parent=jg8430.t2;
JAACXV010000001	AUGUSTUS	exon	2005427	2005529	.	+	.	ID=jg8430.t1.exon2;Parent=jg8430.t1;
JAACXV010000001	AUGUSTUS	exon	2005427	2005529	.	+	.	ID=jg8430.t2.exon2;Parent=jg8430.t2;
JAACXV010000001	AUGUSTUS	CDS	2005427	2005529	1	+	2	ID=jg8430.t2.CDS2;Parent=jg8430.t2;
JAACXV010000001	AUGUSTUS	CDS	2005427	2005529	1	+	2	ID=jg8430.t1.CDS2;Parent=jg8430.t1;
JAACXV010000001	AUGUSTUS	intron	2005530	2006472	.	+	.	ID=jg8430.t2.intron2;Parent=jg8430.t2;
JAACXV010000001	AUGUSTUS	intron	2005530	2006472	.	+	.	ID=jg8430.t1.intron2;Parent=jg8430.t1;
JAACXV010000001	AUGUSTUS	CDS	2006473	2006594	1	+	1	ID=jg8430.t2.CDS3;Parent=jg8430.t2;
JAACXV010000001	AUGUSTUS	CDS	2006473	2006594	1	+	1	ID=jg8430.t1.CDS3;Parent=jg8430.t1;
JAACXV010000001	AUGUSTUS	exon	2006473	2006594	.	+	.	ID=jg8430.t1.exon3;Parent=jg8430.t1;
JAACXV010000001	AUGUSTUS	exon	2006473	2006594	.	+	.	ID=jg8430.t2.exon3;Parent=jg8430.t2;
JAACXV010000001	AUGUSTUS	intron	2006595	2014183	.	+	.	ID=jg8430.t2.intron3;Parent=jg8430.t2;
JAACXV010000001	AUGUSTUS	intron	2006595	2014183	.	+	.	ID=jg8430.t1.intron3;Parent=jg8430.t1;
JAACXV010000001	AUGUSTUS	CDS	2014184	2014340	1	+	2	ID=jg8430.t2.CDS4;Parent=jg8430.t2;
JAACXV010000001	AUGUSTUS	exon	2014184	2014340	.	+	.	ID=jg8430.t2.exon4;Parent=jg8430.t2;
JAACXV010000001	AUGUSTUS	exon	2014184	2014340	.	+	.	ID=jg8430.t1.exon4;Parent=jg8430.t1;
JAACXV010000001	AUGUSTUS	CDS	2014184	2014340	1	+	2	ID=jg8430.t1.CDS4;Parent=jg8430.t1;
JAACXV010000001	AUGUSTUS	intron	2014341	2025607	.	+	.	ID=jg8430.t2.intron4;Parent=jg8430.t2;
JAACXV010000001	AUGUSTUS	intron	2014341	2025607	.	+	.	ID=jg8430.t1.intron4;Parent=jg8430.t1;
JAACXV010000001	AUGUSTUS	CDS	2025608	2025770	1	+	1	ID=jg8430.t1.CDS5;Parent=jg8430.t1;
JAACXV010000001	AUGUSTUS	CDS	2025608	2025770	1	+	1	ID=jg8430.t2.CDS5;Parent=jg8430.t2;
JAACXV010000001	AUGUSTUS	exon	2025608	2025770	.	+	.	ID=jg8430.t1.exon5;Parent=jg8430.t1;
JAACXV010000001	AUGUSTUS	exon	2025608	2025770	.	+	.	ID=jg8430.t2.exon5;Parent=jg8430.t2;
JAACXV010000001	AUGUSTUS	intron	2025771	2025828	.	+	.	ID=jg8430.t2.intron5;Parent=jg8430.t2;
JAACXV010000001	AUGUSTUS	intron	2025771	2025828	.	+	.	ID=jg8430.t1.intron5;Parent=jg8430.t1;
JAACXV010000001	AUGUSTUS	exon	2025829	2025997	.	+	.	ID=jg8430.t2.exon6;Parent=jg8430.t2;
JAACXV010000001	AUGUSTUS	CDS	2025829	2025997	1	+	0	ID=jg8430.t1.CDS6;Parent=jg8430.t1;
JAACXV010000001	AUGUSTUS	exon	2025829	2025997	.	+	.	ID=jg8430.t1.exon6;Parent=jg8430.t1;
JAACXV010000001	AUGUSTUS	CDS	2025829	2025997	1	+	0	ID=jg8430.t2.CDS6;Parent=jg8430.t2;
JAACXV010000001	AUGUSTUS	intron	2025998	2026560	.	+	.	ID=jg8430.t2.intron6;Parent=jg8430.t2;
JAACXV010000001	AUGUSTUS	intron	2025998	2026560	.	+	.	ID=jg8430.t1.intron6;Parent=jg8430.t1;
JAACXV010000001	AUGUSTUS	exon	2026561	2026680	.	+	.	ID=jg8430.t2.exon7;Parent=jg8430.t2;
JAACXV010000001	AUGUSTUS	CDS	2026561	2026680	1	+	2	ID=jg8430.t2.CDS7;Parent=jg8430.t2;
JAACXV010000001	AUGUSTUS	exon	2026561	2026680	.	+	.	ID=jg8430.t1.exon7;Parent=jg8430.t1;
JAACXV010000001	AUGUSTUS	CDS	2026561	2026680	1	+	2	ID=jg8430.t1.CDS7;Parent=jg8430.t1;
JAACXV010000001	AUGUSTUS	intron	2026681	2026737	.	+	.	ID=jg8430.t2.intron7;Parent=jg8430.t2;
JAACXV010000001	AUGUSTUS	intron	2026681	2026737	.	+	.	ID=jg8430.t1.intron7;Parent=jg8430.t1;
JAACXV010000001	AUGUSTUS	exon	2026738	2026896	.	+	.	ID=jg8430.t1.exon8;Parent=jg8430.t1;
JAACXV010000001	AUGUSTUS	CDS	2026738	2026896	1	+	2	ID=jg8430.t1.CDS8;Parent=jg8430.t1;
JAACXV010000001	AUGUSTUS	CDS	2026738	2026896	1	+	2	ID=jg8430.t2.CDS8;Parent=jg8430.t2;
JAACXV010000001	AUGUSTUS	exon	2026738	2026896	.	+	.	ID=jg8430.t2.exon8;Parent=jg8430.t2;
JAACXV010000001	AUGUSTUS	intron	2026897	2031809	.	+	.	ID=jg8430.t1.intron8;Parent=jg8430.t1;
JAACXV010000001	AUGUSTUS	intron	2026897	2031809	.	+	.	ID=jg8430.t2.intron8;Parent=jg8430.t2;
JAACXV010000001	AUGUSTUS	CDS	2031810	2031881	1	+	2	ID=jg8430.t2.CDS9;Parent=jg8430.t2;
JAACXV010000001	AUGUSTUS	exon	2031810	2031881	.	+	.	ID=jg8430.t1.exon9;Parent=jg8430.t1;
JAACXV010000001	AUGUSTUS	exon	2031810	2031881	.	+	.	ID=jg8430.t2.exon9;Parent=jg8430.t2;
JAACXV010000001	AUGUSTUS	CDS	2031810	2031881	1	+	2	ID=jg8430.t1.CDS9;Parent=jg8430.t1;
JAACXV010000001	AUGUSTUS	intron	2031882	2031935	.	+	.	ID=jg8430.t1.intron9;Parent=jg8430.t1;
JAACXV010000001	AUGUSTUS	intron	2031882	2031938	.	+	.	ID=jg8430.t2.intron9;Parent=jg8430.t2;
JAACXV010000001	AUGUSTUS	exon	2031936	2032043	.	+	.	ID=jg8430.t1.exon10;Parent=jg8430.t1;
JAACXV010000001	AUGUSTUS	CDS	2031936	2032043	1	+	2	ID=jg8430.t1.CDS10;Parent=jg8430.t1;
JAACXV010000001	AUGUSTUS	exon	2031939	2032043	.	+	.	ID=jg8430.t2.exon10;Parent=jg8430.t2;
JAACXV010000001	AUGUSTUS	CDS	2031939	2032043	0.64	+	2	ID=jg8430.t2.CDS10;Parent=jg8430.t2;
JAACXV010000001	AUGUSTUS	intron	2032044	2039056	.	+	.	ID=jg8430.t2.intron10;Parent=jg8430.t2;
JAACXV010000001	AUGUSTUS	intron	2032044	2039056	.	+	.	ID=jg8430.t1.intron10;Parent=jg8430.t1;
JAACXV010000001	AUGUSTUS	exon	2039057	2039226	.	+	.	ID=jg8430.t1.exon11;Parent=jg8430.t1;
JAACXV010000001	AUGUSTUS	exon	2039057	2039226	.	+	.	ID=jg8430.t2.exon11;Parent=jg8430.t2;
JAACXV010000001	AUGUSTUS	CDS	2039057	2039226	1	+	2	ID=jg8430.t1.CDS11;Parent=jg8430.t1;
JAACXV010000001	AUGUSTUS	CDS	2039057	2039226	1	+	2	ID=jg8430.t2.CDS11;Parent=jg8430.t2;
JAACXV010000001	AUGUSTUS	intron	2039227	2039298	.	+	.	ID=jg8430.t2.intron11;Parent=jg8430.t2;
JAACXV010000001	AUGUSTUS	intron	2039227	2039298	.	+	.	ID=jg8430.t1.intron11;Parent=jg8430.t1;
JAACXV010000001	AUGUSTUS	exon	2039299	2039517	.	+	.	ID=jg8430.t1.exon12;Parent=jg8430.t1;
JAACXV010000001	AUGUSTUS	CDS	2039299	2039517	1	+	0	ID=jg8430.t1.CDS12;Parent=jg8430.t1;
JAACXV010000001	AUGUSTUS	CDS	2039299	2039517	1	+	0	ID=jg8430.t2.CDS12;Parent=jg8430.t2;
JAACXV010000001	AUGUSTUS	exon	2039299	2039517	.	+	.	ID=jg8430.t2.exon12;Parent=jg8430.t2;
JAACXV010000001	AUGUSTUS	intron	2039518	2039616	.	+	.	ID=jg8430.t2.intron12;Parent=jg8430.t2;
JAACXV010000001	AUGUSTUS	intron	2039518	2039616	.	+	.	ID=jg8430.t1.intron12;Parent=jg8430.t1;
JAACXV010000001	AUGUSTUS	CDS	2039617	2039691	1	+	0	ID=jg8430.t2.CDS13;Parent=jg8430.t2;
JAACXV010000001	AUGUSTUS	exon	2039617	2039691	.	+	.	ID=jg8430.t2.exon13;Parent=jg8430.t2;
JAACXV010000001	AUGUSTUS	exon	2039617	2039691	.	+	.	ID=jg8430.t1.exon13;Parent=jg8430.t1;
JAACXV010000001	AUGUSTUS	CDS	2039617	2039691	1	+	0	ID=jg8430.t1.CDS13;Parent=jg8430.t1;
JAACXV010000001	AUGUSTUS	intron	2039692	2039754	.	+	.	ID=jg8430.t1.intron13;Parent=jg8430.t1;
JAACXV010000001	AUGUSTUS	intron	2039692	2039754	.	+	.	ID=jg8430.t2.intron13;Parent=jg8430.t2;
JAACXV010000001	AUGUSTUS	exon	2039755	2039865	.	+	.	ID=jg8430.t2.exon14;Parent=jg8430.t2;
JAACXV010000001	AUGUSTUS	exon	2039755	2039865	.	+	.	ID=jg8430.t1.exon14;Parent=jg8430.t1;
JAACXV010000001	AUGUSTUS	CDS	2039755	2039865	1	+	0	ID=jg8430.t2.CDS14;Parent=jg8430.t2;
JAACXV010000001	AUGUSTUS	CDS	2039755	2039865	1	+	0	ID=jg8430.t1.CDS14;Parent=jg8430.t1;
JAACXV010000001	AUGUSTUS	intron	2039866	2050393	.	+	.	ID=jg8430.t1.intron14;Parent=jg8430.t1;
JAACXV010000001	AUGUSTUS	intron	2039866	2050393	.	+	.	ID=jg8430.t2.intron14;Parent=jg8430.t2;
JAACXV010000001	AUGUSTUS	CDS	2050394	2050484	1	+	0	ID=jg8430.t1.CDS15;Parent=jg8430.t1;
JAACXV010000001	AUGUSTUS	exon	2050394	2050484	.	+	.	ID=jg8430.t1.exon15;Parent=jg8430.t1;
JAACXV010000001	AUGUSTUS	exon	2050394	2050484	.	+	.	ID=jg8430.t2.exon15;Parent=jg8430.t2;
JAACXV010000001	AUGUSTUS	CDS	2050394	2050484	1	+	0	ID=jg8430.t2.CDS15;Parent=jg8430.t2;
JAACXV010000001	AUGUSTUS	intron	2050485	2050564	.	+	.	ID=jg8430.t2.intron15;Parent=jg8430.t2;
JAACXV010000001	AUGUSTUS	intron	2050485	2050564	.	+	.	ID=jg8430.t1.intron15;Parent=jg8430.t1;
JAACXV010000001	AUGUSTUS	CDS	2050565	2050734	1	+	2	ID=jg8430.t1.CDS16;Parent=jg8430.t1;
JAACXV010000001	AUGUSTUS	CDS	2050565	2050734	1	+	2	ID=jg8430.t2.CDS16;Parent=jg8430.t2;
JAACXV010000001	AUGUSTUS	exon	2050565	2050734	.	+	.	ID=jg8430.t1.exon16;Parent=jg8430.t1;
JAACXV010000001	AUGUSTUS	exon	2050565	2050734	.	+	.	ID=jg8430.t2.exon16;Parent=jg8430.t2;
JAACXV010000001	AUGUSTUS	intron	2050735	2050792	.	+	.	ID=jg8430.t1.intron16;Parent=jg8430.t1;
JAACXV010000001	AUGUSTUS	intron	2050735	2050792	.	+	.	ID=jg8430.t2.intron16;Parent=jg8430.t2;
JAACXV010000001	AUGUSTUS	CDS	2050793	2050990	1	+	0	ID=jg8430.t2.CDS17;Parent=jg8430.t2;
JAACXV010000001	AUGUSTUS	exon	2050793	2050990	.	+	.	ID=jg8430.t1.exon17;Parent=jg8430.t1;
JAACXV010000001	AUGUSTUS	CDS	2050793	2050990	1	+	0	ID=jg8430.t1.CDS17;Parent=jg8430.t1;
JAACXV010000001	AUGUSTUS	exon	2050793	2050990	.	+	.	ID=jg8430.t2.exon17;Parent=jg8430.t2;
JAACXV010000001	AUGUSTUS	intron	2050991	2054305	.	+	.	ID=jg8430.t2.intron17;Parent=jg8430.t2;
JAACXV010000001	AUGUSTUS	intron	2050991	2054305	.	+	.	ID=jg8430.t1.intron17;Parent=jg8430.t1;
JAACXV010000001	AUGUSTUS	exon	2054306	2054459	.	+	.	ID=jg8430.t2.exon18;Parent=jg8430.t2;
JAACXV010000001	AUGUSTUS	exon	2054306	2054459	.	+	.	ID=jg8430.t1.exon18;Parent=jg8430.t1;
JAACXV010000001	AUGUSTUS	CDS	2054306	2054459	1	+	0	ID=jg8430.t1.CDS18;Parent=jg8430.t1;
JAACXV010000001	AUGUSTUS	CDS	2054306	2054459	1	+	0	ID=jg8430.t2.CDS18;Parent=jg8430.t2;
JAACXV010000001	AUGUSTUS	intron	2054460	2054520	.	+	.	ID=jg8430.t2.intron18;Parent=jg8430.t2;
JAACXV010000001	AUGUSTUS	intron	2054460	2054520	.	+	.	ID=jg8430.t1.intron18;Parent=jg8430.t1;
JAACXV010000001	AUGUSTUS	exon	2054521	2054672	.	+	.	ID=jg8430.t2.exon19;Parent=jg8430.t2;
JAACXV010000001	AUGUSTUS	CDS	2054521	2054672	1	+	2	ID=jg8430.t2.CDS19;Parent=jg8430.t2;
JAACXV010000001	AUGUSTUS	exon	2054521	2054672	.	+	.	ID=jg8430.t1.exon19;Parent=jg8430.t1;
JAACXV010000001	AUGUSTUS	CDS	2054521	2054672	1	+	2	ID=jg8430.t1.CDS19;Parent=jg8430.t1;
JAACXV010000001	AUGUSTUS	intron	2054673	2054727	.	+	.	ID=jg8430.t2.intron19;Parent=jg8430.t2;
JAACXV010000001	AUGUSTUS	intron	2054673	2054727	.	+	.	ID=jg8430.t1.intron19;Parent=jg8430.t1;
JAACXV010000001	AUGUSTUS	exon	2054728	2054889	.	+	.	ID=jg8430.t2.exon20;Parent=jg8430.t2;
JAACXV010000001	AUGUSTUS	exon	2054728	2054889	.	+	.	ID=jg8430.t1.exon20;Parent=jg8430.t1;
JAACXV010000001	AUGUSTUS	CDS	2054728	2054889	1	+	0	ID=jg8430.t2.CDS20;Parent=jg8430.t2;
JAACXV010000001	AUGUSTUS	CDS	2054728	2054889	1	+	0	ID=jg8430.t1.CDS20;Parent=jg8430.t1;
JAACXV010000001	AUGUSTUS	intron	2054890	2054946	.	+	.	ID=jg8430.t1.intron20;Parent=jg8430.t1;
JAACXV010000001	AUGUSTUS	intron	2054890	2054946	.	+	.	ID=jg8430.t2.intron20;Parent=jg8430.t2;
JAACXV010000001	AUGUSTUS	CDS	2054947	2055198	1	+	0	ID=jg8430.t1.CDS21;Parent=jg8430.t1;
JAACXV010000001	AUGUSTUS	exon	2054947	2055198	.	+	.	ID=jg8430.t2.exon21;Parent=jg8430.t2;
JAACXV010000001	AUGUSTUS	CDS	2054947	2055198	1	+	0	ID=jg8430.t2.CDS21;Parent=jg8430.t2;
JAACXV010000001	AUGUSTUS	exon	2054947	2055198	.	+	.	ID=jg8430.t1.exon21;Parent=jg8430.t1;
JAACXV010000001	AUGUSTUS	intron	2055199	2055295	.	+	.	ID=jg8430.t2.intron21;Parent=jg8430.t2;
JAACXV010000001	AUGUSTUS	intron	2055199	2055295	.	+	.	ID=jg8430.t1.intron21;Parent=jg8430.t1;
JAACXV010000001	AUGUSTUS	exon	2055296	2055547	.	+	.	ID=jg8430.t2.exon22;Parent=jg8430.t2;
JAACXV010000001	AUGUSTUS	exon	2055296	2055547	.	+	.	ID=jg8430.t1.exon22;Parent=jg8430.t1;
JAACXV010000001	AUGUSTUS	CDS	2055296	2055547	1	+	0	ID=jg8430.t1.CDS22;Parent=jg8430.t1;
JAACXV010000001	AUGUSTUS	CDS	2055296	2055547	1	+	0	ID=jg8430.t2.CDS22;Parent=jg8430.t2;
JAACXV010000001	AUGUSTUS	intron	2055548	2055602	.	+	.	ID=jg8430.t2.intron22;Parent=jg8430.t2;
JAACXV010000001	AUGUSTUS	intron	2055548	2055602	.	+	.	ID=jg8430.t1.intron22;Parent=jg8430.t1;
JAACXV010000001	AUGUSTUS	exon	2055603	2055729	.	+	.	ID=jg8430.t1.exon23;Parent=jg8430.t1;
JAACXV010000001	AUGUSTUS	exon	2055603	2055729	.	+	.	ID=jg8430.t2.exon23;Parent=jg8430.t2;
JAACXV010000001	AUGUSTUS	CDS	2055603	2055729	1	+	0	ID=jg8430.t2.CDS23;Parent=jg8430.t2;
JAACXV010000001	AUGUSTUS	CDS	2055603	2055729	1	+	0	ID=jg8430.t1.CDS23;Parent=jg8430.t1;
JAACXV010000001	AUGUSTUS	intron	2055730	2055783	.	+	.	ID=jg8430.t1.intron23;Parent=jg8430.t1;
JAACXV010000001	AUGUSTUS	intron	2055730	2055783	.	+	.	ID=jg8430.t2.intron23;Parent=jg8430.t2;
JAACXV010000001	AUGUSTUS	CDS	2055784	2056125	1	+	2	ID=jg8430.t2.CDS24;Parent=jg8430.t2;
JAACXV010000001	AUGUSTUS	CDS	2055784	2056125	1	+	2	ID=jg8430.t1.CDS24;Parent=jg8430.t1;
JAACXV010000001	AUGUSTUS	exon	2055784	2056125	.	+	.	ID=jg8430.t2.exon24;Parent=jg8430.t2;
JAACXV010000001	AUGUSTUS	exon	2055784	2056125	.	+	.	ID=jg8430.t1.exon24;Parent=jg8430.t1;
JAACXV010000001	AUGUSTUS	intron	2056126	2056186	.	+	.	ID=jg8430.t2.intron24;Parent=jg8430.t2;
JAACXV010000001	AUGUSTUS	intron	2056126	2056186	.	+	.	ID=jg8430.t1.intron24;Parent=jg8430.t1;
JAACXV010000001	AUGUSTUS	CDS	2056187	2056419	1	+	2	ID=jg8430.t1.CDS25;Parent=jg8430.t1;
JAACXV010000001	AUGUSTUS	exon	2056187	2056419	.	+	.	ID=jg8430.t1.exon25;Parent=jg8430.t1;
JAACXV010000001	AUGUSTUS	exon	2056187	2056419	.	+	.	ID=jg8430.t2.exon25;Parent=jg8430.t2;
JAACXV010000001	AUGUSTUS	CDS	2056187	2056419	1	+	2	ID=jg8430.t2.CDS25;Parent=jg8430.t2;
JAACXV010000001	AUGUSTUS	intron	2056420	2056494	.	+	.	ID=jg8430.t2.intron25;Parent=jg8430.t2;
JAACXV010000001	AUGUSTUS	intron	2056420	2056494	.	+	.	ID=jg8430.t1.intron25;Parent=jg8430.t1;
JAACXV010000001	AUGUSTUS	CDS	2056495	2056764	1	+	0	ID=jg8430.t2.CDS26;Parent=jg8430.t2;
JAACXV010000001	AUGUSTUS	exon	2056495	2056764	.	+	.	ID=jg8430.t1.exon26;Parent=jg8430.t1;
JAACXV010000001	AUGUSTUS	exon	2056495	2056764	.	+	.	ID=jg8430.t2.exon26;Parent=jg8430.t2;
JAACXV010000001	AUGUSTUS	CDS	2056495	2056764	1	+	0	ID=jg8430.t1.CDS26;Parent=jg8430.t1;
JAACXV010000001	AUGUSTUS	intron	2056765	2056814	.	+	.	ID=jg8430.t1.intron26;Parent=jg8430.t1;
JAACXV010000001	AUGUSTUS	intron	2056765	2056814	.	+	.	ID=jg8430.t2.intron26;Parent=jg8430.t2;
JAACXV010000001	AUGUSTUS	exon	2056815	2056976	.	+	.	ID=jg8430.t2.exon27;Parent=jg8430.t2;
JAACXV010000001	AUGUSTUS	CDS	2056815	2056976	1	+	0	ID=jg8430.t1.CDS27;Parent=jg8430.t1;
JAACXV010000001	AUGUSTUS	CDS	2056815	2056976	1	+	0	ID=jg8430.t2.CDS27;Parent=jg8430.t2;
JAACXV010000001	AUGUSTUS	exon	2056815	2056976	.	+	.	ID=jg8430.t1.exon27;Parent=jg8430.t1;
JAACXV010000001	AUGUSTUS	intron	2056977	2057032	.	+	.	ID=jg8430.t1.intron27;Parent=jg8430.t1;
JAACXV010000001	AUGUSTUS	intron	2056977	2057032	.	+	.	ID=jg8430.t2.intron27;Parent=jg8430.t2;
JAACXV010000001	AUGUSTUS	CDS	2057033	2057248	1	+	0	ID=jg8430.t1.CDS28;Parent=jg8430.t1;
JAACXV010000001	AUGUSTUS	CDS	2057033	2057248	1	+	0	ID=jg8430.t2.CDS28;Parent=jg8430.t2;
JAACXV010000001	AUGUSTUS	exon	2057033	2057248	.	+	.	ID=jg8430.t1.exon28;Parent=jg8430.t1;
JAACXV010000001	AUGUSTUS	exon	2057033	2057248	.	+	.	ID=jg8430.t2.exon28;Parent=jg8430.t2;
JAACXV010000001	AUGUSTUS	intron	2057249	2057304	.	+	.	ID=jg8430.t2.intron28;Parent=jg8430.t2;
JAACXV010000001	AUGUSTUS	intron	2057249	2057304	.	+	.	ID=jg8430.t1.intron28;Parent=jg8430.t1;
JAACXV010000001	AUGUSTUS	exon	2057305	2057558	.	+	.	ID=jg8430.t1.exon29;Parent=jg8430.t1;
JAACXV010000001	AUGUSTUS	CDS	2057305	2057558	1	+	0	ID=jg8430.t2.CDS29;Parent=jg8430.t2;
JAACXV010000001	AUGUSTUS	exon	2057305	2057558	.	+	.	ID=jg8430.t2.exon29;Parent=jg8430.t2;
JAACXV010000001	AUGUSTUS	CDS	2057305	2057558	1	+	0	ID=jg8430.t1.CDS29;Parent=jg8430.t1;
JAACXV010000001	AUGUSTUS	intron	2057559	2058381	.	+	.	ID=jg8430.t1.intron29;Parent=jg8430.t1;
JAACXV010000001	AUGUSTUS	intron	2057559	2058381	.	+	.	ID=jg8430.t2.intron29;Parent=jg8430.t2;
JAACXV010000001	AUGUSTUS	CDS	2058382	2058602	1	+	1	ID=jg8430.t1.CDS30;Parent=jg8430.t1;
JAACXV010000001	AUGUSTUS	exon	2058382	2058602	.	+	.	ID=jg8430.t2.exon30;Parent=jg8430.t2;
JAACXV010000001	AUGUSTUS	exon	2058382	2058602	.	+	.	ID=jg8430.t1.exon30;Parent=jg8430.t1;
JAACXV010000001	AUGUSTUS	CDS	2058382	2058602	1	+	1	ID=jg8430.t2.CDS30;Parent=jg8430.t2;
JAACXV010000001	AUGUSTUS	intron	2058603	2058657	.	+	.	ID=jg8430.t1.intron30;Parent=jg8430.t1;
JAACXV010000001	AUGUSTUS	intron	2058603	2058657	.	+	.	ID=jg8430.t2.intron30;Parent=jg8430.t2;
JAACXV010000001	AUGUSTUS	exon	2058658	2058842	.	+	.	ID=jg8430.t1.exon31;Parent=jg8430.t1;
JAACXV010000001	AUGUSTUS	CDS	2058658	2058842	1	+	2	ID=jg8430.t1.CDS31;Parent=jg8430.t1;
JAACXV010000001	AUGUSTUS	exon	2058658	2058842	.	+	.	ID=jg8430.t2.exon31;Parent=jg8430.t2;
JAACXV010000001	AUGUSTUS	CDS	2058658	2058842	1	+	2	ID=jg8430.t2.CDS31;Parent=jg8430.t2;
JAACXV010000001	AUGUSTUS	intron	2058843	2058894	.	+	.	ID=jg8430.t1.intron31;Parent=jg8430.t1;
JAACXV010000001	AUGUSTUS	intron	2058843	2058894	.	+	.	ID=jg8430.t2.intron31;Parent=jg8430.t2;
JAACXV010000001	AUGUSTUS	exon	2058895	2059075	.	+	.	ID=jg8430.t1.exon32;Parent=jg8430.t1;
JAACXV010000001	AUGUSTUS	CDS	2058895	2059075	1	+	0	ID=jg8430.t1.CDS32;Parent=jg8430.t1;
JAACXV010000001	AUGUSTUS	CDS	2058895	2059075	1	+	0	ID=jg8430.t2.CDS32;Parent=jg8430.t2;
JAACXV010000001	AUGUSTUS	exon	2058895	2059075	.	+	.	ID=jg8430.t2.exon32;Parent=jg8430.t2;
JAACXV010000001	AUGUSTUS	intron	2059076	2059207	.	+	.	ID=jg8430.t2.intron32;Parent=jg8430.t2;
JAACXV010000001	AUGUSTUS	intron	2059076	2059207	.	+	.	ID=jg8430.t1.intron32;Parent=jg8430.t1;
JAACXV010000001	AUGUSTUS	exon	2059208	2059386	.	+	.	ID=jg8430.t2.exon33;Parent=jg8430.t2;
JAACXV010000001	AUGUSTUS	CDS	2059208	2059386	0.91	+	2	ID=jg8430.t2.CDS33;Parent=jg8430.t2;
JAACXV010000001	AUGUSTUS	exon	2059208	2059386	.	+	.	ID=jg8430.t1.exon33;Parent=jg8430.t1;
JAACXV010000001	AUGUSTUS	CDS	2059208	2059386	0.84	+	2	ID=jg8430.t1.CDS33;Parent=jg8430.t1;
JAACXV010000001	AUGUSTUS	stop_codon	2059384	2059386	.	+	0	ID=jg8430.t2.stop1;Parent=jg8430.t2;
JAACXV010000001	AUGUSTUS	stop_codon	2059384	2059386	.	+	0	ID=jg8430.t1.stop1;Parent=jg8430.t1;
JAACXV010000001	AUGUSTUS	gene	2060211	2067226	.	+	.	ID=jg8431;
JAACXV010000001	AUGUSTUS	mRNA	2060211	2067226	.	+	.	ID=jg8431.t1;Parent=jg8431;product=XP_030749414.1dual specificity mitogen-activated protein kinase kinase 7-like;Ontology_term=GO:0004672;
JAACXV010000001	AUGUSTUS	start_codon	2060211	2060213	.	+	0	ID=jg8431.t1.start1;Parent=jg8431.t1;
JAACXV010000001	AUGUSTUS	exon	2060211	2060334	.	+	.	ID=jg8431.t1.exon1;Parent=jg8431.t1;
JAACXV010000001	AUGUSTUS	CDS	2060211	2060334	0.84	+	0	ID=jg8431.t1.CDS1;Parent=jg8431.t1;
JAACXV010000001	AUGUSTUS	intron	2060335	2060432	.	+	.	ID=jg8431.t1.intron1;Parent=jg8431.t1;
JAACXV010000001	AUGUSTUS	exon	2060433	2060692	.	+	.	ID=jg8431.t1.exon2;Parent=jg8431.t1;
JAACXV010000001	AUGUSTUS	CDS	2060433	2060692	1	+	2	ID=jg8431.t1.CDS2;Parent=jg8431.t1;
JAACXV010000001	AUGUSTUS	intron	2060693	2060742	.	+	.	ID=jg8431.t1.intron2;Parent=jg8431.t1;
JAACXV010000001	AUGUSTUS	CDS	2060743	2060967	1	+	0	ID=jg8431.t1.CDS3;Parent=jg8431.t1;
JAACXV010000001	AUGUSTUS	exon	2060743	2060967	.	+	.	ID=jg8431.t1.exon3;Parent=jg8431.t1;
JAACXV010000001	AUGUSTUS	intron	2060968	2061023	.	+	.	ID=jg8431.t1.intron3;Parent=jg8431.t1;
JAACXV010000001	AUGUSTUS	CDS	2061024	2061203	1	+	0	ID=jg8431.t1.CDS4;Parent=jg8431.t1;
JAACXV010000001	AUGUSTUS	exon	2061024	2061203	.	+	.	ID=jg8431.t1.exon4;Parent=jg8431.t1;
JAACXV010000001	AUGUSTUS	intron	2061204	2061258	.	+	.	ID=jg8431.t1.intron4;Parent=jg8431.t1;
JAACXV010000001	AUGUSTUS	exon	2061259	2061479	.	+	.	ID=jg8431.t1.exon5;Parent=jg8431.t1;
JAACXV010000001	AUGUSTUS	CDS	2061259	2061479	1	+	0	ID=jg8431.t1.CDS5;Parent=jg8431.t1;
JAACXV010000001	AUGUSTUS	intron	2061480	2061530	.	+	.	ID=jg8431.t1.intron5;Parent=jg8431.t1;
JAACXV010000001	AUGUSTUS	exon	2061531	2061674	.	+	.	ID=jg8431.t1.exon6;Parent=jg8431.t1;
JAACXV010000001	AUGUSTUS	CDS	2061531	2061674	1	+	1	ID=jg8431.t1.CDS6;Parent=jg8431.t1;
JAACXV010000001	AUGUSTUS	intron	2061675	2063030	.	+	.	ID=jg8431.t1.intron6;Parent=jg8431.t1;
JAACXV010000001	AUGUSTUS	CDS	2063031	2063054	0.51	+	1	ID=jg8431.t1.CDS7;Parent=jg8431.t1;
JAACXV010000001	AUGUSTUS	exon	2063031	2063054	.	+	.	ID=jg8431.t1.exon7;Parent=jg8431.t1;
JAACXV010000001	AUGUSTUS	intron	2063055	2064186	.	+	.	ID=jg8431.t1.intron7;Parent=jg8431.t1;
JAACXV010000001	AUGUSTUS	CDS	2064187	2064520	1	+	1	ID=jg8431.t1.CDS8;Parent=jg8431.t1;
JAACXV010000001	AUGUSTUS	exon	2064187	2064520	.	+	.	ID=jg8431.t1.exon8;Parent=jg8431.t1;
JAACXV010000001	AUGUSTUS	intron	2064521	2064581	.	+	.	ID=jg8431.t1.intron8;Parent=jg8431.t1;
JAACXV010000001	AUGUSTUS	exon	2064582	2064777	.	+	.	ID=jg8431.t1.exon9;Parent=jg8431.t1;
JAACXV010000001	AUGUSTUS	CDS	2064582	2064777	1	+	0	ID=jg8431.t1.CDS9;Parent=jg8431.t1;
JAACXV010000001	AUGUSTUS	intron	2064778	2066832	.	+	.	ID=jg8431.t1.intron9;Parent=jg8431.t1;
JAACXV010000001	AUGUSTUS	CDS	2066833	2067025	1	+	2	ID=jg8431.t1.CDS10;Parent=jg8431.t1;
JAACXV010000001	AUGUSTUS	exon	2066833	2067025	.	+	.	ID=jg8431.t1.exon10;Parent=jg8431.t1;
JAACXV010000001	AUGUSTUS	intron	2067026	2067081	.	+	.	ID=jg8431.t1.intron10;Parent=jg8431.t1;
JAACXV010000001	AUGUSTUS	CDS	2067082	2067226	1	+	1	ID=jg8431.t1.CDS11;Parent=jg8431.t1;
JAACXV010000001	AUGUSTUS	exon	2067082	2067226	.	+	.	ID=jg8431.t1.exon11;Parent=jg8431.t1;
JAACXV010000001	AUGUSTUS	stop_codon	2067224	2067226	.	+	0	ID=jg8431.t1.stop1;Parent=jg8431.t1;
JAACXV010000001	AUGUSTUS	gene	2067383	2068791	.	+	.	ID=jg8432;
JAACXV010000001	AUGUSTUS	mRNA	2067383	2068791	.	+	.	ID=jg8432.t1;Parent=jg8432;
JAACXV010000001	AUGUSTUS	mRNA	2067383	2068706	.	+	.	ID=jg8432.t2;Parent=jg8432;
JAACXV010000001	AUGUSTUS	CDS	2067383	2067508	0.83	+	0	ID=jg8432.t2.CDS1;Parent=jg8432.t2;
JAACXV010000001	AUGUSTUS	CDS	2067383	2067508	1	+	0	ID=jg8432.t1.CDS1;Parent=jg8432.t1;
JAACXV010000001	AUGUSTUS	exon	2067383	2067508	.	+	.	ID=jg8432.t2.exon1;Parent=jg8432.t2;
JAACXV010000001	AUGUSTUS	start_codon	2067383	2067385	.	+	0	ID=jg8432.t2.start1;Parent=jg8432.t2;
JAACXV010000001	AUGUSTUS	start_codon	2067383	2067385	.	+	0	ID=jg8432.t1.start1;Parent=jg8432.t1;
JAACXV010000001	AUGUSTUS	exon	2067383	2067508	.	+	.	ID=jg8432.t1.exon1;Parent=jg8432.t1;
JAACXV010000001	AUGUSTUS	intron	2067509	2068680	.	+	.	ID=jg8432.t1.intron1;Parent=jg8432.t1;
JAACXV010000001	AUGUSTUS	intron	2067509	2068577	.	+	.	ID=jg8432.t2.intron1;Parent=jg8432.t2;
JAACXV010000001	AUGUSTUS	CDS	2068578	2068706	0.7	+	0	ID=jg8432.t2.CDS2;Parent=jg8432.t2;
JAACXV010000001	AUGUSTUS	exon	2068578	2068706	.	+	.	ID=jg8432.t2.exon2;Parent=jg8432.t2;
JAACXV010000001	AUGUSTUS	exon	2068681	2068791	.	+	.	ID=jg8432.t1.exon2;Parent=jg8432.t1;
JAACXV010000001	AUGUSTUS	CDS	2068681	2068791	1	+	0	ID=jg8432.t1.CDS2;Parent=jg8432.t1;
JAACXV010000001	AUGUSTUS	stop_codon	2068704	2068706	.	+	0	ID=jg8432.t2.stop1;Parent=jg8432.t2;
JAACXV010000001	AUGUSTUS	stop_codon	2068789	2068791	.	+	0	ID=jg8432.t1.stop1;Parent=jg8432.t1;
JAACXV010000001	AUGUSTUS	gene	2070844	2087306	.	-	.	ID=jg8434;
JAACXV010000001	AUGUSTUS	mRNA	2070844	2087306	.	-	.	ID=jg8434.t1;Parent=jg8434;product=XP_030749388.1protein transport protein Sec16A isoform X8;Ontology_term=GO:0048208;
JAACXV010000001	AUGUSTUS	exon	2070844	2070921	.	-	.	ID=jg8434.t1.exon1;Parent=jg8434.t1;
JAACXV010000001	AUGUSTUS	stop_codon	2070844	2070846	.	-	0	ID=jg8434.t1.stop1;Parent=jg8434.t1;
JAACXV010000001	AUGUSTUS	CDS	2070844	2070921	1	-	0	ID=jg8434.t1.CDS1;Parent=jg8434.t1;
JAACXV010000001	AUGUSTUS	intron	2070922	2071412	.	-	.	ID=jg8434.t1.intron1;Parent=jg8434.t1;
JAACXV010000001	AUGUSTUS	exon	2071413	2071621	.	-	.	ID=jg8434.t1.exon2;Parent=jg8434.t1;
JAACXV010000001	AUGUSTUS	CDS	2071413	2071621	1	-	2	ID=jg8434.t1.CDS2;Parent=jg8434.t1;
JAACXV010000001	AUGUSTUS	intron	2071622	2074857	.	-	.	ID=jg8434.t1.intron2;Parent=jg8434.t1;
JAACXV010000001	AUGUSTUS	CDS	2074858	2074980	1	-	2	ID=jg8434.t1.CDS3;Parent=jg8434.t1;
JAACXV010000001	AUGUSTUS	exon	2074858	2074980	.	-	.	ID=jg8434.t1.exon3;Parent=jg8434.t1;
JAACXV010000001	AUGUSTUS	intron	2074981	2075076	.	-	.	ID=jg8434.t1.intron3;Parent=jg8434.t1;
JAACXV010000001	AUGUSTUS	CDS	2075077	2075194	1	-	0	ID=jg8434.t1.CDS4;Parent=jg8434.t1;
JAACXV010000001	AUGUSTUS	exon	2075077	2075194	.	-	.	ID=jg8434.t1.exon4;Parent=jg8434.t1;
JAACXV010000001	AUGUSTUS	intron	2075195	2075253	.	-	.	ID=jg8434.t1.intron4;Parent=jg8434.t1;
JAACXV010000001	AUGUSTUS	CDS	2075254	2075502	0.96	-	0	ID=jg8434.t1.CDS5;Parent=jg8434.t1;
JAACXV010000001	AUGUSTUS	exon	2075254	2075502	.	-	.	ID=jg8434.t1.exon5;Parent=jg8434.t1;
JAACXV010000001	AUGUSTUS	intron	2075503	2077396	.	-	.	ID=jg8434.t1.intron5;Parent=jg8434.t1;
JAACXV010000001	AUGUSTUS	exon	2077397	2078062	.	-	.	ID=jg8434.t1.exon6;Parent=jg8434.t1;
JAACXV010000001	AUGUSTUS	CDS	2077397	2078062	0.62	-	0	ID=jg8434.t1.CDS6;Parent=jg8434.t1;
JAACXV010000001	AUGUSTUS	intron	2078063	2078421	.	-	.	ID=jg8434.t1.intron6;Parent=jg8434.t1;
JAACXV010000001	AUGUSTUS	CDS	2078422	2078579	1	-	2	ID=jg8434.t1.CDS7;Parent=jg8434.t1;
JAACXV010000001	AUGUSTUS	exon	2078422	2078579	.	-	.	ID=jg8434.t1.exon7;Parent=jg8434.t1;
JAACXV010000001	AUGUSTUS	intron	2078580	2078640	.	-	.	ID=jg8434.t1.intron7;Parent=jg8434.t1;
JAACXV010000001	AUGUSTUS	CDS	2078641	2079115	1	-	0	ID=jg8434.t1.CDS8;Parent=jg8434.t1;
JAACXV010000001	AUGUSTUS	exon	2078641	2079115	.	-	.	ID=jg8434.t1.exon8;Parent=jg8434.t1;
JAACXV010000001	AUGUSTUS	intron	2079116	2079197	.	-	.	ID=jg8434.t1.intron8;Parent=jg8434.t1;
JAACXV010000001	AUGUSTUS	CDS	2079198	2079533	1	-	0	ID=jg8434.t1.CDS9;Parent=jg8434.t1;
JAACXV010000001	AUGUSTUS	exon	2079198	2079533	.	-	.	ID=jg8434.t1.exon9;Parent=jg8434.t1;
JAACXV010000001	AUGUSTUS	intron	2079534	2079586	.	-	.	ID=jg8434.t1.intron9;Parent=jg8434.t1;
JAACXV010000001	AUGUSTUS	exon	2079587	2079756	.	-	.	ID=jg8434.t1.exon10;Parent=jg8434.t1;
JAACXV010000001	AUGUSTUS	CDS	2079587	2079756	1	-	2	ID=jg8434.t1.CDS10;Parent=jg8434.t1;
JAACXV010000001	AUGUSTUS	intron	2079757	2079820	.	-	.	ID=jg8434.t1.intron10;Parent=jg8434.t1;
JAACXV010000001	AUGUSTUS	exon	2079821	2080067	.	-	.	ID=jg8434.t1.exon11;Parent=jg8434.t1;
JAACXV010000001	AUGUSTUS	CDS	2079821	2080067	1	-	0	ID=jg8434.t1.CDS11;Parent=jg8434.t1;
JAACXV010000001	AUGUSTUS	intron	2080068	2080126	.	-	.	ID=jg8434.t1.intron11;Parent=jg8434.t1;
JAACXV010000001	AUGUSTUS	CDS	2080127	2080523	1	-	1	ID=jg8434.t1.CDS12;Parent=jg8434.t1;
JAACXV010000001	AUGUSTUS	exon	2080127	2080523	.	-	.	ID=jg8434.t1.exon12;Parent=jg8434.t1;
JAACXV010000001	AUGUSTUS	intron	2080524	2081849	.	-	.	ID=jg8434.t1.intron12;Parent=jg8434.t1;
JAACXV010000001	AUGUSTUS	exon	2081850	2081945	.	-	.	ID=jg8434.t1.exon13;Parent=jg8434.t1;
JAACXV010000001	AUGUSTUS	CDS	2081850	2081945	1	-	1	ID=jg8434.t1.CDS13;Parent=jg8434.t1;
JAACXV010000001	AUGUSTUS	intron	2081946	2082405	.	-	.	ID=jg8434.t1.intron13;Parent=jg8434.t1;
JAACXV010000001	AUGUSTUS	exon	2082406	2082611	.	-	.	ID=jg8434.t1.exon14;Parent=jg8434.t1;
JAACXV010000001	AUGUSTUS	CDS	2082406	2082611	1	-	0	ID=jg8434.t1.CDS14;Parent=jg8434.t1;
JAACXV010000001	AUGUSTUS	intron	2082612	2082676	.	-	.	ID=jg8434.t1.intron14;Parent=jg8434.t1;
JAACXV010000001	AUGUSTUS	CDS	2082677	2082963	1	-	2	ID=jg8434.t1.CDS15;Parent=jg8434.t1;
JAACXV010000001	AUGUSTUS	exon	2082677	2082963	.	-	.	ID=jg8434.t1.exon15;Parent=jg8434.t1;
JAACXV010000001	AUGUSTUS	intron	2082964	2083024	.	-	.	ID=jg8434.t1.intron15;Parent=jg8434.t1;
JAACXV010000001	AUGUSTUS	CDS	2083025	2083188	1	-	1	ID=jg8434.t1.CDS16;Parent=jg8434.t1;
JAACXV010000001	AUGUSTUS	exon	2083025	2083188	.	-	.	ID=jg8434.t1.exon16;Parent=jg8434.t1;
JAACXV010000001	AUGUSTUS	intron	2083189	2083245	.	-	.	ID=jg8434.t1.intron16;Parent=jg8434.t1;
JAACXV010000001	AUGUSTUS	exon	2083246	2083510	.	-	.	ID=jg8434.t1.exon17;Parent=jg8434.t1;
JAACXV010000001	AUGUSTUS	CDS	2083246	2083510	1	-	2	ID=jg8434.t1.CDS17;Parent=jg8434.t1;
JAACXV010000001	AUGUSTUS	intron	2083511	2083574	.	-	.	ID=jg8434.t1.intron17;Parent=jg8434.t1;
JAACXV010000001	AUGUSTUS	exon	2083575	2083697	.	-	.	ID=jg8434.t1.exon18;Parent=jg8434.t1;
JAACXV010000001	AUGUSTUS	CDS	2083575	2083697	1	-	2	ID=jg8434.t1.CDS18;Parent=jg8434.t1;
JAACXV010000001	AUGUSTUS	intron	2083698	2083749	.	-	.	ID=jg8434.t1.intron18;Parent=jg8434.t1;
JAACXV010000001	AUGUSTUS	CDS	2083750	2084040	1	-	2	ID=jg8434.t1.CDS19;Parent=jg8434.t1;
JAACXV010000001	AUGUSTUS	exon	2083750	2084040	.	-	.	ID=jg8434.t1.exon19;Parent=jg8434.t1;
JAACXV010000001	AUGUSTUS	intron	2084041	2084099	.	-	.	ID=jg8434.t1.intron19;Parent=jg8434.t1;
JAACXV010000001	AUGUSTUS	CDS	2084100	2084243	1	-	2	ID=jg8434.t1.CDS20;Parent=jg8434.t1;
JAACXV010000001	AUGUSTUS	exon	2084100	2084243	.	-	.	ID=jg8434.t1.exon20;Parent=jg8434.t1;
JAACXV010000001	AUGUSTUS	intron	2084244	2084300	.	-	.	ID=jg8434.t1.intron20;Parent=jg8434.t1;
JAACXV010000001	AUGUSTUS	CDS	2084301	2085080	1	-	2	ID=jg8434.t1.CDS21;Parent=jg8434.t1;
JAACXV010000001	AUGUSTUS	exon	2084301	2085080	.	-	.	ID=jg8434.t1.exon21;Parent=jg8434.t1;
JAACXV010000001	AUGUSTUS	intron	2085081	2085164	.	-	.	ID=jg8434.t1.intron21;Parent=jg8434.t1;
JAACXV010000001	AUGUSTUS	exon	2085165	2085348	.	-	.	ID=jg8434.t1.exon22;Parent=jg8434.t1;
JAACXV010000001	AUGUSTUS	CDS	2085165	2085348	1	-	0	ID=jg8434.t1.CDS22;Parent=jg8434.t1;
JAACXV010000001	AUGUSTUS	intron	2085349	2085409	.	-	.	ID=jg8434.t1.intron22;Parent=jg8434.t1;
JAACXV010000001	AUGUSTUS	exon	2085410	2085583	.	-	.	ID=jg8434.t1.exon23;Parent=jg8434.t1;
JAACXV010000001	AUGUSTUS	CDS	2085410	2085583	1	-	0	ID=jg8434.t1.CDS23;Parent=jg8434.t1;
JAACXV010000001	AUGUSTUS	intron	2085584	2087210	.	-	.	ID=jg8434.t1.intron23;Parent=jg8434.t1;
JAACXV010000001	AUGUSTUS	gene	2086239	2087155	.	+	.	ID=jg8433;
JAACXV010000001	AUGUSTUS	mRNA	2086239	2087155	.	+	.	ID=jg8433.t1;Parent=jg8433;product=XP_019768373.1 phosphoglycerate mutase 2-like;Ontology_term=GO:0004082;
JAACXV010000001	AUGUSTUS	start_codon	2086239	2086241	.	+	0	ID=jg8433.t1.start1;Parent=jg8433.t1;
JAACXV010000001	AUGUSTUS	CDS	2086239	2086250	1	+	0	ID=jg8433.t1.CDS1;Parent=jg8433.t1;
JAACXV010000001	AUGUSTUS	exon	2086239	2086250	.	+	.	ID=jg8433.t1.exon1;Parent=jg8433.t1;
JAACXV010000001	AUGUSTUS	intron	2086251	2086300	.	+	.	ID=jg8433.t1.intron1;Parent=jg8433.t1;
JAACXV010000001	AUGUSTUS	exon	2086301	2086877	.	+	.	ID=jg8433.t1.exon2;Parent=jg8433.t1;
JAACXV010000001	AUGUSTUS	CDS	2086301	2086877	0.99	+	0	ID=jg8433.t1.CDS2;Parent=jg8433.t1;
JAACXV010000001	AUGUSTUS	intron	2086878	2086934	.	+	.	ID=jg8433.t1.intron2;Parent=jg8433.t1;
JAACXV010000001	AUGUSTUS	CDS	2086935	2087155	1	+	2	ID=jg8433.t1.CDS3;Parent=jg8433.t1;
JAACXV010000001	AUGUSTUS	exon	2086935	2087155	.	+	.	ID=jg8433.t1.exon3;Parent=jg8433.t1;
JAACXV010000001	AUGUSTUS	stop_codon	2087153	2087155	.	+	0	ID=jg8433.t1.stop1;Parent=jg8433.t1;
JAACXV010000001	AUGUSTUS	CDS	2087211	2087306	1	-	0	ID=jg8434.t1.CDS24;Parent=jg8434.t1;
JAACXV010000001	AUGUSTUS	exon	2087211	2087306	.	-	.	ID=jg8434.t1.exon24;Parent=jg8434.t1;
JAACXV010000001	AUGUSTUS	start_codon	2087304	2087306	.	-	0	ID=jg8434.t1.start1;Parent=jg8434.t1;
JAACXV010000001	AUGUSTUS	gene	2088726	2090362	.	+	.	ID=jg8435;
JAACXV010000001	AUGUSTUS	mRNA	2088726	2090362	.	+	.	ID=jg8435.t1;Parent=jg8435;
JAACXV010000001	AUGUSTUS	mRNA	2088726	2090362	.	+	.	ID=jg8435.t2;Parent=jg8435;
JAACXV010000001	AUGUSTUS	exon	2088726	2088785	.	+	.	ID=jg8435.t1.exon1;Parent=jg8435.t1;
JAACXV010000001	AUGUSTUS	CDS	2088726	2088785	1	+	0	ID=jg8435.t2.CDS1;Parent=jg8435.t2;
JAACXV010000001	AUGUSTUS	start_codon	2088726	2088728	.	+	0	ID=jg8435.t2.start1;Parent=jg8435.t2;
JAACXV010000001	AUGUSTUS	exon	2088726	2088785	.	+	.	ID=jg8435.t2.exon1;Parent=jg8435.t2;
JAACXV010000001	AUGUSTUS	start_codon	2088726	2088728	.	+	0	ID=jg8435.t1.start1;Parent=jg8435.t1;
JAACXV010000001	AUGUSTUS	CDS	2088726	2088785	1	+	0	ID=jg8435.t1.CDS1;Parent=jg8435.t1;
JAACXV010000001	AUGUSTUS	intron	2088786	2088850	.	+	.	ID=jg8435.t1.intron1;Parent=jg8435.t1;
JAACXV010000001	AUGUSTUS	intron	2088786	2088850	.	+	.	ID=jg8435.t2.intron1;Parent=jg8435.t2;
JAACXV010000001	AUGUSTUS	exon	2088851	2089046	.	+	.	ID=jg8435.t2.exon2;Parent=jg8435.t2;
JAACXV010000001	AUGUSTUS	CDS	2088851	2089046	1	+	0	ID=jg8435.t1.CDS2;Parent=jg8435.t1;
JAACXV010000001	AUGUSTUS	CDS	2088851	2089046	1	+	0	ID=jg8435.t2.CDS2;Parent=jg8435.t2;
JAACXV010000001	AUGUSTUS	exon	2088851	2089046	.	+	.	ID=jg8435.t1.exon2;Parent=jg8435.t1;
JAACXV010000001	AUGUSTUS	intron	2089047	2089103	.	+	.	ID=jg8435.t1.intron2;Parent=jg8435.t1;
JAACXV010000001	AUGUSTUS	intron	2089047	2089103	.	+	.	ID=jg8435.t2.intron2;Parent=jg8435.t2;
JAACXV010000001	AUGUSTUS	CDS	2089104	2089256	1	+	2	ID=jg8435.t2.CDS3;Parent=jg8435.t2;
JAACXV010000001	AUGUSTUS	exon	2089104	2089256	.	+	.	ID=jg8435.t2.exon3;Parent=jg8435.t2;
JAACXV010000001	AUGUSTUS	exon	2089104	2089262	.	+	.	ID=jg8435.t1.exon3;Parent=jg8435.t1;
JAACXV010000001	AUGUSTUS	CDS	2089104	2089262	1	+	2	ID=jg8435.t1.CDS3;Parent=jg8435.t1;
JAACXV010000001	AUGUSTUS	intron	2089257	2089333	.	+	.	ID=jg8435.t2.intron3;Parent=jg8435.t2;
JAACXV010000001	AUGUSTUS	intron	2089263	2089333	.	+	.	ID=jg8435.t1.intron3;Parent=jg8435.t1;
JAACXV010000001	AUGUSTUS	CDS	2089334	2089677	1	+	2	ID=jg8435.t1.CDS4;Parent=jg8435.t1;
JAACXV010000001	AUGUSTUS	exon	2089334	2089677	.	+	.	ID=jg8435.t2.exon4;Parent=jg8435.t2;
JAACXV010000001	AUGUSTUS	exon	2089334	2089677	.	+	.	ID=jg8435.t1.exon4;Parent=jg8435.t1;
JAACXV010000001	AUGUSTUS	CDS	2089334	2089677	1	+	2	ID=jg8435.t2.CDS4;Parent=jg8435.t2;
JAACXV010000001	AUGUSTUS	intron	2089678	2089943	.	+	.	ID=jg8435.t2.intron4;Parent=jg8435.t2;
JAACXV010000001	AUGUSTUS	intron	2089678	2089943	.	+	.	ID=jg8435.t1.intron4;Parent=jg8435.t1;
JAACXV010000001	AUGUSTUS	exon	2089944	2090060	.	+	.	ID=jg8435.t2.exon5;Parent=jg8435.t2;
JAACXV010000001	AUGUSTUS	CDS	2089944	2090060	1	+	0	ID=jg8435.t2.CDS5;Parent=jg8435.t2;
JAACXV010000001	AUGUSTUS	exon	2089944	2090060	.	+	.	ID=jg8435.t1.exon5;Parent=jg8435.t1;
JAACXV010000001	AUGUSTUS	CDS	2089944	2090060	1	+	0	ID=jg8435.t1.CDS5;Parent=jg8435.t1;
JAACXV010000001	AUGUSTUS	intron	2090061	2090119	.	+	.	ID=jg8435.t1.intron5;Parent=jg8435.t1;
JAACXV010000001	AUGUSTUS	intron	2090061	2090119	.	+	.	ID=jg8435.t2.intron5;Parent=jg8435.t2;
JAACXV010000001	AUGUSTUS	CDS	2090120	2090362	1	+	0	ID=jg8435.t1.CDS6;Parent=jg8435.t1;
JAACXV010000001	AUGUSTUS	exon	2090120	2090362	.	+	.	ID=jg8435.t2.exon6;Parent=jg8435.t2;
JAACXV010000001	AUGUSTUS	exon	2090120	2090362	.	+	.	ID=jg8435.t1.exon6;Parent=jg8435.t1;
JAACXV010000001	AUGUSTUS	CDS	2090120	2090362	1	+	0	ID=jg8435.t2.CDS6;Parent=jg8435.t2;
JAACXV010000001	AUGUSTUS	stop_codon	2090360	2090362	.	+	0	ID=jg8435.t2.stop1;Parent=jg8435.t2;
JAACXV010000001	AUGUSTUS	stop_codon	2090360	2090362	.	+	0	ID=jg8435.t1.stop1;Parent=jg8435.t1;
JAACXV010000001	AUGUSTUS	gene	2092220	2092930	.	-	.	ID=jg8436;
JAACXV010000001	AUGUSTUS	mRNA	2092220	2092930	.	-	.	ID=jg8436.t1;Parent=jg8436;product=XP_030749289.1TBC1 domain family member 9;Ontology_term=GO:0000981;
JAACXV010000001	AUGUSTUS	stop_codon	2092220	2092222	.	-	0	ID=jg8436.t1.stop1;Parent=jg8436.t1;
JAACXV010000001	AUGUSTUS	exon	2092220	2092435	.	-	.	ID=jg8436.t1.exon1;Parent=jg8436.t1;
JAACXV010000001	AUGUSTUS	CDS	2092220	2092435	1	-	0	ID=jg8436.t1.CDS1;Parent=jg8436.t1;
JAACXV010000001	AUGUSTUS	intron	2092436	2092495	.	-	.	ID=jg8436.t1.intron1;Parent=jg8436.t1;
JAACXV010000001	AUGUSTUS	exon	2092496	2092660	.	-	.	ID=jg8436.t1.exon2;Parent=jg8436.t1;
JAACXV010000001	AUGUSTUS	CDS	2092496	2092660	1	-	0	ID=jg8436.t1.CDS2;Parent=jg8436.t1;
JAACXV010000001	AUGUSTUS	intron	2092661	2092726	.	-	.	ID=jg8436.t1.intron2;Parent=jg8436.t1;
JAACXV010000001	AUGUSTUS	CDS	2092727	2092930	1	-	0	ID=jg8436.t1.CDS3;Parent=jg8436.t1;
JAACXV010000001	AUGUSTUS	exon	2092727	2092930	.	-	.	ID=jg8436.t1.exon3;Parent=jg8436.t1;
JAACXV010000001	AUGUSTUS	start_codon	2092928	2092930	.	-	0	ID=jg8436.t1.start1;Parent=jg8436.t1;
JAACXV010000001	AUGUSTUS	gene	2093454	2094320	.	+	.	ID=jg8437;
JAACXV010000001	AUGUSTUS	mRNA	2093454	2094320	.	+	.	ID=jg8437.t1;Parent=jg8437;
JAACXV010000001	AUGUSTUS	CDS	2093454	2093536	1	+	0	ID=jg8437.t1.CDS1;Parent=jg8437.t1;
JAACXV010000001	AUGUSTUS	start_codon	2093454	2093456	.	+	0	ID=jg8437.t1.start1;Parent=jg8437.t1;
JAACXV010000001	AUGUSTUS	exon	2093454	2093536	.	+	.	ID=jg8437.t1.exon1;Parent=jg8437.t1;
JAACXV010000001	AUGUSTUS	intron	2093537	2093597	.	+	.	ID=jg8437.t1.intron1;Parent=jg8437.t1;
JAACXV010000001	AUGUSTUS	exon	2093598	2093831	.	+	.	ID=jg8437.t1.exon2;Parent=jg8437.t1;
JAACXV010000001	AUGUSTUS	CDS	2093598	2093831	1	+	1	ID=jg8437.t1.CDS2;Parent=jg8437.t1;
JAACXV010000001	AUGUSTUS	intron	2093832	2093993	.	+	.	ID=jg8437.t1.intron2;Parent=jg8437.t1;
JAACXV010000001	AUGUSTUS	exon	2093994	2094165	.	+	.	ID=jg8437.t1.exon3;Parent=jg8437.t1;
JAACXV010000001	AUGUSTUS	CDS	2093994	2094165	1	+	1	ID=jg8437.t1.CDS3;Parent=jg8437.t1;
JAACXV010000001	AUGUSTUS	intron	2094166	2094218	.	+	.	ID=jg8437.t1.intron3;Parent=jg8437.t1;
JAACXV010000001	AUGUSTUS	exon	2094219	2094320	.	+	.	ID=jg8437.t1.exon4;Parent=jg8437.t1;
JAACXV010000001	AUGUSTUS	CDS	2094219	2094320	1	+	0	ID=jg8437.t1.CDS4;Parent=jg8437.t1;
JAACXV010000001	AUGUSTUS	stop_codon	2094318	2094320	.	+	0	ID=jg8437.t1.stop1;Parent=jg8437.t1;
JAACXV010000001	AUGUSTUS	gene	2094520	2095145	.	+	.	ID=jg8438;
JAACXV010000001	AUGUSTUS	mRNA	2094520	2095145	.	+	.	ID=jg8438.t1;Parent=jg8438;
JAACXV010000001	AUGUSTUS	start_codon	2094520	2094522	.	+	0	ID=jg8438.t1.start1;Parent=jg8438.t1;
JAACXV010000001	AUGUSTUS	exon	2094520	2094614	.	+	.	ID=jg8438.t1.exon1;Parent=jg8438.t1;
JAACXV010000001	AUGUSTUS	CDS	2094520	2094614	1	+	0	ID=jg8438.t1.CDS1;Parent=jg8438.t1;
JAACXV010000001	AUGUSTUS	intron	2094615	2094665	.	+	.	ID=jg8438.t1.intron1;Parent=jg8438.t1;
JAACXV010000001	AUGUSTUS	exon	2094666	2094909	.	+	.	ID=jg8438.t1.exon2;Parent=jg8438.t1;
JAACXV010000001	AUGUSTUS	CDS	2094666	2094909	1	+	1	ID=jg8438.t1.CDS2;Parent=jg8438.t1;
JAACXV010000001	AUGUSTUS	intron	2094910	2094989	.	+	.	ID=jg8438.t1.intron2;Parent=jg8438.t1;
JAACXV010000001	AUGUSTUS	CDS	2094990	2095145	1	+	0	ID=jg8438.t1.CDS3;Parent=jg8438.t1;
JAACXV010000001	AUGUSTUS	exon	2094990	2095145	.	+	.	ID=jg8438.t1.exon3;Parent=jg8438.t1;
JAACXV010000001	AUGUSTUS	stop_codon	2095143	2095145	.	+	0	ID=jg8438.t1.stop1;Parent=jg8438.t1;
JAACXV010000001	AUGUSTUS	gene	2095256	2100590	.	-	.	ID=jg8439;
JAACXV010000001	AUGUSTUS	mRNA	2095256	2100590	.	-	.	ID=jg8439.t1;Parent=jg8439;product=XP_030749289.1TBC1 domain family member 9;Ontology_term=GO:0005509;
JAACXV010000001	AUGUSTUS	stop_codon	2095256	2095258	.	-	0	ID=jg8439.t1.stop1;Parent=jg8439.t1;
JAACXV010000001	AUGUSTUS	CDS	2095256	2095549	1	-	0	ID=jg8439.t1.CDS1;Parent=jg8439.t1;
JAACXV010000001	AUGUSTUS	exon	2095256	2095549	.	-	.	ID=jg8439.t1.exon1;Parent=jg8439.t1;
JAACXV010000001	AUGUSTUS	intron	2095550	2095612	.	-	.	ID=jg8439.t1.intron1;Parent=jg8439.t1;
JAACXV010000001	AUGUSTUS	exon	2095613	2095801	.	-	.	ID=jg8439.t1.exon2;Parent=jg8439.t1;
JAACXV010000001	AUGUSTUS	CDS	2095613	2095801	1	-	0	ID=jg8439.t1.CDS2;Parent=jg8439.t1;
JAACXV010000001	AUGUSTUS	intron	2095802	2096084	.	-	.	ID=jg8439.t1.intron2;Parent=jg8439.t1;
JAACXV010000001	AUGUSTUS	CDS	2096085	2096270	1	-	0	ID=jg8439.t1.CDS3;Parent=jg8439.t1;
JAACXV010000001	AUGUSTUS	exon	2096085	2096270	.	-	.	ID=jg8439.t1.exon3;Parent=jg8439.t1;
JAACXV010000001	AUGUSTUS	intron	2096271	2096352	.	-	.	ID=jg8439.t1.intron3;Parent=jg8439.t1;
JAACXV010000001	AUGUSTUS	CDS	2096353	2096450	1	-	2	ID=jg8439.t1.CDS4;Parent=jg8439.t1;
JAACXV010000001	AUGUSTUS	exon	2096353	2096450	.	-	.	ID=jg8439.t1.exon4;Parent=jg8439.t1;
JAACXV010000001	AUGUSTUS	intron	2096451	2096592	.	-	.	ID=jg8439.t1.intron4;Parent=jg8439.t1;
JAACXV010000001	AUGUSTUS	exon	2096593	2096772	.	-	.	ID=jg8439.t1.exon5;Parent=jg8439.t1;
JAACXV010000001	AUGUSTUS	CDS	2096593	2096772	1	-	2	ID=jg8439.t1.CDS5;Parent=jg8439.t1;
JAACXV010000001	AUGUSTUS	intron	2096773	2096828	.	-	.	ID=jg8439.t1.intron5;Parent=jg8439.t1;
JAACXV010000001	AUGUSTUS	CDS	2096829	2097011	1	-	2	ID=jg8439.t1.CDS6;Parent=jg8439.t1;
JAACXV010000001	AUGUSTUS	exon	2096829	2097011	.	-	.	ID=jg8439.t1.exon6;Parent=jg8439.t1;
JAACXV010000001	AUGUSTUS	intron	2097012	2097071	.	-	.	ID=jg8439.t1.intron6;Parent=jg8439.t1;
JAACXV010000001	AUGUSTUS	exon	2097072	2097193	.	-	.	ID=jg8439.t1.exon7;Parent=jg8439.t1;
JAACXV010000001	AUGUSTUS	CDS	2097072	2097193	1	-	1	ID=jg8439.t1.CDS7;Parent=jg8439.t1;
JAACXV010000001	AUGUSTUS	intron	2097194	2097249	.	-	.	ID=jg8439.t1.intron7;Parent=jg8439.t1;
JAACXV010000001	AUGUSTUS	exon	2097250	2097358	.	-	.	ID=jg8439.t1.exon8;Parent=jg8439.t1;
JAACXV010000001	AUGUSTUS	CDS	2097250	2097358	1	-	2	ID=jg8439.t1.CDS8;Parent=jg8439.t1;
JAACXV010000001	AUGUSTUS	intron	2097359	2097415	.	-	.	ID=jg8439.t1.intron8;Parent=jg8439.t1;
JAACXV010000001	AUGUSTUS	exon	2097416	2097675	.	-	.	ID=jg8439.t1.exon9;Parent=jg8439.t1;
JAACXV010000001	AUGUSTUS	CDS	2097416	2097675	1	-	1	ID=jg8439.t1.CDS9;Parent=jg8439.t1;
JAACXV010000001	AUGUSTUS	intron	2097676	2097729	.	-	.	ID=jg8439.t1.intron9;Parent=jg8439.t1;
JAACXV010000001	AUGUSTUS	CDS	2097730	2097947	1	-	0	ID=jg8439.t1.CDS10;Parent=jg8439.t1;
JAACXV010000001	AUGUSTUS	exon	2097730	2097947	.	-	.	ID=jg8439.t1.exon10;Parent=jg8439.t1;
JAACXV010000001	AUGUSTUS	intron	2097948	2098051	.	-	.	ID=jg8439.t1.intron10;Parent=jg8439.t1;
JAACXV010000001	AUGUSTUS	exon	2098052	2098256	.	-	.	ID=jg8439.t1.exon11;Parent=jg8439.t1;
JAACXV010000001	AUGUSTUS	CDS	2098052	2098256	1	-	1	ID=jg8439.t1.CDS11;Parent=jg8439.t1;
JAACXV010000001	AUGUSTUS	intron	2098257	2098848	.	-	.	ID=jg8439.t1.intron11;Parent=jg8439.t1;
JAACXV010000001	AUGUSTUS	exon	2098849	2098905	.	-	.	ID=jg8439.t1.exon12;Parent=jg8439.t1;
JAACXV010000001	AUGUSTUS	CDS	2098849	2098905	1	-	1	ID=jg8439.t1.CDS12;Parent=jg8439.t1;
JAACXV010000001	AUGUSTUS	intron	2098906	2099448	.	-	.	ID=jg8439.t1.intron12;Parent=jg8439.t1;
JAACXV010000001	AUGUSTUS	CDS	2099449	2099607	1	-	1	ID=jg8439.t1.CDS13;Parent=jg8439.t1;
JAACXV010000001	AUGUSTUS	exon	2099449	2099607	.	-	.	ID=jg8439.t1.exon13;Parent=jg8439.t1;
JAACXV010000001	AUGUSTUS	intron	2099608	2099669	.	-	.	ID=jg8439.t1.intron13;Parent=jg8439.t1;
JAACXV010000001	AUGUSTUS	CDS	2099670	2099774	1	-	1	ID=jg8439.t1.CDS14;Parent=jg8439.t1;
JAACXV010000001	AUGUSTUS	exon	2099670	2099774	.	-	.	ID=jg8439.t1.exon14;Parent=jg8439.t1;
JAACXV010000001	AUGUSTUS	intron	2099775	2099949	.	-	.	ID=jg8439.t1.intron14;Parent=jg8439.t1;
JAACXV010000001	AUGUSTUS	CDS	2099950	2100046	1	-	2	ID=jg8439.t1.CDS15;Parent=jg8439.t1;
JAACXV010000001	AUGUSTUS	exon	2099950	2100046	.	-	.	ID=jg8439.t1.exon15;Parent=jg8439.t1;
JAACXV010000001	AUGUSTUS	intron	2100047	2100100	.	-	.	ID=jg8439.t1.intron15;Parent=jg8439.t1;
JAACXV010000001	AUGUSTUS	CDS	2100101	2100268	1	-	2	ID=jg8439.t1.CDS16;Parent=jg8439.t1;
JAACXV010000001	AUGUSTUS	exon	2100101	2100268	.	-	.	ID=jg8439.t1.exon16;Parent=jg8439.t1;
JAACXV010000001	AUGUSTUS	intron	2100269	2100326	.	-	.	ID=jg8439.t1.intron16;Parent=jg8439.t1;
JAACXV010000001	AUGUSTUS	exon	2100327	2100493	.	-	.	ID=jg8439.t1.exon17;Parent=jg8439.t1;
JAACXV010000001	AUGUSTUS	CDS	2100327	2100493	1	-	1	ID=jg8439.t1.CDS17;Parent=jg8439.t1;
JAACXV010000001	AUGUSTUS	intron	2100494	2100546	.	-	.	ID=jg8439.t1.intron17;Parent=jg8439.t1;
JAACXV010000001	AUGUSTUS	exon	2100547	2100590	.	-	.	ID=jg8439.t1.exon18;Parent=jg8439.t1;
JAACXV010000001	AUGUSTUS	CDS	2100547	2100590	1	-	0	ID=jg8439.t1.CDS18;Parent=jg8439.t1;
JAACXV010000001	AUGUSTUS	start_codon	2100588	2100590	.	-	0	ID=jg8439.t1.start1;Parent=jg8439.t1;
JAACXV010000001	AUGUSTUS	gene	2104372	2119363	.	+	.	ID=jg8440;
JAACXV010000001	AUGUSTUS	mRNA	2104372	2119363	.	+	.	ID=jg8440.t1;Parent=jg8440;product=XP_030749261.1zinc finger protein 585A-like isoform X1;Ontology_term=GO:0005634;
JAACXV010000001	AUGUSTUS	mRNA	2104372	2119363	.	+	.	ID=jg8440.t2;Parent=jg8440;product=XP_030749261.1zinc finger protein 585A-like isoform X1;Ontology_term=GO:0005634;
JAACXV010000001	AUGUSTUS	exon	2104372	2104402	.	+	.	ID=jg8440.t2.exon1;Parent=jg8440.t2;
JAACXV010000001	AUGUSTUS	exon	2104372	2104402	.	+	.	ID=jg8440.t1.exon1;Parent=jg8440.t1;
JAACXV010000001	AUGUSTUS	CDS	2104372	2104402	0.75	+	0	ID=jg8440.t1.CDS1;Parent=jg8440.t1;
JAACXV010000001	AUGUSTUS	CDS	2104372	2104402	0.7	+	0	ID=jg8440.t2.CDS1;Parent=jg8440.t2;
JAACXV010000001	AUGUSTUS	start_codon	2104372	2104374	.	+	0	ID=jg8440.t1.start1;Parent=jg8440.t1;
JAACXV010000001	AUGUSTUS	start_codon	2104372	2104374	.	+	0	ID=jg8440.t2.start1;Parent=jg8440.t2;
JAACXV010000001	AUGUSTUS	intron	2104403	2111234	.	+	.	ID=jg8440.t1.intron1;Parent=jg8440.t1;
JAACXV010000001	AUGUSTUS	intron	2104403	2111234	.	+	.	ID=jg8440.t2.intron1;Parent=jg8440.t2;
JAACXV010000001	AUGUSTUS	CDS	2111235	2111336	1	+	2	ID=jg8440.t1.CDS2;Parent=jg8440.t1;
JAACXV010000001	AUGUSTUS	CDS	2111235	2111336	1	+	2	ID=jg8440.t2.CDS2;Parent=jg8440.t2;
JAACXV010000001	AUGUSTUS	exon	2111235	2111336	.	+	.	ID=jg8440.t2.exon2;Parent=jg8440.t2;
JAACXV010000001	AUGUSTUS	exon	2111235	2111336	.	+	.	ID=jg8440.t1.exon2;Parent=jg8440.t1;
JAACXV010000001	AUGUSTUS	intron	2111337	2111429	.	+	.	ID=jg8440.t2.intron2;Parent=jg8440.t2;
JAACXV010000001	AUGUSTUS	intron	2111337	2111408	.	+	.	ID=jg8440.t1.intron2;Parent=jg8440.t1;
JAACXV010000001	AUGUSTUS	exon	2111409	2111486	.	+	.	ID=jg8440.t1.exon3;Parent=jg8440.t1;
JAACXV010000001	AUGUSTUS	CDS	2111409	2111486	1	+	2	ID=jg8440.t1.CDS3;Parent=jg8440.t1;
JAACXV010000001	AUGUSTUS	exon	2111430	2111486	.	+	.	ID=jg8440.t2.exon3;Parent=jg8440.t2;
JAACXV010000001	AUGUSTUS	CDS	2111430	2111486	1	+	2	ID=jg8440.t2.CDS3;Parent=jg8440.t2;
JAACXV010000001	AUGUSTUS	intron	2111487	2112712	.	+	.	ID=jg8440.t2.intron3;Parent=jg8440.t2;
JAACXV010000001	AUGUSTUS	intron	2111487	2112712	.	+	.	ID=jg8440.t1.intron3;Parent=jg8440.t1;
JAACXV010000001	AUGUSTUS	exon	2112713	2112820	.	+	.	ID=jg8440.t1.exon4;Parent=jg8440.t1;
JAACXV010000001	AUGUSTUS	CDS	2112713	2112820	1	+	2	ID=jg8440.t1.CDS4;Parent=jg8440.t1;
JAACXV010000001	AUGUSTUS	exon	2112713	2112820	.	+	.	ID=jg8440.t2.exon4;Parent=jg8440.t2;
JAACXV010000001	AUGUSTUS	CDS	2112713	2112820	1	+	2	ID=jg8440.t2.CDS4;Parent=jg8440.t2;
JAACXV010000001	AUGUSTUS	intron	2112821	2112930	.	+	.	ID=jg8440.t1.intron4;Parent=jg8440.t1;
JAACXV010000001	AUGUSTUS	intron	2112821	2112930	.	+	.	ID=jg8440.t2.intron4;Parent=jg8440.t2;
JAACXV010000001	AUGUSTUS	exon	2112931	2112987	.	+	.	ID=jg8440.t1.exon5;Parent=jg8440.t1;
JAACXV010000001	AUGUSTUS	CDS	2112931	2112987	1	+	2	ID=jg8440.t1.CDS5;Parent=jg8440.t1;
JAACXV010000001	AUGUSTUS	CDS	2112931	2112987	1	+	2	ID=jg8440.t2.CDS5;Parent=jg8440.t2;
JAACXV010000001	AUGUSTUS	exon	2112931	2112987	.	+	.	ID=jg8440.t2.exon5;Parent=jg8440.t2;
JAACXV010000001	AUGUSTUS	intron	2112988	2115191	.	+	.	ID=jg8440.t2.intron5;Parent=jg8440.t2;
JAACXV010000001	AUGUSTUS	intron	2112988	2115191	.	+	.	ID=jg8440.t1.intron5;Parent=jg8440.t1;
JAACXV010000001	AUGUSTUS	exon	2115192	2115227	.	+	.	ID=jg8440.t1.exon6;Parent=jg8440.t1;
JAACXV010000001	AUGUSTUS	CDS	2115192	2115227	1	+	2	ID=jg8440.t1.CDS6;Parent=jg8440.t1;
JAACXV010000001	AUGUSTUS	exon	2115192	2115227	.	+	.	ID=jg8440.t2.exon6;Parent=jg8440.t2;
JAACXV010000001	AUGUSTUS	CDS	2115192	2115227	1	+	2	ID=jg8440.t2.CDS6;Parent=jg8440.t2;
JAACXV010000001	AUGUSTUS	intron	2115228	2115280	.	+	.	ID=jg8440.t2.intron6;Parent=jg8440.t2;
JAACXV010000001	AUGUSTUS	intron	2115228	2115280	.	+	.	ID=jg8440.t1.intron6;Parent=jg8440.t1;
JAACXV010000001	AUGUSTUS	exon	2115281	2115405	.	+	.	ID=jg8440.t2.exon7;Parent=jg8440.t2;
JAACXV010000001	AUGUSTUS	CDS	2115281	2115405	1	+	2	ID=jg8440.t1.CDS7;Parent=jg8440.t1;
JAACXV010000001	AUGUSTUS	CDS	2115281	2115405	1	+	2	ID=jg8440.t2.CDS7;Parent=jg8440.t2;
JAACXV010000001	AUGUSTUS	exon	2115281	2115405	.	+	.	ID=jg8440.t1.exon7;Parent=jg8440.t1;
JAACXV010000001	AUGUSTUS	intron	2115406	2115456	.	+	.	ID=jg8440.t1.intron7;Parent=jg8440.t1;
JAACXV010000001	AUGUSTUS	intron	2115406	2115456	.	+	.	ID=jg8440.t2.intron7;Parent=jg8440.t2;
JAACXV010000001	AUGUSTUS	CDS	2115457	2115662	1	+	0	ID=jg8440.t1.CDS8;Parent=jg8440.t1;
JAACXV010000001	AUGUSTUS	CDS	2115457	2115662	1	+	0	ID=jg8440.t2.CDS8;Parent=jg8440.t2;
JAACXV010000001	AUGUSTUS	exon	2115457	2115662	.	+	.	ID=jg8440.t2.exon8;Parent=jg8440.t2;
JAACXV010000001	AUGUSTUS	exon	2115457	2115662	.	+	.	ID=jg8440.t1.exon8;Parent=jg8440.t1;
JAACXV010000001	AUGUSTUS	intron	2115663	2115711	.	+	.	ID=jg8440.t1.intron8;Parent=jg8440.t1;
JAACXV010000001	AUGUSTUS	intron	2115663	2115711	.	+	.	ID=jg8440.t2.intron8;Parent=jg8440.t2;
JAACXV010000001	AUGUSTUS	CDS	2115712	2115900	1	+	1	ID=jg8440.t1.CDS9;Parent=jg8440.t1;
JAACXV010000001	AUGUSTUS	exon	2115712	2115900	.	+	.	ID=jg8440.t1.exon9;Parent=jg8440.t1;
JAACXV010000001	AUGUSTUS	exon	2115712	2115900	.	+	.	ID=jg8440.t2.exon9;Parent=jg8440.t2;
JAACXV010000001	AUGUSTUS	CDS	2115712	2115900	1	+	1	ID=jg8440.t2.CDS9;Parent=jg8440.t2;
JAACXV010000001	AUGUSTUS	intron	2115901	2115958	.	+	.	ID=jg8440.t2.intron9;Parent=jg8440.t2;
JAACXV010000001	AUGUSTUS	intron	2115901	2115958	.	+	.	ID=jg8440.t1.intron9;Parent=jg8440.t1;
JAACXV010000001	AUGUSTUS	exon	2115959	2116159	.	+	.	ID=jg8440.t1.exon10;Parent=jg8440.t1;
JAACXV010000001	AUGUSTUS	CDS	2115959	2116159	1	+	1	ID=jg8440.t2.CDS10;Parent=jg8440.t2;
JAACXV010000001	AUGUSTUS	CDS	2115959	2116159	1	+	1	ID=jg8440.t1.CDS10;Parent=jg8440.t1;
JAACXV010000001	AUGUSTUS	exon	2115959	2116159	.	+	.	ID=jg8440.t2.exon10;Parent=jg8440.t2;
JAACXV010000001	AUGUSTUS	intron	2116160	2116210	.	+	.	ID=jg8440.t1.intron10;Parent=jg8440.t1;
JAACXV010000001	AUGUSTUS	intron	2116160	2116210	.	+	.	ID=jg8440.t2.intron10;Parent=jg8440.t2;
JAACXV010000001	AUGUSTUS	CDS	2116211	2116331	1	+	1	ID=jg8440.t1.CDS11;Parent=jg8440.t1;
JAACXV010000001	AUGUSTUS	exon	2116211	2116331	.	+	.	ID=jg8440.t2.exon11;Parent=jg8440.t2;
JAACXV010000001	AUGUSTUS	CDS	2116211	2116331	1	+	1	ID=jg8440.t2.CDS11;Parent=jg8440.t2;
JAACXV010000001	AUGUSTUS	exon	2116211	2116331	.	+	.	ID=jg8440.t1.exon11;Parent=jg8440.t1;
JAACXV010000001	AUGUSTUS	intron	2116332	2116388	.	+	.	ID=jg8440.t2.intron11;Parent=jg8440.t2;
JAACXV010000001	AUGUSTUS	intron	2116332	2116388	.	+	.	ID=jg8440.t1.intron11;Parent=jg8440.t1;
JAACXV010000001	AUGUSTUS	exon	2116389	2116591	.	+	.	ID=jg8440.t1.exon12;Parent=jg8440.t1;
JAACXV010000001	AUGUSTUS	CDS	2116389	2116591	1	+	0	ID=jg8440.t1.CDS12;Parent=jg8440.t1;
JAACXV010000001	AUGUSTUS	CDS	2116389	2116591	1	+	0	ID=jg8440.t2.CDS12;Parent=jg8440.t2;
JAACXV010000001	AUGUSTUS	exon	2116389	2116591	.	+	.	ID=jg8440.t2.exon12;Parent=jg8440.t2;
JAACXV010000001	AUGUSTUS	intron	2116592	2116642	.	+	.	ID=jg8440.t2.intron12;Parent=jg8440.t2;
JAACXV010000001	AUGUSTUS	intron	2116592	2116642	.	+	.	ID=jg8440.t1.intron12;Parent=jg8440.t1;
JAACXV010000001	AUGUSTUS	exon	2116643	2116824	.	+	.	ID=jg8440.t1.exon13;Parent=jg8440.t1;
JAACXV010000001	AUGUSTUS	CDS	2116643	2116824	1	+	1	ID=jg8440.t2.CDS13;Parent=jg8440.t2;
JAACXV010000001	AUGUSTUS	CDS	2116643	2116824	1	+	1	ID=jg8440.t1.CDS13;Parent=jg8440.t1;
JAACXV010000001	AUGUSTUS	exon	2116643	2116824	.	+	.	ID=jg8440.t2.exon13;Parent=jg8440.t2;
JAACXV010000001	AUGUSTUS	intron	2116825	2116873	.	+	.	ID=jg8440.t2.intron13;Parent=jg8440.t2;
JAACXV010000001	AUGUSTUS	intron	2116825	2116873	.	+	.	ID=jg8440.t1.intron13;Parent=jg8440.t1;
JAACXV010000001	AUGUSTUS	exon	2116874	2117060	.	+	.	ID=jg8440.t2.exon14;Parent=jg8440.t2;
JAACXV010000001	AUGUSTUS	CDS	2116874	2117060	0.99	+	2	ID=jg8440.t2.CDS14;Parent=jg8440.t2;
JAACXV010000001	AUGUSTUS	exon	2116874	2117060	.	+	.	ID=jg8440.t1.exon14;Parent=jg8440.t1;
JAACXV010000001	AUGUSTUS	CDS	2116874	2117060	1	+	2	ID=jg8440.t1.CDS14;Parent=jg8440.t1;
JAACXV010000001	AUGUSTUS	intron	2117061	2117112	.	+	.	ID=jg8440.t1.intron14;Parent=jg8440.t1;
JAACXV010000001	AUGUSTUS	intron	2117061	2117112	.	+	.	ID=jg8440.t2.intron14;Parent=jg8440.t2;
JAACXV010000001	AUGUSTUS	CDS	2117113	2117318	1	+	1	ID=jg8440.t1.CDS15;Parent=jg8440.t1;
JAACXV010000001	AUGUSTUS	exon	2117113	2117318	.	+	.	ID=jg8440.t2.exon15;Parent=jg8440.t2;
JAACXV010000001	AUGUSTUS	CDS	2117113	2117318	1	+	1	ID=jg8440.t2.CDS15;Parent=jg8440.t2;
JAACXV010000001	AUGUSTUS	exon	2117113	2117318	.	+	.	ID=jg8440.t1.exon15;Parent=jg8440.t1;
JAACXV010000001	AUGUSTUS	intron	2117319	2118772	.	+	.	ID=jg8440.t2.intron15;Parent=jg8440.t2;
JAACXV010000001	AUGUSTUS	intron	2117319	2118772	.	+	.	ID=jg8440.t1.intron15;Parent=jg8440.t1;
JAACXV010000001	AUGUSTUS	CDS	2118773	2118934	1	+	2	ID=jg8440.t1.CDS16;Parent=jg8440.t1;
JAACXV010000001	AUGUSTUS	CDS	2118773	2118934	1	+	2	ID=jg8440.t2.CDS16;Parent=jg8440.t2;
JAACXV010000001	AUGUSTUS	exon	2118773	2118934	.	+	.	ID=jg8440.t1.exon16;Parent=jg8440.t1;
JAACXV010000001	AUGUSTUS	exon	2118773	2118934	.	+	.	ID=jg8440.t2.exon16;Parent=jg8440.t2;
JAACXV010000001	AUGUSTUS	intron	2118935	2118992	.	+	.	ID=jg8440.t2.intron16;Parent=jg8440.t2;
JAACXV010000001	AUGUSTUS	intron	2118935	2118992	.	+	.	ID=jg8440.t1.intron16;Parent=jg8440.t1;
JAACXV010000001	AUGUSTUS	exon	2118993	2119180	.	+	.	ID=jg8440.t1.exon17;Parent=jg8440.t1;
JAACXV010000001	AUGUSTUS	exon	2118993	2119180	.	+	.	ID=jg8440.t2.exon17;Parent=jg8440.t2;
JAACXV010000001	AUGUSTUS	CDS	2118993	2119180	1	+	2	ID=jg8440.t1.CDS17;Parent=jg8440.t1;
JAACXV010000001	AUGUSTUS	CDS	2118993	2119180	1	+	2	ID=jg8440.t2.CDS17;Parent=jg8440.t2;
JAACXV010000001	AUGUSTUS	intron	2119181	2119237	.	+	.	ID=jg8440.t2.intron17;Parent=jg8440.t2;
JAACXV010000001	AUGUSTUS	intron	2119181	2119237	.	+	.	ID=jg8440.t1.intron17;Parent=jg8440.t1;
JAACXV010000001	AUGUSTUS	CDS	2119238	2119363	1	+	0	ID=jg8440.t1.CDS18;Parent=jg8440.t1;
JAACXV010000001	AUGUSTUS	exon	2119238	2119363	.	+	.	ID=jg8440.t1.exon18;Parent=jg8440.t1;
JAACXV010000001	AUGUSTUS	exon	2119238	2119363	.	+	.	ID=jg8440.t2.exon18;Parent=jg8440.t2;
JAACXV010000001	AUGUSTUS	CDS	2119238	2119363	1	+	0	ID=jg8440.t2.CDS18;Parent=jg8440.t2;
JAACXV010000001	AUGUSTUS	stop_codon	2119361	2119363	.	+	0	ID=jg8440.t1.stop1;Parent=jg8440.t1;
JAACXV010000001	AUGUSTUS	stop_codon	2119361	2119363	.	+	0	ID=jg8440.t2.stop1;Parent=jg8440.t2;
JAACXV010000001	AUGUSTUS	gene	2120778	2121656	.	-	.	ID=jg8441;
JAACXV010000001	AUGUSTUS	mRNA	2120778	2121656	.	-	.	ID=jg8441.t1;Parent=jg8441;product=RZB39383.1mediator of RNA polymerase II transcription subunit 19;Ontology_term=GO:0003712;
JAACXV010000001	AUGUSTUS	CDS	2120778	2121050	1	-	0	ID=jg8441.t1.CDS1;Parent=jg8441.t1;
JAACXV010000001	AUGUSTUS	exon	2120778	2121050	.	-	.	ID=jg8441.t1.exon1;Parent=jg8441.t1;
JAACXV010000001	AUGUSTUS	stop_codon	2120778	2120780	.	-	0	ID=jg8441.t1.stop1;Parent=jg8441.t1;
JAACXV010000001	AUGUSTUS	intron	2121051	2121106	.	-	.	ID=jg8441.t1.intron1;Parent=jg8441.t1;
JAACXV010000001	AUGUSTUS	CDS	2121107	2121231	1	-	2	ID=jg8441.t1.CDS2;Parent=jg8441.t1;
JAACXV010000001	AUGUSTUS	exon	2121107	2121231	.	-	.	ID=jg8441.t1.exon2;Parent=jg8441.t1;
JAACXV010000001	AUGUSTUS	intron	2121232	2121289	.	-	.	ID=jg8441.t1.intron2;Parent=jg8441.t1;
JAACXV010000001	AUGUSTUS	CDS	2121290	2121421	1	-	2	ID=jg8441.t1.CDS3;Parent=jg8441.t1;
JAACXV010000001	AUGUSTUS	exon	2121290	2121421	.	-	.	ID=jg8441.t1.exon3;Parent=jg8441.t1;
JAACXV010000001	AUGUSTUS	intron	2121422	2121475	.	-	.	ID=jg8441.t1.intron3;Parent=jg8441.t1;
JAACXV010000001	AUGUSTUS	exon	2121476	2121656	.	-	.	ID=jg8441.t1.exon4;Parent=jg8441.t1;
JAACXV010000001	AUGUSTUS	CDS	2121476	2121656	1	-	0	ID=jg8441.t1.CDS4;Parent=jg8441.t1;
JAACXV010000001	AUGUSTUS	start_codon	2121654	2121656	.	-	0	ID=jg8441.t1.start1;Parent=jg8441.t1;
JAACXV010000001	AUGUSTUS	gene	2121990	2123246	.	+	.	ID=jg8442;
JAACXV010000001	AUGUSTUS	mRNA	2121990	2123246	.	+	.	ID=jg8442.t1;Parent=jg8442;product=XP_030749462.13-oxoacyl-[acyl-carrier-protein] synthase, mitochondrial;Ontology_term=GO:0004315;
JAACXV010000001	AUGUSTUS	CDS	2121990	2123246	1	+	0	ID=jg8442.t1.CDS1;Parent=jg8442.t1;
JAACXV010000001	AUGUSTUS	exon	2121990	2123246	.	+	.	ID=jg8442.t1.exon1;Parent=jg8442.t1;
JAACXV010000001	AUGUSTUS	start_codon	2121990	2121992	.	+	0	ID=jg8442.t1.start1;Parent=jg8442.t1;
JAACXV010000001	AUGUSTUS	stop_codon	2123244	2123246	.	+	0	ID=jg8442.t1.stop1;Parent=jg8442.t1;
JAACXV010000001	AUGUSTUS	gene	2125934	2129469	.	-	.	ID=jg8443;
JAACXV010000001	AUGUSTUS	mRNA	2125934	2129469	.	-	.	ID=jg8443.t1;Parent=jg8443;product=XP_030749471.1gametogenetin-binding protein 2-like;Ontology_term=GO:0005634;
JAACXV010000001	AUGUSTUS	mRNA	2125934	2129469	.	-	.	ID=jg8443.t2;Parent=jg8443;product=XP_030749471.1gametogenetin-binding protein 2-like;Ontology_term=GO:0005634;
JAACXV010000001	AUGUSTUS	exon	2125934	2126128	.	-	.	ID=jg8443.t2.exon1;Parent=jg8443.t2;
JAACXV010000001	AUGUSTUS	CDS	2125934	2126128	1	-	0	ID=jg8443.t2.CDS1;Parent=jg8443.t2;
JAACXV010000001	AUGUSTUS	CDS	2125934	2126128	1	-	0	ID=jg8443.t1.CDS1;Parent=jg8443.t1;
JAACXV010000001	AUGUSTUS	stop_codon	2125934	2125936	.	-	0	ID=jg8443.t1.stop1;Parent=jg8443.t1;
JAACXV010000001	AUGUSTUS	exon	2125934	2126128	.	-	.	ID=jg8443.t1.exon1;Parent=jg8443.t1;
JAACXV010000001	AUGUSTUS	stop_codon	2125934	2125936	.	-	0	ID=jg8443.t2.stop1;Parent=jg8443.t2;
JAACXV010000001	AUGUSTUS	intron	2126129	2126182	.	-	.	ID=jg8443.t1.intron1;Parent=jg8443.t1;
JAACXV010000001	AUGUSTUS	intron	2126129	2126182	.	-	.	ID=jg8443.t2.intron1;Parent=jg8443.t2;
JAACXV010000001	AUGUSTUS	CDS	2126183	2126331	1	-	2	ID=jg8443.t1.CDS2;Parent=jg8443.t1;
JAACXV010000001	AUGUSTUS	exon	2126183	2126331	.	-	.	ID=jg8443.t1.exon2;Parent=jg8443.t1;
JAACXV010000001	AUGUSTUS	exon	2126183	2126331	.	-	.	ID=jg8443.t2.exon2;Parent=jg8443.t2;
JAACXV010000001	AUGUSTUS	CDS	2126183	2126331	1	-	2	ID=jg8443.t2.CDS2;Parent=jg8443.t2;
JAACXV010000001	AUGUSTUS	intron	2126332	2126388	.	-	.	ID=jg8443.t1.intron2;Parent=jg8443.t1;
JAACXV010000001	AUGUSTUS	intron	2126332	2126388	.	-	.	ID=jg8443.t2.intron2;Parent=jg8443.t2;
JAACXV010000001	AUGUSTUS	CDS	2126389	2126471	1	-	1	ID=jg8443.t2.CDS3;Parent=jg8443.t2;
JAACXV010000001	AUGUSTUS	exon	2126389	2126471	.	-	.	ID=jg8443.t1.exon3;Parent=jg8443.t1;
JAACXV010000001	AUGUSTUS	exon	2126389	2126471	.	-	.	ID=jg8443.t2.exon3;Parent=jg8443.t2;
JAACXV010000001	AUGUSTUS	CDS	2126389	2126471	1	-	1	ID=jg8443.t1.CDS3;Parent=jg8443.t1;
JAACXV010000001	AUGUSTUS	intron	2126472	2126529	.	-	.	ID=jg8443.t1.intron3;Parent=jg8443.t1;
JAACXV010000001	AUGUSTUS	intron	2126472	2126529	.	-	.	ID=jg8443.t2.intron3;Parent=jg8443.t2;
JAACXV010000001	AUGUSTUS	CDS	2126530	2126664	1	-	1	ID=jg8443.t1.CDS4;Parent=jg8443.t1;
JAACXV010000001	AUGUSTUS	exon	2126530	2126664	.	-	.	ID=jg8443.t1.exon4;Parent=jg8443.t1;
JAACXV010000001	AUGUSTUS	CDS	2126530	2126664	1	-	1	ID=jg8443.t2.CDS4;Parent=jg8443.t2;
JAACXV010000001	AUGUSTUS	exon	2126530	2126664	.	-	.	ID=jg8443.t2.exon4;Parent=jg8443.t2;
JAACXV010000001	AUGUSTUS	intron	2126665	2126719	.	-	.	ID=jg8443.t2.intron4;Parent=jg8443.t2;
JAACXV010000001	AUGUSTUS	intron	2126665	2126719	.	-	.	ID=jg8443.t1.intron4;Parent=jg8443.t1;
JAACXV010000001	AUGUSTUS	CDS	2126720	2126850	1	-	0	ID=jg8443.t1.CDS5;Parent=jg8443.t1;
JAACXV010000001	AUGUSTUS	CDS	2126720	2126850	1	-	0	ID=jg8443.t2.CDS5;Parent=jg8443.t2;
JAACXV010000001	AUGUSTUS	exon	2126720	2126850	.	-	.	ID=jg8443.t1.exon5;Parent=jg8443.t1;
JAACXV010000001	AUGUSTUS	exon	2126720	2126850	.	-	.	ID=jg8443.t2.exon5;Parent=jg8443.t2;
JAACXV010000001	AUGUSTUS	intron	2126851	2126910	.	-	.	ID=jg8443.t2.intron5;Parent=jg8443.t2;
JAACXV010000001	AUGUSTUS	intron	2126851	2126910	.	-	.	ID=jg8443.t1.intron5;Parent=jg8443.t1;
JAACXV010000001	AUGUSTUS	CDS	2126911	2127175	1	-	1	ID=jg8443.t2.CDS6;Parent=jg8443.t2;
JAACXV010000001	AUGUSTUS	exon	2126911	2127175	.	-	.	ID=jg8443.t2.exon6;Parent=jg8443.t2;
JAACXV010000001	AUGUSTUS	CDS	2126911	2127175	1	-	1	ID=jg8443.t1.CDS6;Parent=jg8443.t1;
JAACXV010000001	AUGUSTUS	exon	2126911	2127175	.	-	.	ID=jg8443.t1.exon6;Parent=jg8443.t1;
JAACXV010000001	AUGUSTUS	intron	2127176	2127233	.	-	.	ID=jg8443.t1.intron6;Parent=jg8443.t1;
JAACXV010000001	AUGUSTUS	intron	2127176	2127233	.	-	.	ID=jg8443.t2.intron6;Parent=jg8443.t2;
JAACXV010000001	AUGUSTUS	exon	2127234	2127341	.	-	.	ID=jg8443.t1.exon7;Parent=jg8443.t1;
JAACXV010000001	AUGUSTUS	exon	2127234	2127335	.	-	.	ID=jg8443.t2.exon7;Parent=jg8443.t2;
JAACXV010000001	AUGUSTUS	CDS	2127234	2127341	1	-	1	ID=jg8443.t1.CDS7;Parent=jg8443.t1;
JAACXV010000001	AUGUSTUS	CDS	2127234	2127335	1	-	1	ID=jg8443.t2.CDS7;Parent=jg8443.t2;
JAACXV010000001	AUGUSTUS	intron	2127336	2128144	.	-	.	ID=jg8443.t2.intron7;Parent=jg8443.t2;
JAACXV010000001	AUGUSTUS	intron	2127342	2128144	.	-	.	ID=jg8443.t1.intron7;Parent=jg8443.t1;
JAACXV010000001	AUGUSTUS	exon	2128145	2128313	.	-	.	ID=jg8443.t1.exon8;Parent=jg8443.t1;
JAACXV010000001	AUGUSTUS	exon	2128145	2128313	.	-	.	ID=jg8443.t2.exon8;Parent=jg8443.t2;
JAACXV010000001	AUGUSTUS	CDS	2128145	2128313	1	-	2	ID=jg8443.t1.CDS8;Parent=jg8443.t1;
JAACXV010000001	AUGUSTUS	CDS	2128145	2128313	1	-	2	ID=jg8443.t2.CDS8;Parent=jg8443.t2;
JAACXV010000001	AUGUSTUS	intron	2128314	2128364	.	-	.	ID=jg8443.t2.intron8;Parent=jg8443.t2;
JAACXV010000001	AUGUSTUS	intron	2128314	2128364	.	-	.	ID=jg8443.t1.intron8;Parent=jg8443.t1;
JAACXV010000001	AUGUSTUS	CDS	2128365	2128615	1	-	1	ID=jg8443.t2.CDS9;Parent=jg8443.t2;
JAACXV010000001	AUGUSTUS	exon	2128365	2128615	.	-	.	ID=jg8443.t1.exon9;Parent=jg8443.t1;
JAACXV010000001	AUGUSTUS	CDS	2128365	2128615	1	-	1	ID=jg8443.t1.CDS9;Parent=jg8443.t1;
JAACXV010000001	AUGUSTUS	exon	2128365	2128615	.	-	.	ID=jg8443.t2.exon9;Parent=jg8443.t2;
JAACXV010000001	AUGUSTUS	intron	2128616	2128668	.	-	.	ID=jg8443.t1.intron9;Parent=jg8443.t1;
JAACXV010000001	AUGUSTUS	intron	2128616	2128668	.	-	.	ID=jg8443.t2.intron9;Parent=jg8443.t2;
JAACXV010000001	AUGUSTUS	CDS	2128669	2128809	1	-	1	ID=jg8443.t1.CDS10;Parent=jg8443.t1;
JAACXV010000001	AUGUSTUS	exon	2128669	2128809	.	-	.	ID=jg8443.t1.exon10;Parent=jg8443.t1;
JAACXV010000001	AUGUSTUS	exon	2128669	2128809	.	-	.	ID=jg8443.t2.exon10;Parent=jg8443.t2;
JAACXV010000001	AUGUSTUS	CDS	2128669	2128809	1	-	1	ID=jg8443.t2.CDS10;Parent=jg8443.t2;
JAACXV010000001	AUGUSTUS	intron	2128810	2128868	.	-	.	ID=jg8443.t2.intron10;Parent=jg8443.t2;
JAACXV010000001	AUGUSTUS	intron	2128810	2128868	.	-	.	ID=jg8443.t1.intron10;Parent=jg8443.t1;
JAACXV010000001	AUGUSTUS	exon	2128869	2129059	.	-	.	ID=jg8443.t1.exon11;Parent=jg8443.t1;
JAACXV010000001	AUGUSTUS	CDS	2128869	2129059	1	-	0	ID=jg8443.t2.CDS11;Parent=jg8443.t2;
JAACXV010000001	AUGUSTUS	CDS	2128869	2129059	1	-	0	ID=jg8443.t1.CDS11;Parent=jg8443.t1;
JAACXV010000001	AUGUSTUS	exon	2128869	2129059	.	-	.	ID=jg8443.t2.exon11;Parent=jg8443.t2;
JAACXV010000001	AUGUSTUS	intron	2129060	2129367	.	-	.	ID=jg8443.t1.intron11;Parent=jg8443.t1;
JAACXV010000001	AUGUSTUS	intron	2129060	2129367	.	-	.	ID=jg8443.t2.intron11;Parent=jg8443.t2;
JAACXV010000001	AUGUSTUS	exon	2129368	2129469	.	-	.	ID=jg8443.t2.exon12;Parent=jg8443.t2;
JAACXV010000001	AUGUSTUS	exon	2129368	2129469	.	-	.	ID=jg8443.t1.exon12;Parent=jg8443.t1;
JAACXV010000001	AUGUSTUS	CDS	2129368	2129469	1	-	0	ID=jg8443.t2.CDS12;Parent=jg8443.t2;
JAACXV010000001	AUGUSTUS	CDS	2129368	2129469	1	-	0	ID=jg8443.t1.CDS12;Parent=jg8443.t1;
JAACXV010000001	AUGUSTUS	start_codon	2129467	2129469	.	-	0	ID=jg8443.t1.start1;Parent=jg8443.t1;
JAACXV010000001	AUGUSTUS	start_codon	2129467	2129469	.	-	0	ID=jg8443.t2.start1;Parent=jg8443.t2;
JAACXV010000001	AUGUSTUS	gene	2130248	2131391	.	-	.	ID=jg8444;
JAACXV010000001	AUGUSTUS	mRNA	2130248	2131391	.	-	.	ID=jg8444.t1;Parent=jg8444;product=XP_030749202.1transcription factor E2F5-like;Ontology_term=GO:0000122;
JAACXV010000001	AUGUSTUS	mRNA	2130248	2131391	.	-	.	ID=jg8444.t2;Parent=jg8444;product=XP_030749202.1transcription factor E2F5-like;Ontology_term=GO:0000122;
JAACXV010000001	AUGUSTUS	stop_codon	2130248	2130250	.	-	0	ID=jg8444.t2.stop1;Parent=jg8444.t2;
JAACXV010000001	AUGUSTUS	stop_codon	2130248	2130250	.	-	0	ID=jg8444.t1.stop1;Parent=jg8444.t1;
JAACXV010000001	AUGUSTUS	exon	2130248	2130360	.	-	.	ID=jg8444.t2.exon1;Parent=jg8444.t2;
JAACXV010000001	AUGUSTUS	exon	2130248	2130360	.	-	.	ID=jg8444.t1.exon1;Parent=jg8444.t1;
JAACXV010000001	AUGUSTUS	CDS	2130248	2130360	1	-	2	ID=jg8444.t2.CDS1;Parent=jg8444.t2;
JAACXV010000001	AUGUSTUS	CDS	2130248	2130360	1	-	2	ID=jg8444.t1.CDS1;Parent=jg8444.t1;
JAACXV010000001	AUGUSTUS	intron	2130361	2130409	.	-	.	ID=jg8444.t1.intron1;Parent=jg8444.t1;
JAACXV010000001	AUGUSTUS	intron	2130361	2130409	.	-	.	ID=jg8444.t2.intron1;Parent=jg8444.t2;
JAACXV010000001	AUGUSTUS	CDS	2130410	2130545	1	-	0	ID=jg8444.t1.CDS2;Parent=jg8444.t1;
JAACXV010000001	AUGUSTUS	exon	2130410	2130545	.	-	.	ID=jg8444.t2.exon2;Parent=jg8444.t2;
JAACXV010000001	AUGUSTUS	CDS	2130410	2130545	1	-	0	ID=jg8444.t2.CDS2;Parent=jg8444.t2;
JAACXV010000001	AUGUSTUS	exon	2130410	2130545	.	-	.	ID=jg8444.t1.exon2;Parent=jg8444.t1;
JAACXV010000001	AUGUSTUS	intron	2130546	2130597	.	-	.	ID=jg8444.t2.intron2;Parent=jg8444.t2;
JAACXV010000001	AUGUSTUS	intron	2130546	2130597	.	-	.	ID=jg8444.t1.intron2;Parent=jg8444.t1;
JAACXV010000001	AUGUSTUS	exon	2130598	2130714	.	-	.	ID=jg8444.t2.exon3;Parent=jg8444.t2;
JAACXV010000001	AUGUSTUS	exon	2130598	2130714	.	-	.	ID=jg8444.t1.exon3;Parent=jg8444.t1;
JAACXV010000001	AUGUSTUS	CDS	2130598	2130714	1	-	0	ID=jg8444.t2.CDS3;Parent=jg8444.t2;
JAACXV010000001	AUGUSTUS	CDS	2130598	2130714	1	-	0	ID=jg8444.t1.CDS3;Parent=jg8444.t1;
JAACXV010000001	AUGUSTUS	intron	2130715	2130765	.	-	.	ID=jg8444.t1.intron3;Parent=jg8444.t1;
JAACXV010000001	AUGUSTUS	intron	2130715	2130765	.	-	.	ID=jg8444.t2.intron3;Parent=jg8444.t2;
JAACXV010000001	AUGUSTUS	exon	2130766	2131054	.	-	.	ID=jg8444.t1.exon4;Parent=jg8444.t1;
JAACXV010000001	AUGUSTUS	exon	2130766	2131036	.	-	.	ID=jg8444.t2.exon4;Parent=jg8444.t2;
JAACXV010000001	AUGUSTUS	CDS	2130766	2131054	1	-	1	ID=jg8444.t1.CDS4;Parent=jg8444.t1;
JAACXV010000001	AUGUSTUS	CDS	2130766	2131036	1	-	1	ID=jg8444.t2.CDS4;Parent=jg8444.t2;
JAACXV010000001	AUGUSTUS	intron	2131037	2131115	.	-	.	ID=jg8444.t2.intron4;Parent=jg8444.t2;
JAACXV010000001	AUGUSTUS	intron	2131055	2131115	.	-	.	ID=jg8444.t1.intron4;Parent=jg8444.t1;
JAACXV010000001	AUGUSTUS	CDS	2131116	2131225	1	-	0	ID=jg8444.t1.CDS5;Parent=jg8444.t1;
JAACXV010000001	AUGUSTUS	CDS	2131116	2131225	1	-	0	ID=jg8444.t2.CDS5;Parent=jg8444.t2;
JAACXV010000001	AUGUSTUS	exon	2131116	2131225	.	-	.	ID=jg8444.t2.exon5;Parent=jg8444.t2;
JAACXV010000001	AUGUSTUS	exon	2131116	2131225	.	-	.	ID=jg8444.t1.exon5;Parent=jg8444.t1;
JAACXV010000001	AUGUSTUS	intron	2131226	2131283	.	-	.	ID=jg8444.t2.intron5;Parent=jg8444.t2;
JAACXV010000001	AUGUSTUS	intron	2131226	2131283	.	-	.	ID=jg8444.t1.intron5;Parent=jg8444.t1;
JAACXV010000001	AUGUSTUS	exon	2131284	2131391	.	-	.	ID=jg8444.t1.exon6;Parent=jg8444.t1;
JAACXV010000001	AUGUSTUS	CDS	2131284	2131391	1	-	0	ID=jg8444.t2.CDS6;Parent=jg8444.t2;
JAACXV010000001	AUGUSTUS	CDS	2131284	2131391	1	-	0	ID=jg8444.t1.CDS6;Parent=jg8444.t1;
JAACXV010000001	AUGUSTUS	exon	2131284	2131391	.	-	.	ID=jg8444.t2.exon6;Parent=jg8444.t2;
JAACXV010000001	AUGUSTUS	start_codon	2131389	2131391	.	-	0	ID=jg8444.t1.start1;Parent=jg8444.t1;
JAACXV010000001	AUGUSTUS	start_codon	2131389	2131391	.	-	0	ID=jg8444.t2.start1;Parent=jg8444.t2;
JAACXV010000001	AUGUSTUS	gene	2140100	2141049	.	-	.	ID=jg8445;
JAACXV010000001	AUGUSTUS	mRNA	2140100	2141049	.	-	.	ID=jg8445.t1;Parent=jg8445;product=XP_030761876.1sugar transporter SWEET1;Ontology_term=GO:0005634;
JAACXV010000001	AUGUSTUS	CDS	2140100	2140201	1	-	0	ID=jg8445.t1.CDS1;Parent=jg8445.t1;
JAACXV010000001	AUGUSTUS	stop_codon	2140100	2140102	.	-	0	ID=jg8445.t1.stop1;Parent=jg8445.t1;
JAACXV010000001	AUGUSTUS	exon	2140100	2140201	.	-	.	ID=jg8445.t1.exon1;Parent=jg8445.t1;
JAACXV010000001	AUGUSTUS	intron	2140202	2140265	.	-	.	ID=jg8445.t1.intron1;Parent=jg8445.t1;
JAACXV010000001	AUGUSTUS	CDS	2140266	2140544	1	-	0	ID=jg8445.t1.CDS2;Parent=jg8445.t1;
JAACXV010000001	AUGUSTUS	exon	2140266	2140544	.	-	.	ID=jg8445.t1.exon2;Parent=jg8445.t1;
JAACXV010000001	AUGUSTUS	intron	2140545	2140621	.	-	.	ID=jg8445.t1.intron2;Parent=jg8445.t1;
JAACXV010000001	AUGUSTUS	exon	2140622	2140823	.	-	.	ID=jg8445.t1.exon3;Parent=jg8445.t1;
JAACXV010000001	AUGUSTUS	CDS	2140622	2140823	1	-	1	ID=jg8445.t1.CDS3;Parent=jg8445.t1;
JAACXV010000001	AUGUSTUS	intron	2140824	2140877	.	-	.	ID=jg8445.t1.intron3;Parent=jg8445.t1;
JAACXV010000001	AUGUSTUS	exon	2140878	2140955	.	-	.	ID=jg8445.t1.exon4;Parent=jg8445.t1;
JAACXV010000001	AUGUSTUS	CDS	2140878	2140955	1	-	1	ID=jg8445.t1.CDS4;Parent=jg8445.t1;
JAACXV010000001	AUGUSTUS	intron	2140956	2141002	.	-	.	ID=jg8445.t1.intron4;Parent=jg8445.t1;
JAACXV010000001	AUGUSTUS	exon	2141003	2141049	.	-	.	ID=jg8445.t1.exon5;Parent=jg8445.t1;
JAACXV010000001	AUGUSTUS	CDS	2141003	2141049	1	-	0	ID=jg8445.t1.CDS5;Parent=jg8445.t1;
JAACXV010000001	AUGUSTUS	start_codon	2141047	2141049	.	-	0	ID=jg8445.t1.start1;Parent=jg8445.t1;
JAACXV010000001	AUGUSTUS	gene	2142479	2143679	.	+	.	ID=jg8446;
JAACXV010000001	AUGUSTUS	mRNA	2142479	2143679	.	+	.	ID=jg8446.t1;Parent=jg8446;product=XP_030761934.1THO complex subunit 6 homolog;Ontology_term=GO:0005515;
JAACXV010000001	AUGUSTUS	start_codon	2142479	2142481	.	+	0	ID=jg8446.t1.start1;Parent=jg8446.t1;
JAACXV010000001	AUGUSTUS	exon	2142479	2142588	.	+	.	ID=jg8446.t1.exon1;Parent=jg8446.t1;
JAACXV010000001	AUGUSTUS	CDS	2142479	2142588	0.87	+	0	ID=jg8446.t1.CDS1;Parent=jg8446.t1;
JAACXV010000001	AUGUSTUS	intron	2142589	2142642	.	+	.	ID=jg8446.t1.intron1;Parent=jg8446.t1;
JAACXV010000001	AUGUSTUS	exon	2142643	2142815	.	+	.	ID=jg8446.t1.exon2;Parent=jg8446.t1;
JAACXV010000001	AUGUSTUS	CDS	2142643	2142815	1	+	1	ID=jg8446.t1.CDS2;Parent=jg8446.t1;
JAACXV010000001	AUGUSTUS	intron	2142816	2142866	.	+	.	ID=jg8446.t1.intron2;Parent=jg8446.t1;
JAACXV010000001	AUGUSTUS	CDS	2142867	2142992	1	+	2	ID=jg8446.t1.CDS3;Parent=jg8446.t1;
JAACXV010000001	AUGUSTUS	exon	2142867	2142992	.	+	.	ID=jg8446.t1.exon3;Parent=jg8446.t1;
JAACXV010000001	AUGUSTUS	intron	2142993	2143040	.	+	.	ID=jg8446.t1.intron3;Parent=jg8446.t1;
JAACXV010000001	AUGUSTUS	CDS	2143041	2143083	1	+	2	ID=jg8446.t1.CDS4;Parent=jg8446.t1;
JAACXV010000001	AUGUSTUS	exon	2143041	2143083	.	+	.	ID=jg8446.t1.exon4;Parent=jg8446.t1;
JAACXV010000001	AUGUSTUS	intron	2143084	2143138	.	+	.	ID=jg8446.t1.intron4;Parent=jg8446.t1;
JAACXV010000001	AUGUSTUS	exon	2143139	2143304	.	+	.	ID=jg8446.t1.exon5;Parent=jg8446.t1;
JAACXV010000001	AUGUSTUS	CDS	2143139	2143304	1	+	1	ID=jg8446.t1.CDS5;Parent=jg8446.t1;
JAACXV010000001	AUGUSTUS	intron	2143305	2143358	.	+	.	ID=jg8446.t1.intron5;Parent=jg8446.t1;
JAACXV010000001	AUGUSTUS	exon	2143359	2143679	.	+	.	ID=jg8446.t1.exon6;Parent=jg8446.t1;
JAACXV010000001	AUGUSTUS	CDS	2143359	2143679	1	+	0	ID=jg8446.t1.CDS6;Parent=jg8446.t1;
JAACXV010000001	AUGUSTUS	stop_codon	2143677	2143679	.	+	0	ID=jg8446.t1.stop1;Parent=jg8446.t1;
JAACXV010000001	AUGUSTUS	gene	2143748	2164966	.	-	.	ID=jg8447;
JAACXV010000001	AUGUSTUS	mRNA	2143748	2164966	.	-	.	ID=jg8447.t1;Parent=jg8447;product=XP_030761933.1uncharacterized protein LOC115886786;Ontology_term=GO:0005515;
JAACXV010000001	AUGUSTUS	stop_codon	2143748	2143750	.	-	0	ID=jg8447.t1.stop1;Parent=jg8447.t1;
JAACXV010000001	AUGUSTUS	CDS	2143748	2143941	1	-	2	ID=jg8447.t1.CDS1;Parent=jg8447.t1;
JAACXV010000001	AUGUSTUS	exon	2143748	2143941	.	-	.	ID=jg8447.t1.exon1;Parent=jg8447.t1;
JAACXV010000001	AUGUSTUS	intron	2143942	2143999	.	-	.	ID=jg8447.t1.intron1;Parent=jg8447.t1;
JAACXV010000001	AUGUSTUS	exon	2144000	2144233	.	-	.	ID=jg8447.t1.exon2;Parent=jg8447.t1;
JAACXV010000001	AUGUSTUS	CDS	2144000	2144233	1	-	2	ID=jg8447.t1.CDS2;Parent=jg8447.t1;
JAACXV010000001	AUGUSTUS	intron	2144234	2144294	.	-	.	ID=jg8447.t1.intron2;Parent=jg8447.t1;
JAACXV010000001	AUGUSTUS	CDS	2144295	2144502	1	-	0	ID=jg8447.t1.CDS3;Parent=jg8447.t1;
JAACXV010000001	AUGUSTUS	exon	2144295	2144502	.	-	.	ID=jg8447.t1.exon3;Parent=jg8447.t1;
JAACXV010000001	AUGUSTUS	intron	2144503	2164540	.	-	.	ID=jg8447.t1.intron3;Parent=jg8447.t1;
JAACXV010000001	AUGUSTUS	CDS	2164541	2164966	1	-	0	ID=jg8447.t1.CDS4;Parent=jg8447.t1;
JAACXV010000001	AUGUSTUS	exon	2164541	2164966	.	-	.	ID=jg8447.t1.exon4;Parent=jg8447.t1;
JAACXV010000001	AUGUSTUS	start_codon	2164964	2164966	.	-	0	ID=jg8447.t1.start1;Parent=jg8447.t1;
JAACXV010000001	AUGUSTUS	gene	2188478	2190369	.	+	.	ID=jg8448;
JAACXV010000001	AUGUSTUS	mRNA	2188478	2190369	.	+	.	ID=jg8448.t1;Parent=jg8448;product=XP_030761935.1X-box-binding protein 1;Ontology_term=GO:0000122;
JAACXV010000001	AUGUSTUS	CDS	2188478	2188623	0.4	+	0	ID=jg8448.t1.CDS1;Parent=jg8448.t1;
JAACXV010000001	AUGUSTUS	exon	2188478	2188623	.	+	.	ID=jg8448.t1.exon1;Parent=jg8448.t1;
JAACXV010000001	AUGUSTUS	start_codon	2188478	2188480	.	+	0	ID=jg8448.t1.start1;Parent=jg8448.t1;
JAACXV010000001	AUGUSTUS	intron	2188624	2188674	.	+	.	ID=jg8448.t1.intron1;Parent=jg8448.t1;
JAACXV010000001	AUGUSTUS	exon	2188675	2188861	.	+	.	ID=jg8448.t1.exon2;Parent=jg8448.t1;
JAACXV010000001	AUGUSTUS	CDS	2188675	2188861	1	+	1	ID=jg8448.t1.CDS2;Parent=jg8448.t1;
JAACXV010000001	AUGUSTUS	intron	2188862	2188951	.	+	.	ID=jg8448.t1.intron2;Parent=jg8448.t1;
JAACXV010000001	AUGUSTUS	CDS	2188952	2189244	1	+	0	ID=jg8448.t1.CDS3;Parent=jg8448.t1;
JAACXV010000001	AUGUSTUS	exon	2188952	2189244	.	+	.	ID=jg8448.t1.exon3;Parent=jg8448.t1;
JAACXV010000001	AUGUSTUS	intron	2189245	2190278	.	+	.	ID=jg8448.t1.intron3;Parent=jg8448.t1;
JAACXV010000001	AUGUSTUS	exon	2190279	2190369	.	+	.	ID=jg8448.t1.exon4;Parent=jg8448.t1;
JAACXV010000001	AUGUSTUS	CDS	2190279	2190369	1	+	1	ID=jg8448.t1.CDS4;Parent=jg8448.t1;
JAACXV010000001	AUGUSTUS	stop_codon	2190367	2190369	.	+	0	ID=jg8448.t1.stop1;Parent=jg8448.t1;
JAACXV010000001	AUGUSTUS	gene	2190471	2190785	.	+	.	ID=jg8449;
JAACXV010000001	AUGUSTUS	mRNA	2190471	2190785	.	+	.	ID=jg8449.t1;Parent=jg8449;
JAACXV010000001	AUGUSTUS	start_codon	2190471	2190473	.	+	0	ID=jg8449.t1.start1;Parent=jg8449.t1;
JAACXV010000001	AUGUSTUS	exon	2190471	2190785	.	+	.	ID=jg8449.t1.exon1;Parent=jg8449.t1;
JAACXV010000001	AUGUSTUS	CDS	2190471	2190785	0.99	+	0	ID=jg8449.t1.CDS1;Parent=jg8449.t1;
JAACXV010000001	AUGUSTUS	stop_codon	2190783	2190785	.	+	0	ID=jg8449.t1.stop1;Parent=jg8449.t1;
JAACXV010000001	AUGUSTUS	gene	2192927	2193909	.	+	.	ID=jg8450;
JAACXV010000001	AUGUSTUS	mRNA	2192927	2193909	.	+	.	ID=jg8450.t1;Parent=jg8450;product=XP_030758847.1THO complex subunit 4;Ontology_term=GO:0003723;
JAACXV010000001	AUGUSTUS	exon	2192927	2193148	.	+	.	ID=jg8450.t1.exon1;Parent=jg8450.t1;
JAACXV010000001	AUGUSTUS	CDS	2192927	2193148	1	+	0	ID=jg8450.t1.CDS1;Parent=jg8450.t1;
JAACXV010000001	AUGUSTUS	start_codon	2192927	2192929	.	+	0	ID=jg8450.t1.start1;Parent=jg8450.t1;
JAACXV010000001	AUGUSTUS	intron	2193149	2193263	.	+	.	ID=jg8450.t1.intron1;Parent=jg8450.t1;
JAACXV010000001	AUGUSTUS	CDS	2193264	2193705	1	+	0	ID=jg8450.t1.CDS2;Parent=jg8450.t1;
JAACXV010000001	AUGUSTUS	exon	2193264	2193705	.	+	.	ID=jg8450.t1.exon2;Parent=jg8450.t1;
JAACXV010000001	AUGUSTUS	intron	2193706	2193811	.	+	.	ID=jg8450.t1.intron2;Parent=jg8450.t1;
JAACXV010000001	AUGUSTUS	CDS	2193812	2193909	1	+	2	ID=jg8450.t1.CDS3;Parent=jg8450.t1;
JAACXV010000001	AUGUSTUS	exon	2193812	2193909	.	+	.	ID=jg8450.t1.exon3;Parent=jg8450.t1;
JAACXV010000001	AUGUSTUS	stop_codon	2193907	2193909	.	+	0	ID=jg8450.t1.stop1;Parent=jg8450.t1;
JAACXV010000001	AUGUSTUS	gene	2195469	2203375	.	+	.	ID=jg8451;
JAACXV010000001	AUGUSTUS	mRNA	2195469	2203375	.	+	.	ID=jg8451.t1;Parent=jg8451;product=XP_030759869.1S1 RNA-binding domain-containing protein 1;Ontology_term=GO:0003723;
JAACXV010000001	AUGUSTUS	CDS	2195469	2195543	1	+	0	ID=jg8451.t1.CDS1;Parent=jg8451.t1;
JAACXV010000001	AUGUSTUS	start_codon	2195469	2195471	.	+	0	ID=jg8451.t1.start1;Parent=jg8451.t1;
JAACXV010000001	AUGUSTUS	exon	2195469	2195543	.	+	.	ID=jg8451.t1.exon1;Parent=jg8451.t1;
JAACXV010000001	AUGUSTUS	intron	2195544	2195596	.	+	.	ID=jg8451.t1.intron1;Parent=jg8451.t1;
JAACXV010000001	AUGUSTUS	exon	2195597	2195671	.	+	.	ID=jg8451.t1.exon2;Parent=jg8451.t1;
JAACXV010000001	AUGUSTUS	CDS	2195597	2195671	1	+	0	ID=jg8451.t1.CDS2;Parent=jg8451.t1;
JAACXV010000001	AUGUSTUS	intron	2195672	2195720	.	+	.	ID=jg8451.t1.intron2;Parent=jg8451.t1;
JAACXV010000001	AUGUSTUS	exon	2195721	2195825	.	+	.	ID=jg8451.t1.exon3;Parent=jg8451.t1;
JAACXV010000001	AUGUSTUS	CDS	2195721	2195825	1	+	0	ID=jg8451.t1.CDS3;Parent=jg8451.t1;
JAACXV010000001	AUGUSTUS	intron	2195826	2195879	.	+	.	ID=jg8451.t1.intron3;Parent=jg8451.t1;
JAACXV010000001	AUGUSTUS	CDS	2195880	2195966	1	+	0	ID=jg8451.t1.CDS4;Parent=jg8451.t1;
JAACXV010000001	AUGUSTUS	exon	2195880	2195966	.	+	.	ID=jg8451.t1.exon4;Parent=jg8451.t1;
JAACXV010000001	AUGUSTUS	intron	2195967	2196025	.	+	.	ID=jg8451.t1.intron4;Parent=jg8451.t1;
JAACXV010000001	AUGUSTUS	exon	2196026	2196088	.	+	.	ID=jg8451.t1.exon5;Parent=jg8451.t1;
JAACXV010000001	AUGUSTUS	CDS	2196026	2196088	1	+	0	ID=jg8451.t1.CDS5;Parent=jg8451.t1;
JAACXV010000001	AUGUSTUS	intron	2196089	2196143	.	+	.	ID=jg8451.t1.intron5;Parent=jg8451.t1;
JAACXV010000001	AUGUSTUS	exon	2196144	2196227	.	+	.	ID=jg8451.t1.exon6;Parent=jg8451.t1;
JAACXV010000001	AUGUSTUS	CDS	2196144	2196227	1	+	0	ID=jg8451.t1.CDS6;Parent=jg8451.t1;
JAACXV010000001	AUGUSTUS	intron	2196228	2196278	.	+	.	ID=jg8451.t1.intron6;Parent=jg8451.t1;
JAACXV010000001	AUGUSTUS	CDS	2196279	2196535	1	+	0	ID=jg8451.t1.CDS7;Parent=jg8451.t1;
JAACXV010000001	AUGUSTUS	exon	2196279	2196535	.	+	.	ID=jg8451.t1.exon7;Parent=jg8451.t1;
JAACXV010000001	AUGUSTUS	intron	2196536	2196590	.	+	.	ID=jg8451.t1.intron7;Parent=jg8451.t1;
JAACXV010000001	AUGUSTUS	CDS	2196591	2196783	1	+	1	ID=jg8451.t1.CDS8;Parent=jg8451.t1;
JAACXV010000001	AUGUSTUS	exon	2196591	2196783	.	+	.	ID=jg8451.t1.exon8;Parent=jg8451.t1;
JAACXV010000001	AUGUSTUS	intron	2196784	2196841	.	+	.	ID=jg8451.t1.intron8;Parent=jg8451.t1;
JAACXV010000001	AUGUSTUS	exon	2196842	2197080	.	+	.	ID=jg8451.t1.exon9;Parent=jg8451.t1;
JAACXV010000001	AUGUSTUS	CDS	2196842	2197080	1	+	0	ID=jg8451.t1.CDS9;Parent=jg8451.t1;
JAACXV010000001	AUGUSTUS	intron	2197081	2197141	.	+	.	ID=jg8451.t1.intron9;Parent=jg8451.t1;
JAACXV010000001	AUGUSTUS	exon	2197142	2197298	.	+	.	ID=jg8451.t1.exon10;Parent=jg8451.t1;
JAACXV010000001	AUGUSTUS	CDS	2197142	2197298	1	+	1	ID=jg8451.t1.CDS10;Parent=jg8451.t1;
JAACXV010000001	AUGUSTUS	intron	2197299	2198131	.	+	.	ID=jg8451.t1.intron10;Parent=jg8451.t1;
JAACXV010000001	AUGUSTUS	exon	2198132	2198312	.	+	.	ID=jg8451.t1.exon11;Parent=jg8451.t1;
JAACXV010000001	AUGUSTUS	CDS	2198132	2198312	1	+	0	ID=jg8451.t1.CDS11;Parent=jg8451.t1;
JAACXV010000001	AUGUSTUS	intron	2198313	2198373	.	+	.	ID=jg8451.t1.intron11;Parent=jg8451.t1;
JAACXV010000001	AUGUSTUS	exon	2198374	2198436	.	+	.	ID=jg8451.t1.exon12;Parent=jg8451.t1;
JAACXV010000001	AUGUSTUS	CDS	2198374	2198436	1	+	2	ID=jg8451.t1.CDS12;Parent=jg8451.t1;
JAACXV010000001	AUGUSTUS	intron	2198437	2198490	.	+	.	ID=jg8451.t1.intron12;Parent=jg8451.t1;
JAACXV010000001	AUGUSTUS	exon	2198491	2198653	.	+	.	ID=jg8451.t1.exon13;Parent=jg8451.t1;
JAACXV010000001	AUGUSTUS	CDS	2198491	2198653	1	+	2	ID=jg8451.t1.CDS13;Parent=jg8451.t1;
JAACXV010000001	AUGUSTUS	intron	2198654	2198709	.	+	.	ID=jg8451.t1.intron13;Parent=jg8451.t1;
JAACXV010000001	AUGUSTUS	CDS	2198710	2198909	1	+	1	ID=jg8451.t1.CDS14;Parent=jg8451.t1;
JAACXV010000001	AUGUSTUS	exon	2198710	2198909	.	+	.	ID=jg8451.t1.exon14;Parent=jg8451.t1;
JAACXV010000001	AUGUSTUS	intron	2198910	2198973	.	+	.	ID=jg8451.t1.intron14;Parent=jg8451.t1;
JAACXV010000001	AUGUSTUS	exon	2198974	2199163	.	+	.	ID=jg8451.t1.exon15;Parent=jg8451.t1;
JAACXV010000001	AUGUSTUS	CDS	2198974	2199163	1	+	2	ID=jg8451.t1.CDS15;Parent=jg8451.t1;
JAACXV010000001	AUGUSTUS	intron	2199164	2199216	.	+	.	ID=jg8451.t1.intron15;Parent=jg8451.t1;
JAACXV010000001	AUGUSTUS	exon	2199217	2199473	.	+	.	ID=jg8451.t1.exon16;Parent=jg8451.t1;
JAACXV010000001	AUGUSTUS	CDS	2199217	2199473	1	+	1	ID=jg8451.t1.CDS16;Parent=jg8451.t1;
JAACXV010000001	AUGUSTUS	intron	2199474	2202938	.	+	.	ID=jg8451.t1.intron16;Parent=jg8451.t1;
JAACXV010000001	AUGUSTUS	exon	2202939	2203092	.	+	.	ID=jg8451.t1.exon17;Parent=jg8451.t1;
JAACXV010000001	AUGUSTUS	CDS	2202939	2203092	1	+	2	ID=jg8451.t1.CDS17;Parent=jg8451.t1;
JAACXV010000001	AUGUSTUS	intron	2203093	2203143	.	+	.	ID=jg8451.t1.intron17;Parent=jg8451.t1;
JAACXV010000001	AUGUSTUS	CDS	2203144	2203241	1	+	1	ID=jg8451.t1.CDS18;Parent=jg8451.t1;
JAACXV010000001	AUGUSTUS	exon	2203144	2203241	.	+	.	ID=jg8451.t1.exon18;Parent=jg8451.t1;
JAACXV010000001	AUGUSTUS	intron	2203242	2203295	.	+	.	ID=jg8451.t1.intron18;Parent=jg8451.t1;
JAACXV010000001	AUGUSTUS	CDS	2203296	2203375	1	+	2	ID=jg8451.t1.CDS19;Parent=jg8451.t1;
JAACXV010000001	AUGUSTUS	exon	2203296	2203375	.	+	.	ID=jg8451.t1.exon19;Parent=jg8451.t1;
JAACXV010000001	AUGUSTUS	stop_codon	2203373	2203375	.	+	0	ID=jg8451.t1.stop1;Parent=jg8451.t1;
JAACXV010000001	AUGUSTUS	gene	2211997	2216636	.	-	.	ID=jg8452;
JAACXV010000001	AUGUSTUS	mRNA	2211997	2216636	.	-	.	ID=jg8452.t1;Parent=jg8452;product=XP_023021923.1activated CDC42 kinase 1 isoform X1;Ontology_term=GO:0005524;
JAACXV010000001	AUGUSTUS	exon	2211997	2212090	.	-	.	ID=jg8452.t1.exon1;Parent=jg8452.t1;
JAACXV010000001	AUGUSTUS	CDS	2211997	2212090	1	-	1	ID=jg8452.t1.CDS1;Parent=jg8452.t1;
JAACXV010000001	AUGUSTUS	stop_codon	2211997	2211999	.	-	0	ID=jg8452.t1.stop1;Parent=jg8452.t1;
JAACXV010000001	AUGUSTUS	intron	2212091	2212150	.	-	.	ID=jg8452.t1.intron1;Parent=jg8452.t1;
JAACXV010000001	AUGUSTUS	CDS	2212151	2212323	1	-	0	ID=jg8452.t1.CDS2;Parent=jg8452.t1;
JAACXV010000001	AUGUSTUS	exon	2212151	2212323	.	-	.	ID=jg8452.t1.exon2;Parent=jg8452.t1;
JAACXV010000001	AUGUSTUS	intron	2212324	2212386	.	-	.	ID=jg8452.t1.intron2;Parent=jg8452.t1;
JAACXV010000001	AUGUSTUS	exon	2212387	2212721	.	-	.	ID=jg8452.t1.exon3;Parent=jg8452.t1;
JAACXV010000001	AUGUSTUS	CDS	2212387	2212721	1	-	2	ID=jg8452.t1.CDS3;Parent=jg8452.t1;
JAACXV010000001	AUGUSTUS	intron	2212722	2212776	.	-	.	ID=jg8452.t1.intron3;Parent=jg8452.t1;
JAACXV010000001	AUGUSTUS	CDS	2212777	2213004	1	-	2	ID=jg8452.t1.CDS4;Parent=jg8452.t1;
JAACXV010000001	AUGUSTUS	exon	2212777	2213004	.	-	.	ID=jg8452.t1.exon4;Parent=jg8452.t1;
JAACXV010000001	AUGUSTUS	intron	2213005	2213057	.	-	.	ID=jg8452.t1.intron4;Parent=jg8452.t1;
JAACXV010000001	AUGUSTUS	CDS	2213058	2213633	1	-	2	ID=jg8452.t1.CDS5;Parent=jg8452.t1;
JAACXV010000001	AUGUSTUS	exon	2213058	2213633	.	-	.	ID=jg8452.t1.exon5;Parent=jg8452.t1;
JAACXV010000001	AUGUSTUS	intron	2213634	2213687	.	-	.	ID=jg8452.t1.intron5;Parent=jg8452.t1;
JAACXV010000001	AUGUSTUS	exon	2213688	2213951	.	-	.	ID=jg8452.t1.exon6;Parent=jg8452.t1;
JAACXV010000001	AUGUSTUS	CDS	2213688	2213951	1	-	2	ID=jg8452.t1.CDS6;Parent=jg8452.t1;
JAACXV010000001	AUGUSTUS	intron	2213952	2214236	.	-	.	ID=jg8452.t1.intron6;Parent=jg8452.t1;
JAACXV010000001	AUGUSTUS	exon	2214237	2214472	.	-	.	ID=jg8452.t1.exon7;Parent=jg8452.t1;
JAACXV010000001	AUGUSTUS	CDS	2214237	2214472	1	-	1	ID=jg8452.t1.CDS7;Parent=jg8452.t1;
JAACXV010000001	AUGUSTUS	intron	2214473	2214521	.	-	.	ID=jg8452.t1.intron7;Parent=jg8452.t1;
JAACXV010000001	AUGUSTUS	exon	2214522	2214651	.	-	.	ID=jg8452.t1.exon8;Parent=jg8452.t1;
JAACXV010000001	AUGUSTUS	CDS	2214522	2214651	1	-	2	ID=jg8452.t1.CDS8;Parent=jg8452.t1;
JAACXV010000001	AUGUSTUS	intron	2214652	2214715	.	-	.	ID=jg8452.t1.intron8;Parent=jg8452.t1;
JAACXV010000001	AUGUSTUS	exon	2214716	2214898	.	-	.	ID=jg8452.t1.exon9;Parent=jg8452.t1;
JAACXV010000001	AUGUSTUS	CDS	2214716	2214898	1	-	2	ID=jg8452.t1.CDS9;Parent=jg8452.t1;
JAACXV010000001	AUGUSTUS	intron	2214899	2214953	.	-	.	ID=jg8452.t1.intron9;Parent=jg8452.t1;
JAACXV010000001	AUGUSTUS	CDS	2214954	2215164	1	-	0	ID=jg8452.t1.CDS10;Parent=jg8452.t1;
JAACXV010000001	AUGUSTUS	exon	2214954	2215164	.	-	.	ID=jg8452.t1.exon10;Parent=jg8452.t1;
JAACXV010000001	AUGUSTUS	intron	2215165	2215227	.	-	.	ID=jg8452.t1.intron10;Parent=jg8452.t1;
JAACXV010000001	AUGUSTUS	CDS	2215228	2215450	1	-	1	ID=jg8452.t1.CDS11;Parent=jg8452.t1;
JAACXV010000001	AUGUSTUS	exon	2215228	2215450	.	-	.	ID=jg8452.t1.exon11;Parent=jg8452.t1;
JAACXV010000001	AUGUSTUS	intron	2215451	2215557	.	-	.	ID=jg8452.t1.intron11;Parent=jg8452.t1;
JAACXV010000001	AUGUSTUS	exon	2215558	2215702	.	-	.	ID=jg8452.t1.exon12;Parent=jg8452.t1;
JAACXV010000001	AUGUSTUS	CDS	2215558	2215702	1	-	2	ID=jg8452.t1.CDS12;Parent=jg8452.t1;
JAACXV010000001	AUGUSTUS	intron	2215703	2216001	.	-	.	ID=jg8452.t1.intron12;Parent=jg8452.t1;
JAACXV010000001	AUGUSTUS	exon	2216002	2216220	.	-	.	ID=jg8452.t1.exon13;Parent=jg8452.t1;
JAACXV010000001	AUGUSTUS	CDS	2216002	2216220	1	-	2	ID=jg8452.t1.CDS13;Parent=jg8452.t1;
JAACXV010000001	AUGUSTUS	intron	2216221	2216476	.	-	.	ID=jg8452.t1.intron13;Parent=jg8452.t1;
JAACXV010000001	AUGUSTUS	exon	2216477	2216636	.	-	.	ID=jg8452.t1.exon14;Parent=jg8452.t1;
JAACXV010000001	AUGUSTUS	CDS	2216477	2216636	1	-	0	ID=jg8452.t1.CDS14;Parent=jg8452.t1;
JAACXV010000001	AUGUSTUS	start_codon	2216634	2216636	.	-	0	ID=jg8452.t1.start1;Parent=jg8452.t1;
JAACXV010000001	AUGUSTUS	gene	2218073	2223805	.	+	.	ID=jg8453;
JAACXV010000001	AUGUSTUS	mRNA	2218073	2223805	.	+	.	ID=jg8453.t1;Parent=jg8453;product=XP_030759807.1calmodulin-lysine N-methyltransferase;Ontology_term=GO:0005737;
JAACXV010000001	AUGUSTUS	exon	2218073	2218210	.	+	.	ID=jg8453.t1.exon1;Parent=jg8453.t1;
JAACXV010000001	AUGUSTUS	CDS	2218073	2218210	1	+	0	ID=jg8453.t1.CDS1;Parent=jg8453.t1;
JAACXV010000001	AUGUSTUS	start_codon	2218073	2218075	.	+	0	ID=jg8453.t1.start1;Parent=jg8453.t1;
JAACXV010000001	AUGUSTUS	intron	2218211	2222989	.	+	.	ID=jg8453.t1.intron1;Parent=jg8453.t1;
JAACXV010000001	AUGUSTUS	exon	2222990	2223805	.	+	.	ID=jg8453.t1.exon2;Parent=jg8453.t1;
JAACXV010000001	AUGUSTUS	CDS	2222990	2223805	1	+	0	ID=jg8453.t1.CDS2;Parent=jg8453.t1;
JAACXV010000001	AUGUSTUS	stop_codon	2223803	2223805	.	+	0	ID=jg8453.t1.stop1;Parent=jg8453.t1;
JAACXV010000001	AUGUSTUS	gene	2226869	2236475	.	+	.	ID=jg8454;
JAACXV010000001	AUGUSTUS	mRNA	2226869	2236475	.	+	.	ID=jg8454.t1;Parent=jg8454;product=XP_030759808.1WW domain-binding protein 4;Ontology_term=GO:0005634;
JAACXV010000001	AUGUSTUS	start_codon	2226869	2226871	.	+	0	ID=jg8454.t1.start1;Parent=jg8454.t1;
JAACXV010000001	AUGUSTUS	exon	2226869	2226954	.	+	.	ID=jg8454.t1.exon1;Parent=jg8454.t1;
JAACXV010000001	AUGUSTUS	CDS	2226869	2226954	0.77	+	0	ID=jg8454.t1.CDS1;Parent=jg8454.t1;
JAACXV010000001	AUGUSTUS	intron	2226955	2235164	.	+	.	ID=jg8454.t1.intron1;Parent=jg8454.t1;
JAACXV010000001	AUGUSTUS	exon	2235165	2235237	.	+	.	ID=jg8454.t1.exon2;Parent=jg8454.t1;
JAACXV010000001	AUGUSTUS	CDS	2235165	2235237	1	+	1	ID=jg8454.t1.CDS2;Parent=jg8454.t1;
JAACXV010000001	AUGUSTUS	intron	2235238	2235436	.	+	.	ID=jg8454.t1.intron2;Parent=jg8454.t1;
JAACXV010000001	AUGUSTUS	exon	2235437	2235541	.	+	.	ID=jg8454.t1.exon3;Parent=jg8454.t1;
JAACXV010000001	AUGUSTUS	CDS	2235437	2235541	1	+	0	ID=jg8454.t1.CDS3;Parent=jg8454.t1;
JAACXV010000001	AUGUSTUS	intron	2235542	2235594	.	+	.	ID=jg8454.t1.intron3;Parent=jg8454.t1;
JAACXV010000001	AUGUSTUS	CDS	2235595	2235805	1	+	0	ID=jg8454.t1.CDS4;Parent=jg8454.t1;
JAACXV010000001	AUGUSTUS	exon	2235595	2235805	.	+	.	ID=jg8454.t1.exon4;Parent=jg8454.t1;
JAACXV010000001	AUGUSTUS	intron	2235806	2235860	.	+	.	ID=jg8454.t1.intron4;Parent=jg8454.t1;
JAACXV010000001	AUGUSTUS	exon	2235861	2235987	.	+	.	ID=jg8454.t1.exon5;Parent=jg8454.t1;
JAACXV010000001	AUGUSTUS	CDS	2235861	2235987	1	+	2	ID=jg8454.t1.CDS5;Parent=jg8454.t1;
JAACXV010000001	AUGUSTUS	intron	2235988	2236057	.	+	.	ID=jg8454.t1.intron5;Parent=jg8454.t1;
JAACXV010000001	AUGUSTUS	CDS	2236058	2236222	1	+	1	ID=jg8454.t1.CDS6;Parent=jg8454.t1;
JAACXV010000001	AUGUSTUS	exon	2236058	2236222	.	+	.	ID=jg8454.t1.exon6;Parent=jg8454.t1;
JAACXV010000001	AUGUSTUS	intron	2236223	2236270	.	+	.	ID=jg8454.t1.intron6;Parent=jg8454.t1;
JAACXV010000001	AUGUSTUS	CDS	2236271	2236475	1	+	1	ID=jg8454.t1.CDS7;Parent=jg8454.t1;
JAACXV010000001	AUGUSTUS	exon	2236271	2236475	.	+	.	ID=jg8454.t1.exon7;Parent=jg8454.t1;
JAACXV010000001	AUGUSTUS	stop_codon	2236473	2236475	.	+	0	ID=jg8454.t1.stop1;Parent=jg8454.t1;
JAACXV010000001	AUGUSTUS	gene	2237237	2239010	.	+	.	ID=jg8455;
JAACXV010000001	AUGUSTUS	mRNA	2237237	2239010	.	+	.	ID=jg8455.t1;Parent=jg8455;product=XP_030761927.1RUS1 family protein C16orf58 homolog isoform X2;Ontology_term=GO:0016020;
JAACXV010000001	AUGUSTUS	CDS	2237237	2237303	1	+	0	ID=jg8455.t1.CDS1;Parent=jg8455.t1;
JAACXV010000001	AUGUSTUS	exon	2237237	2237303	.	+	.	ID=jg8455.t1.exon1;Parent=jg8455.t1;
JAACXV010000001	AUGUSTUS	start_codon	2237237	2237239	.	+	0	ID=jg8455.t1.start1;Parent=jg8455.t1;
JAACXV010000001	AUGUSTUS	intron	2237304	2237352	.	+	.	ID=jg8455.t1.intron1;Parent=jg8455.t1;
JAACXV010000001	AUGUSTUS	CDS	2237353	2237668	1	+	2	ID=jg8455.t1.CDS2;Parent=jg8455.t1;
JAACXV010000001	AUGUSTUS	exon	2237353	2237668	.	+	.	ID=jg8455.t1.exon2;Parent=jg8455.t1;
JAACXV010000001	AUGUSTUS	intron	2237669	2237722	.	+	.	ID=jg8455.t1.intron2;Parent=jg8455.t1;
JAACXV010000001	AUGUSTUS	exon	2237723	2237867	.	+	.	ID=jg8455.t1.exon3;Parent=jg8455.t1;
JAACXV010000001	AUGUSTUS	CDS	2237723	2237867	1	+	1	ID=jg8455.t1.CDS3;Parent=jg8455.t1;
JAACXV010000001	AUGUSTUS	intron	2237868	2237921	.	+	.	ID=jg8455.t1.intron3;Parent=jg8455.t1;
JAACXV010000001	AUGUSTUS	exon	2237922	2238085	.	+	.	ID=jg8455.t1.exon4;Parent=jg8455.t1;
JAACXV010000001	AUGUSTUS	CDS	2237922	2238085	1	+	0	ID=jg8455.t1.CDS4;Parent=jg8455.t1;
JAACXV010000001	AUGUSTUS	intron	2238086	2238134	.	+	.	ID=jg8455.t1.intron4;Parent=jg8455.t1;
JAACXV010000001	AUGUSTUS	CDS	2238135	2238334	1	+	1	ID=jg8455.t1.CDS5;Parent=jg8455.t1;
JAACXV010000001	AUGUSTUS	exon	2238135	2238334	.	+	.	ID=jg8455.t1.exon5;Parent=jg8455.t1;
JAACXV010000001	AUGUSTUS	intron	2238335	2238387	.	+	.	ID=jg8455.t1.intron5;Parent=jg8455.t1;
JAACXV010000001	AUGUSTUS	CDS	2238388	2238641	1	+	2	ID=jg8455.t1.CDS6;Parent=jg8455.t1;
JAACXV010000001	AUGUSTUS	exon	2238388	2238641	.	+	.	ID=jg8455.t1.exon6;Parent=jg8455.t1;
JAACXV010000001	AUGUSTUS	intron	2238642	2238693	.	+	.	ID=jg8455.t1.intron6;Parent=jg8455.t1;
JAACXV010000001	AUGUSTUS	CDS	2238694	2238874	1	+	0	ID=jg8455.t1.CDS7;Parent=jg8455.t1;
JAACXV010000001	AUGUSTUS	exon	2238694	2238874	.	+	.	ID=jg8455.t1.exon7;Parent=jg8455.t1;
JAACXV010000001	AUGUSTUS	intron	2238875	2238930	.	+	.	ID=jg8455.t1.intron7;Parent=jg8455.t1;
JAACXV010000001	AUGUSTUS	CDS	2238931	2239010	1	+	2	ID=jg8455.t1.CDS8;Parent=jg8455.t1;
JAACXV010000001	AUGUSTUS	exon	2238931	2239010	.	+	.	ID=jg8455.t1.exon8;Parent=jg8455.t1;
JAACXV010000001	AUGUSTUS	stop_codon	2239008	2239010	.	+	0	ID=jg8455.t1.stop1;Parent=jg8455.t1;
JAACXV010000001	AUGUSTUS	gene	2239467	2242780	.	-	.	ID=jg8456;
JAACXV010000001	AUGUSTUS	mRNA	2239467	2242780	.	-	.	ID=jg8456.t1;Parent=jg8456;product=XP_030761930.1set1/Ash2 histone methyltransferase complex subunit ASH2;Ontology_term=GO:0048188;
JAACXV010000001	AUGUSTUS	CDS	2239467	2239571	1	-	0	ID=jg8456.t1.CDS1;Parent=jg8456.t1;
JAACXV010000001	AUGUSTUS	stop_codon	2239467	2239469	.	-	0	ID=jg8456.t1.stop1;Parent=jg8456.t1;
JAACXV010000001	AUGUSTUS	exon	2239467	2239571	.	-	.	ID=jg8456.t1.exon1;Parent=jg8456.t1;
JAACXV010000001	AUGUSTUS	intron	2239572	2239639	.	-	.	ID=jg8456.t1.intron1;Parent=jg8456.t1;
JAACXV010000001	AUGUSTUS	exon	2239640	2239897	.	-	.	ID=jg8456.t1.exon2;Parent=jg8456.t1;
JAACXV010000001	AUGUSTUS	CDS	2239640	2239897	1	-	0	ID=jg8456.t1.CDS2;Parent=jg8456.t1;
JAACXV010000001	AUGUSTUS	intron	2239898	2239951	.	-	.	ID=jg8456.t1.intron2;Parent=jg8456.t1;
JAACXV010000001	AUGUSTUS	exon	2239952	2240232	.	-	.	ID=jg8456.t1.exon3;Parent=jg8456.t1;
JAACXV010000001	AUGUSTUS	CDS	2239952	2240232	1	-	2	ID=jg8456.t1.CDS3;Parent=jg8456.t1;
JAACXV010000001	AUGUSTUS	intron	2240233	2240960	.	-	.	ID=jg8456.t1.intron3;Parent=jg8456.t1;
JAACXV010000001	AUGUSTUS	exon	2240961	2241332	.	-	.	ID=jg8456.t1.exon4;Parent=jg8456.t1;
JAACXV010000001	AUGUSTUS	CDS	2240961	2241332	1	-	2	ID=jg8456.t1.CDS4;Parent=jg8456.t1;
JAACXV010000001	AUGUSTUS	intron	2241333	2241541	.	-	.	ID=jg8456.t1.intron4;Parent=jg8456.t1;
JAACXV010000001	AUGUSTUS	CDS	2241542	2241699	1	-	1	ID=jg8456.t1.CDS5;Parent=jg8456.t1;
JAACXV010000001	AUGUSTUS	exon	2241542	2241699	.	-	.	ID=jg8456.t1.exon5;Parent=jg8456.t1;
JAACXV010000001	AUGUSTUS	intron	2241700	2241770	.	-	.	ID=jg8456.t1.intron5;Parent=jg8456.t1;
JAACXV010000001	AUGUSTUS	exon	2241771	2241915	.	-	.	ID=jg8456.t1.exon6;Parent=jg8456.t1;
JAACXV010000001	AUGUSTUS	CDS	2241771	2241915	1	-	2	ID=jg8456.t1.CDS6;Parent=jg8456.t1;
JAACXV010000001	AUGUSTUS	intron	2241916	2241972	.	-	.	ID=jg8456.t1.intron6;Parent=jg8456.t1;
JAACXV010000001	AUGUSTUS	exon	2241973	2242151	.	-	.	ID=jg8456.t1.exon7;Parent=jg8456.t1;
JAACXV010000001	AUGUSTUS	CDS	2241973	2242151	1	-	1	ID=jg8456.t1.CDS7;Parent=jg8456.t1;
JAACXV010000001	AUGUSTUS	intron	2242152	2242210	.	-	.	ID=jg8456.t1.intron7;Parent=jg8456.t1;
JAACXV010000001	AUGUSTUS	exon	2242211	2242384	.	-	.	ID=jg8456.t1.exon8;Parent=jg8456.t1;
JAACXV010000001	AUGUSTUS	CDS	2242211	2242384	1	-	1	ID=jg8456.t1.CDS8;Parent=jg8456.t1;
JAACXV010000001	AUGUSTUS	intron	2242385	2242757	.	-	.	ID=jg8456.t1.intron8;Parent=jg8456.t1;
JAACXV010000001	AUGUSTUS	exon	2242758	2242780	.	-	.	ID=jg8456.t1.exon9;Parent=jg8456.t1;
JAACXV010000001	AUGUSTUS	CDS	2242758	2242780	1	-	0	ID=jg8456.t1.CDS9;Parent=jg8456.t1;
JAACXV010000001	AUGUSTUS	start_codon	2242778	2242780	.	-	0	ID=jg8456.t1.start1;Parent=jg8456.t1;
JAACXV010000001	AUGUSTUS	gene	2243096	2253175	.	+	.	ID=jg8457;
JAACXV010000001	AUGUSTUS	mRNA	2243096	2253175	.	+	.	ID=jg8457.t1;Parent=jg8457;product=XP_030761925.1putative U5 small nuclear ribonucleoprotein 200 kDa helicase;Ontology_term=GO:0005524;
JAACXV010000001	AUGUSTUS	exon	2243096	2243140	.	+	.	ID=jg8457.t1.exon1;Parent=jg8457.t1;
JAACXV010000001	AUGUSTUS	start_codon	2243096	2243098	.	+	0	ID=jg8457.t1.start1;Parent=jg8457.t1;
JAACXV010000001	AUGUSTUS	CDS	2243096	2243140	1	+	0	ID=jg8457.t1.CDS1;Parent=jg8457.t1;
JAACXV010000001	AUGUSTUS	intron	2243141	2243195	.	+	.	ID=jg8457.t1.intron1;Parent=jg8457.t1;
JAACXV010000001	AUGUSTUS	CDS	2243196	2243359	1	+	0	ID=jg8457.t1.CDS2;Parent=jg8457.t1;
JAACXV010000001	AUGUSTUS	exon	2243196	2243359	.	+	.	ID=jg8457.t1.exon2;Parent=jg8457.t1;
JAACXV010000001	AUGUSTUS	intron	2243360	2243416	.	+	.	ID=jg8457.t1.intron2;Parent=jg8457.t1;
JAACXV010000001	AUGUSTUS	CDS	2243417	2243691	1	+	1	ID=jg8457.t1.CDS3;Parent=jg8457.t1;
JAACXV010000001	AUGUSTUS	exon	2243417	2243691	.	+	.	ID=jg8457.t1.exon3;Parent=jg8457.t1;
JAACXV010000001	AUGUSTUS	intron	2243692	2244967	.	+	.	ID=jg8457.t1.intron3;Parent=jg8457.t1;
JAACXV010000001	AUGUSTUS	exon	2244968	2245117	.	+	.	ID=jg8457.t1.exon4;Parent=jg8457.t1;
JAACXV010000001	AUGUSTUS	CDS	2244968	2245117	1	+	2	ID=jg8457.t1.CDS4;Parent=jg8457.t1;
JAACXV010000001	AUGUSTUS	intron	2245118	2245177	.	+	.	ID=jg8457.t1.intron4;Parent=jg8457.t1;
JAACXV010000001	AUGUSTUS	exon	2245178	2245272	.	+	.	ID=jg8457.t1.exon5;Parent=jg8457.t1;
JAACXV010000001	AUGUSTUS	CDS	2245178	2245272	1	+	2	ID=jg8457.t1.CDS5;Parent=jg8457.t1;
JAACXV010000001	AUGUSTUS	intron	2245273	2245332	.	+	.	ID=jg8457.t1.intron5;Parent=jg8457.t1;
JAACXV010000001	AUGUSTUS	CDS	2245333	2245582	1	+	0	ID=jg8457.t1.CDS6;Parent=jg8457.t1;
JAACXV010000001	AUGUSTUS	exon	2245333	2245582	.	+	.	ID=jg8457.t1.exon6;Parent=jg8457.t1;
JAACXV010000001	AUGUSTUS	intron	2245583	2245637	.	+	.	ID=jg8457.t1.intron6;Parent=jg8457.t1;
JAACXV010000001	AUGUSTUS	CDS	2245638	2245757	1	+	2	ID=jg8457.t1.CDS7;Parent=jg8457.t1;
JAACXV010000001	AUGUSTUS	exon	2245638	2245757	.	+	.	ID=jg8457.t1.exon7;Parent=jg8457.t1;
JAACXV010000001	AUGUSTUS	intron	2245758	2245810	.	+	.	ID=jg8457.t1.intron7;Parent=jg8457.t1;
JAACXV010000001	AUGUSTUS	exon	2245811	2246026	.	+	.	ID=jg8457.t1.exon8;Parent=jg8457.t1;
JAACXV010000001	AUGUSTUS	CDS	2245811	2246026	1	+	2	ID=jg8457.t1.CDS8;Parent=jg8457.t1;
JAACXV010000001	AUGUSTUS	intron	2246027	2246085	.	+	.	ID=jg8457.t1.intron8;Parent=jg8457.t1;
JAACXV010000001	AUGUSTUS	exon	2246086	2246286	.	+	.	ID=jg8457.t1.exon9;Parent=jg8457.t1;
JAACXV010000001	AUGUSTUS	CDS	2246086	2246286	1	+	2	ID=jg8457.t1.CDS9;Parent=jg8457.t1;
JAACXV010000001	AUGUSTUS	intron	2246287	2247579	.	+	.	ID=jg8457.t1.intron9;Parent=jg8457.t1;
JAACXV010000001	AUGUSTUS	exon	2247580	2247855	.	+	.	ID=jg8457.t1.exon10;Parent=jg8457.t1;
JAACXV010000001	AUGUSTUS	CDS	2247580	2247855	1	+	2	ID=jg8457.t1.CDS10;Parent=jg8457.t1;
JAACXV010000001	AUGUSTUS	intron	2247856	2247911	.	+	.	ID=jg8457.t1.intron10;Parent=jg8457.t1;
JAACXV010000001	AUGUSTUS	CDS	2247912	2248307	1	+	2	ID=jg8457.t1.CDS11;Parent=jg8457.t1;
JAACXV010000001	AUGUSTUS	exon	2247912	2248307	.	+	.	ID=jg8457.t1.exon11;Parent=jg8457.t1;
JAACXV010000001	AUGUSTUS	intron	2248308	2248369	.	+	.	ID=jg8457.t1.intron11;Parent=jg8457.t1;
JAACXV010000001	AUGUSTUS	exon	2248370	2248596	.	+	.	ID=jg8457.t1.exon12;Parent=jg8457.t1;
JAACXV010000001	AUGUSTUS	CDS	2248370	2248596	1	+	2	ID=jg8457.t1.CDS12;Parent=jg8457.t1;
JAACXV010000001	AUGUSTUS	intron	2248597	2248652	.	+	.	ID=jg8457.t1.intron12;Parent=jg8457.t1;
JAACXV010000001	AUGUSTUS	CDS	2248653	2248791	1	+	0	ID=jg8457.t1.CDS13;Parent=jg8457.t1;
JAACXV010000001	AUGUSTUS	exon	2248653	2248791	.	+	.	ID=jg8457.t1.exon13;Parent=jg8457.t1;
JAACXV010000001	AUGUSTUS	intron	2248792	2248846	.	+	.	ID=jg8457.t1.intron13;Parent=jg8457.t1;
JAACXV010000001	AUGUSTUS	exon	2248847	2250146	.	+	.	ID=jg8457.t1.exon14;Parent=jg8457.t1;
JAACXV010000001	AUGUSTUS	CDS	2248847	2250146	1	+	2	ID=jg8457.t1.CDS14;Parent=jg8457.t1;
JAACXV010000001	AUGUSTUS	intron	2250147	2250216	.	+	.	ID=jg8457.t1.intron14;Parent=jg8457.t1;
JAACXV010000001	AUGUSTUS	CDS	2250217	2251177	1	+	1	ID=jg8457.t1.CDS15;Parent=jg8457.t1;
JAACXV010000001	AUGUSTUS	exon	2250217	2251177	.	+	.	ID=jg8457.t1.exon15;Parent=jg8457.t1;
JAACXV010000001	AUGUSTUS	intron	2251178	2251234	.	+	.	ID=jg8457.t1.intron15;Parent=jg8457.t1;
JAACXV010000001	AUGUSTUS	CDS	2251235	2251424	1	+	0	ID=jg8457.t1.CDS16;Parent=jg8457.t1;
JAACXV010000001	AUGUSTUS	exon	2251235	2251424	.	+	.	ID=jg8457.t1.exon16;Parent=jg8457.t1;
JAACXV010000001	AUGUSTUS	intron	2251425	2251487	.	+	.	ID=jg8457.t1.intron16;Parent=jg8457.t1;
JAACXV010000001	AUGUSTUS	CDS	2251488	2251651	1	+	2	ID=jg8457.t1.CDS17;Parent=jg8457.t1;
JAACXV010000001	AUGUSTUS	exon	2251488	2251651	.	+	.	ID=jg8457.t1.exon17;Parent=jg8457.t1;
JAACXV010000001	AUGUSTUS	intron	2251652	2251704	.	+	.	ID=jg8457.t1.intron17;Parent=jg8457.t1;
JAACXV010000001	AUGUSTUS	exon	2251705	2252017	.	+	.	ID=jg8457.t1.exon18;Parent=jg8457.t1;
JAACXV010000001	AUGUSTUS	CDS	2251705	2252017	1	+	0	ID=jg8457.t1.CDS18;Parent=jg8457.t1;
JAACXV010000001	AUGUSTUS	intron	2252018	2252079	.	+	.	ID=jg8457.t1.intron18;Parent=jg8457.t1;
JAACXV010000001	AUGUSTUS	CDS	2252080	2252308	1	+	2	ID=jg8457.t1.CDS19;Parent=jg8457.t1;
JAACXV010000001	AUGUSTUS	exon	2252080	2252308	.	+	.	ID=jg8457.t1.exon19;Parent=jg8457.t1;
JAACXV010000001	AUGUSTUS	intron	2252309	2252409	.	+	.	ID=jg8457.t1.intron19;Parent=jg8457.t1;
JAACXV010000001	AUGUSTUS	exon	2252410	2252881	.	+	.	ID=jg8457.t1.exon20;Parent=jg8457.t1;
JAACXV010000001	AUGUSTUS	CDS	2252410	2252881	1	+	1	ID=jg8457.t1.CDS20;Parent=jg8457.t1;
JAACXV010000001	AUGUSTUS	intron	2252882	2252935	.	+	.	ID=jg8457.t1.intron20;Parent=jg8457.t1;
JAACXV010000001	AUGUSTUS	CDS	2252936	2253175	1	+	0	ID=jg8457.t1.CDS21;Parent=jg8457.t1;
JAACXV010000001	AUGUSTUS	exon	2252936	2253175	.	+	.	ID=jg8457.t1.exon21;Parent=jg8457.t1;
JAACXV010000001	AUGUSTUS	stop_codon	2253173	2253175	.	+	0	ID=jg8457.t1.stop1;Parent=jg8457.t1;
JAACXV010000001	AUGUSTUS	gene	2254776	2295424	.	+	.	ID=jg8458;
JAACXV010000001	AUGUSTUS	mRNA	2254776	2295424	.	+	.	ID=jg8458.t1;Parent=jg8458;product=XP_030759812.1xanthine dehydrogenase;Ontology_term=GO:0004854;
JAACXV010000001	AUGUSTUS	CDS	2254776	2254823	1	+	0	ID=jg8458.t1.CDS1;Parent=jg8458.t1;
JAACXV010000001	AUGUSTUS	start_codon	2254776	2254778	.	+	0	ID=jg8458.t1.start1;Parent=jg8458.t1;
JAACXV010000001	AUGUSTUS	exon	2254776	2254823	.	+	.	ID=jg8458.t1.exon1;Parent=jg8458.t1;
JAACXV010000001	AUGUSTUS	intron	2254824	2257317	.	+	.	ID=jg8458.t1.intron1;Parent=jg8458.t1;
JAACXV010000001	AUGUSTUS	exon	2257318	2257375	.	+	.	ID=jg8458.t1.exon2;Parent=jg8458.t1;
JAACXV010000001	AUGUSTUS	CDS	2257318	2257375	1	+	0	ID=jg8458.t1.CDS2;Parent=jg8458.t1;
JAACXV010000001	AUGUSTUS	intron	2257376	2257446	.	+	.	ID=jg8458.t1.intron2;Parent=jg8458.t1;
JAACXV010000001	AUGUSTUS	exon	2257447	2257543	.	+	.	ID=jg8458.t1.exon3;Parent=jg8458.t1;
JAACXV010000001	AUGUSTUS	CDS	2257447	2257543	1	+	2	ID=jg8458.t1.CDS3;Parent=jg8458.t1;
JAACXV010000001	AUGUSTUS	intron	2257544	2258875	.	+	.	ID=jg8458.t1.intron3;Parent=jg8458.t1;
JAACXV010000001	AUGUSTUS	CDS	2258876	2259033	1	+	1	ID=jg8458.t1.CDS4;Parent=jg8458.t1;
JAACXV010000001	AUGUSTUS	exon	2258876	2259033	.	+	.	ID=jg8458.t1.exon4;Parent=jg8458.t1;
JAACXV010000001	AUGUSTUS	intron	2259034	2259089	.	+	.	ID=jg8458.t1.intron4;Parent=jg8458.t1;
JAACXV010000001	AUGUSTUS	CDS	2259090	2259335	1	+	2	ID=jg8458.t1.CDS5;Parent=jg8458.t1;
JAACXV010000001	AUGUSTUS	exon	2259090	2259335	.	+	.	ID=jg8458.t1.exon5;Parent=jg8458.t1;
JAACXV010000001	AUGUSTUS	intron	2259336	2259389	.	+	.	ID=jg8458.t1.intron5;Parent=jg8458.t1;
JAACXV010000001	AUGUSTUS	exon	2259390	2259546	.	+	.	ID=jg8458.t1.exon6;Parent=jg8458.t1;
JAACXV010000001	AUGUSTUS	CDS	2259390	2259546	1	+	2	ID=jg8458.t1.CDS6;Parent=jg8458.t1;
JAACXV010000001	AUGUSTUS	intron	2259547	2261253	.	+	.	ID=jg8458.t1.intron6;Parent=jg8458.t1;
JAACXV010000001	AUGUSTUS	exon	2261254	2261439	.	+	.	ID=jg8458.t1.exon7;Parent=jg8458.t1;
JAACXV010000001	AUGUSTUS	CDS	2261254	2261439	1	+	1	ID=jg8458.t1.CDS7;Parent=jg8458.t1;
JAACXV010000001	AUGUSTUS	intron	2261440	2263601	.	+	.	ID=jg8458.t1.intron7;Parent=jg8458.t1;
JAACXV010000001	AUGUSTUS	CDS	2263602	2263756	1	+	1	ID=jg8458.t1.CDS8;Parent=jg8458.t1;
JAACXV010000001	AUGUSTUS	exon	2263602	2263756	.	+	.	ID=jg8458.t1.exon8;Parent=jg8458.t1;
JAACXV010000001	AUGUSTUS	intron	2263757	2263824	.	+	.	ID=jg8458.t1.intron8;Parent=jg8458.t1;
JAACXV010000001	AUGUSTUS	CDS	2263825	2263953	1	+	2	ID=jg8458.t1.CDS9;Parent=jg8458.t1;
JAACXV010000001	AUGUSTUS	exon	2263825	2263953	.	+	.	ID=jg8458.t1.exon9;Parent=jg8458.t1;
JAACXV010000001	AUGUSTUS	intron	2263954	2267557	.	+	.	ID=jg8458.t1.intron9;Parent=jg8458.t1;
JAACXV010000001	AUGUSTUS	exon	2267558	2267806	.	+	.	ID=jg8458.t1.exon10;Parent=jg8458.t1;
JAACXV010000001	AUGUSTUS	CDS	2267558	2267806	1	+	2	ID=jg8458.t1.CDS10;Parent=jg8458.t1;
JAACXV010000001	AUGUSTUS	intron	2267807	2267870	.	+	.	ID=jg8458.t1.intron10;Parent=jg8458.t1;
JAACXV010000001	AUGUSTUS	CDS	2267871	2268173	1	+	2	ID=jg8458.t1.CDS11;Parent=jg8458.t1;
JAACXV010000001	AUGUSTUS	exon	2267871	2268173	.	+	.	ID=jg8458.t1.exon11;Parent=jg8458.t1;
JAACXV010000001	AUGUSTUS	intron	2268174	2268233	.	+	.	ID=jg8458.t1.intron11;Parent=jg8458.t1;
JAACXV010000001	AUGUSTUS	CDS	2268234	2268509	1	+	2	ID=jg8458.t1.CDS12;Parent=jg8458.t1;
JAACXV010000001	AUGUSTUS	exon	2268234	2268509	.	+	.	ID=jg8458.t1.exon12;Parent=jg8458.t1;
JAACXV010000001	AUGUSTUS	intron	2268510	2271996	.	+	.	ID=jg8458.t1.intron12;Parent=jg8458.t1;
JAACXV010000001	AUGUSTUS	CDS	2271997	2272166	1	+	2	ID=jg8458.t1.CDS13;Parent=jg8458.t1;
JAACXV010000001	AUGUSTUS	exon	2271997	2272166	.	+	.	ID=jg8458.t1.exon13;Parent=jg8458.t1;
JAACXV010000001	AUGUSTUS	intron	2272167	2272222	.	+	.	ID=jg8458.t1.intron13;Parent=jg8458.t1;
JAACXV010000001	AUGUSTUS	exon	2272223	2272378	.	+	.	ID=jg8458.t1.exon14;Parent=jg8458.t1;
JAACXV010000001	AUGUSTUS	CDS	2272223	2272378	1	+	0	ID=jg8458.t1.CDS14;Parent=jg8458.t1;
JAACXV010000001	AUGUSTUS	intron	2272379	2273984	.	+	.	ID=jg8458.t1.intron14;Parent=jg8458.t1;
JAACXV010000001	AUGUSTUS	exon	2273985	2274293	.	+	.	ID=jg8458.t1.exon15;Parent=jg8458.t1;
JAACXV010000001	AUGUSTUS	CDS	2273985	2274293	1	+	0	ID=jg8458.t1.CDS15;Parent=jg8458.t1;
JAACXV010000001	AUGUSTUS	intron	2274294	2275485	.	+	.	ID=jg8458.t1.intron15;Parent=jg8458.t1;
JAACXV010000001	AUGUSTUS	CDS	2275486	2275677	0.99	+	0	ID=jg8458.t1.CDS16;Parent=jg8458.t1;
JAACXV010000001	AUGUSTUS	exon	2275486	2275677	.	+	.	ID=jg8458.t1.exon16;Parent=jg8458.t1;
JAACXV010000001	AUGUSTUS	intron	2275678	2275737	.	+	.	ID=jg8458.t1.intron16;Parent=jg8458.t1;
JAACXV010000001	AUGUSTUS	exon	2275738	2275823	.	+	.	ID=jg8458.t1.exon17;Parent=jg8458.t1;
JAACXV010000001	AUGUSTUS	CDS	2275738	2275823	0.99	+	0	ID=jg8458.t1.CDS17;Parent=jg8458.t1;
JAACXV010000001	AUGUSTUS	intron	2275824	2275880	.	+	.	ID=jg8458.t1.intron17;Parent=jg8458.t1;
JAACXV010000001	AUGUSTUS	exon	2275881	2276017	.	+	.	ID=jg8458.t1.exon18;Parent=jg8458.t1;
JAACXV010000001	AUGUSTUS	CDS	2275881	2276017	1	+	1	ID=jg8458.t1.CDS18;Parent=jg8458.t1;
JAACXV010000001	AUGUSTUS	intron	2276018	2288440	.	+	.	ID=jg8458.t1.intron18;Parent=jg8458.t1;
JAACXV010000001	AUGUSTUS	exon	2288441	2288610	.	+	.	ID=jg8458.t1.exon19;Parent=jg8458.t1;
JAACXV010000001	AUGUSTUS	CDS	2288441	2288610	1	+	2	ID=jg8458.t1.CDS19;Parent=jg8458.t1;
JAACXV010000001	AUGUSTUS	intron	2288611	2288754	.	+	.	ID=jg8458.t1.intron19;Parent=jg8458.t1;
JAACXV010000001	AUGUSTUS	CDS	2288755	2288852	1	+	0	ID=jg8458.t1.CDS20;Parent=jg8458.t1;
JAACXV010000001	AUGUSTUS	exon	2288755	2288852	.	+	.	ID=jg8458.t1.exon20;Parent=jg8458.t1;
JAACXV010000001	AUGUSTUS	intron	2288853	2291667	.	+	.	ID=jg8458.t1.intron20;Parent=jg8458.t1;
JAACXV010000001	AUGUSTUS	exon	2291668	2292067	.	+	.	ID=jg8458.t1.exon21;Parent=jg8458.t1;
JAACXV010000001	AUGUSTUS	CDS	2291668	2292067	1	+	1	ID=jg8458.t1.CDS21;Parent=jg8458.t1;
JAACXV010000001	AUGUSTUS	intron	2292068	2295111	.	+	.	ID=jg8458.t1.intron21;Parent=jg8458.t1;
JAACXV010000001	AUGUSTUS	exon	2295112	2295279	.	+	.	ID=jg8458.t1.exon22;Parent=jg8458.t1;
JAACXV010000001	AUGUSTUS	CDS	2295112	2295279	1	+	0	ID=jg8458.t1.CDS22;Parent=jg8458.t1;
JAACXV010000001	AUGUSTUS	intron	2295280	2295373	.	+	.	ID=jg8458.t1.intron22;Parent=jg8458.t1;
JAACXV010000001	AUGUSTUS	exon	2295374	2295424	.	+	.	ID=jg8458.t1.exon23;Parent=jg8458.t1;
JAACXV010000001	AUGUSTUS	CDS	2295374	2295424	1	+	0	ID=jg8458.t1.CDS23;Parent=jg8458.t1;
JAACXV010000001	AUGUSTUS	stop_codon	2295422	2295424	.	+	0	ID=jg8458.t1.stop1;Parent=jg8458.t1;
JAACXV010000001	AUGUSTUS	gene	2295483	2314012	.	-	.	ID=jg8459;
JAACXV010000001	AUGUSTUS	mRNA	2295483	2314012	.	-	.	ID=jg8459.t1;Parent=jg8459;
JAACXV010000001	AUGUSTUS	stop_codon	2295483	2295485	.	-	0	ID=jg8459.t1.stop1;Parent=jg8459.t1;
JAACXV010000001	AUGUSTUS	CDS	2295483	2295604	1	-	2	ID=jg8459.t1.CDS1;Parent=jg8459.t1;
JAACXV010000001	AUGUSTUS	exon	2295483	2295604	.	-	.	ID=jg8459.t1.exon1;Parent=jg8459.t1;
JAACXV010000001	AUGUSTUS	intron	2295605	2297204	.	-	.	ID=jg8459.t1.intron1;Parent=jg8459.t1;
JAACXV010000001	AUGUSTUS	CDS	2297205	2297445	1	-	0	ID=jg8459.t1.CDS2;Parent=jg8459.t1;
JAACXV010000001	AUGUSTUS	exon	2297205	2297445	.	-	.	ID=jg8459.t1.exon2;Parent=jg8459.t1;
JAACXV010000001	AUGUSTUS	intron	2297446	2299642	.	-	.	ID=jg8459.t1.intron2;Parent=jg8459.t1;
JAACXV010000001	AUGUSTUS	exon	2299643	2299822	.	-	.	ID=jg8459.t1.exon3;Parent=jg8459.t1;
JAACXV010000001	AUGUSTUS	CDS	2299643	2299822	1	-	0	ID=jg8459.t1.CDS3;Parent=jg8459.t1;
JAACXV010000001	AUGUSTUS	intron	2299823	2306412	.	-	.	ID=jg8459.t1.intron3;Parent=jg8459.t1;
JAACXV010000001	AUGUSTUS	exon	2306413	2308644	.	-	.	ID=jg8459.t1.exon4;Parent=jg8459.t1;
JAACXV010000001	AUGUSTUS	CDS	2306413	2308644	0.99	-	0	ID=jg8459.t1.CDS4;Parent=jg8459.t1;
JAACXV010000001	AUGUSTUS	intron	2308645	2308703	.	-	.	ID=jg8459.t1.intron4;Parent=jg8459.t1;
JAACXV010000001	AUGUSTUS	CDS	2308704	2309793	1	-	1	ID=jg8459.t1.CDS5;Parent=jg8459.t1;
JAACXV010000001	AUGUSTUS	exon	2308704	2309793	.	-	.	ID=jg8459.t1.exon5;Parent=jg8459.t1;
JAACXV010000001	AUGUSTUS	intron	2309794	2309852	.	-	.	ID=jg8459.t1.intron5;Parent=jg8459.t1;
JAACXV010000001	AUGUSTUS	exon	2309853	2310635	.	-	.	ID=jg8459.t1.exon6;Parent=jg8459.t1;
JAACXV010000001	AUGUSTUS	CDS	2309853	2310635	1	-	1	ID=jg8459.t1.CDS6;Parent=jg8459.t1;
JAACXV010000001	AUGUSTUS	intron	2310636	2313368	.	-	.	ID=jg8459.t1.intron6;Parent=jg8459.t1;
JAACXV010000001	AUGUSTUS	CDS	2313369	2314012	1	-	0	ID=jg8459.t1.CDS7;Parent=jg8459.t1;
JAACXV010000001	AUGUSTUS	exon	2313369	2314012	.	-	.	ID=jg8459.t1.exon7;Parent=jg8459.t1;
JAACXV010000001	AUGUSTUS	start_codon	2314010	2314012	.	-	0	ID=jg8459.t1.start1;Parent=jg8459.t1;
JAACXV010000001	AUGUSTUS	gene	2322774	2332149	.	+	.	ID=jg8460;
JAACXV010000001	AUGUSTUS	mRNA	2322774	2332149	.	+	.	ID=jg8460.t1;Parent=jg8460;product=XP_015186326.1 lymphocyte antigen 6D;Ontology_term=GO:0016021;
JAACXV010000001	AUGUSTUS	exon	2322774	2322956	.	+	.	ID=jg8460.t1.exon1;Parent=jg8460.t1;
JAACXV010000001	AUGUSTUS	CDS	2322774	2322956	0.97	+	0	ID=jg8460.t1.CDS1;Parent=jg8460.t1;
JAACXV010000001	AUGUSTUS	start_codon	2322774	2322776	.	+	0	ID=jg8460.t1.start1;Parent=jg8460.t1;
JAACXV010000001	AUGUSTUS	intron	2322957	2332074	.	+	.	ID=jg8460.t1.intron1;Parent=jg8460.t1;
JAACXV010000001	AUGUSTUS	CDS	2332075	2332149	0.79	+	0	ID=jg8460.t1.CDS2;Parent=jg8460.t1;
JAACXV010000001	AUGUSTUS	exon	2332075	2332149	.	+	.	ID=jg8460.t1.exon2;Parent=jg8460.t1;
JAACXV010000001	AUGUSTUS	stop_codon	2332147	2332149	.	+	0	ID=jg8460.t1.stop1;Parent=jg8460.t1;
JAACXV010000001	AUGUSTUS	gene	2516176	2520111	.	+	.	ID=jg8461;
JAACXV010000001	AUGUSTUS	mRNA	2516176	2520111	.	+	.	ID=jg8461.t1;Parent=jg8461;product=XP_008198525.1 tetratricopeptide repeat protein 17 isoform X2;Ontology_term=GO:0005737;
JAACXV010000001	AUGUSTUS	CDS	2516176	2516180	0.42	+	0	ID=jg8461.t1.CDS1;Parent=jg8461.t1;
JAACXV010000001	AUGUSTUS	start_codon	2516176	2516178	.	+	0	ID=jg8461.t1.start1;Parent=jg8461.t1;
JAACXV010000001	AUGUSTUS	exon	2516176	2516180	.	+	.	ID=jg8461.t1.exon1;Parent=jg8461.t1;
JAACXV010000001	AUGUSTUS	intron	2516181	2517167	.	+	.	ID=jg8461.t1.intron1;Parent=jg8461.t1;
JAACXV010000001	AUGUSTUS	exon	2517168	2517174	.	+	.	ID=jg8461.t1.exon2;Parent=jg8461.t1;
JAACXV010000001	AUGUSTUS	CDS	2517168	2517174	0.63	+	1	ID=jg8461.t1.CDS2;Parent=jg8461.t1;
JAACXV010000001	AUGUSTUS	intron	2517175	2518761	.	+	.	ID=jg8461.t1.intron2;Parent=jg8461.t1;
JAACXV010000001	AUGUSTUS	exon	2518762	2519003	.	+	.	ID=jg8461.t1.exon3;Parent=jg8461.t1;
JAACXV010000001	AUGUSTUS	CDS	2518762	2519003	0.92	+	0	ID=jg8461.t1.CDS3;Parent=jg8461.t1;
JAACXV010000001	AUGUSTUS	intron	2519004	2519058	.	+	.	ID=jg8461.t1.intron3;Parent=jg8461.t1;
JAACXV010000001	AUGUSTUS	CDS	2519059	2519190	1	+	1	ID=jg8461.t1.CDS4;Parent=jg8461.t1;
JAACXV010000001	AUGUSTUS	exon	2519059	2519190	.	+	.	ID=jg8461.t1.exon4;Parent=jg8461.t1;
JAACXV010000001	AUGUSTUS	intron	2519191	2519243	.	+	.	ID=jg8461.t1.intron4;Parent=jg8461.t1;
JAACXV010000001	AUGUSTUS	exon	2519244	2519370	.	+	.	ID=jg8461.t1.exon5;Parent=jg8461.t1;
JAACXV010000001	AUGUSTUS	CDS	2519244	2519370	1	+	1	ID=jg8461.t1.CDS5;Parent=jg8461.t1;
JAACXV010000001	AUGUSTUS	intron	2519371	2519428	.	+	.	ID=jg8461.t1.intron5;Parent=jg8461.t1;
JAACXV010000001	AUGUSTUS	exon	2519429	2519519	.	+	.	ID=jg8461.t1.exon6;Parent=jg8461.t1;
JAACXV010000001	AUGUSTUS	CDS	2519429	2519519	1	+	0	ID=jg8461.t1.CDS6;Parent=jg8461.t1;
JAACXV010000001	AUGUSTUS	intron	2519520	2519572	.	+	.	ID=jg8461.t1.intron6;Parent=jg8461.t1;
JAACXV010000001	AUGUSTUS	CDS	2519573	2519895	1	+	2	ID=jg8461.t1.CDS7;Parent=jg8461.t1;
JAACXV010000001	AUGUSTUS	exon	2519573	2519895	.	+	.	ID=jg8461.t1.exon7;Parent=jg8461.t1;
JAACXV010000001	AUGUSTUS	intron	2519896	2519955	.	+	.	ID=jg8461.t1.intron7;Parent=jg8461.t1;
JAACXV010000001	AUGUSTUS	CDS	2519956	2520111	1	+	0	ID=jg8461.t1.CDS8;Parent=jg8461.t1;
JAACXV010000001	AUGUSTUS	exon	2519956	2520111	.	+	.	ID=jg8461.t1.exon8;Parent=jg8461.t1;
JAACXV010000001	AUGUSTUS	stop_codon	2520109	2520111	.	+	0	ID=jg8461.t1.stop1;Parent=jg8461.t1;
JAACXV010000001	AUGUSTUS	gene	2520835	2521803	.	-	.	ID=jg8462;
JAACXV010000001	AUGUSTUS	mRNA	2520835	2521803	.	-	.	ID=jg8462.t1;Parent=jg8462;
JAACXV010000001	AUGUSTUS	stop_codon	2520835	2520837	.	-	0	ID=jg8462.t1.stop1;Parent=jg8462.t1;
JAACXV010000001	AUGUSTUS	CDS	2520835	2520948	1	-	0	ID=jg8462.t1.CDS1;Parent=jg8462.t1;
JAACXV010000001	AUGUSTUS	exon	2520835	2520948	.	-	.	ID=jg8462.t1.exon1;Parent=jg8462.t1;
[truncated: 457,774 more rows]
