# Supplementary material for: Haplotype-resolved genome assembly enables gene discovery in the red palm weevil Rhynchophorus ferrugineus
Source: Sci Rep. 2021 May 11;11:9987. doi: 10.1038/s41598-021-89091-w (PMC8113489; doi:10.1038/s41598-021-89091-w)
Supplement: Supplementary file 6 — Supplementary Information 6 [file 41598_2021_89091_MOESM6_ESM.tsv]

SeqName	NCBI_id	Description	Length	#Hits	e-Value	sim mean	#GO	GO IDs	GO Names	Enzyme Codes	Enzyme Names	InterPro IDs	InterPro GO IDs	InterPro GO Names
jg1.t1	KAF7275307	XP_030753535.1prostaglandin reductase 1-like	358	20	6.2E-139	80.78	5	C:GO:0005737; P:GO:0006693; F:GO:0032440; F:GO:0047522; P:GO:0055114	C:cytoplasm; P:prostaglandin metabolic process; F:2-alkenal reductase [NAD(P)+] activity; F:15-oxoprostaglandin 13-oxidase activity; P:oxidation-reduction process			IPR020843 (SMART); G3DSA:3.90.180.10 (GENE3D); PF16884 (PFAM); IPR013149 (PFAM); G3DSA:3.40.50.720 (GENE3D); PTHR43205 (PANTHER); PTHR43205:SF7 (PANTHER); IPR014190 (CDD); IPR011032 (SUPERFAMILY); IPR036291 (SUPERFAMILY)	C:GO:0005737; F:GO:0016491; F:GO:0032440; F:GO:0047522; P:GO:0055114	C:cytoplasm; F:oxidoreductase activity; F:2-alkenal reductase [NAD(P)+] activity; F:15-oxoprostaglandin 13-oxidase activity; P:oxidation-reduction process
jg2.t1	KAF7276785	---NA---	42									no IPS match	no IPS match	no IPS match
jg3.t1	KAF7275618	XP_030751021.1XK-related protein 6-like	94	20	1.7E-43	88.98	5	C:GO:0005886; C:GO:0016021; P:GO:0043652; P:GO:0070782; P:GO:1902742	C:plasma membrane; C:integral component of membrane; P:engulfment of apoptotic cell; P:phosphatidylserine exposure on apoptotic cell surface; P:apoptotic process involved in development			IPR018629 (PFAM); PTHR16024 (PANTHER); NON_CYTOPLASMIC_DOMAIN (PHOBIUS); TRANSMEMBRANE (PHOBIUS); CYTOPLASMIC_DOMAIN (PHOBIUS); TRANSMEMBRANE (PHOBIUS); NON_CYTOPLASMIC_DOMAIN (PHOBIUS); CYTOPLASMIC_DOMAIN (PHOBIUS); TRANSMEMBRANE (PHOBIUS); TMhelix (TMHMM); TMhelix (TMHMM); TMhelix (TMHMM)	C:GO:0016021	C:integral component of membrane
jg4.t1	KAF7275981	XP_024844855.1epithelial splicing regulatory protein 2-like	48	20	1.8E-17	98.19	2	F:GO:0003677; F:GO:0003723	F:DNA binding; F:RNA binding			IPR012677 (G3DSA:3.30.70.GENE3D); PTHR13976:SF45 (PANTHER); PTHR13976 (PANTHER); IPR035979 (SUPERFAMILY)	F:GO:0003676	F:nucleic acid binding
jg5.t1	KAF7276318	XP_019766675.1 neurogenic locus notch homolog protein 1-like	233	20	3.9E-86	82.28	2	F:GO:0005509; C:GO:0016021	F:calcium ion binding; C:integral component of membrane			PR00021 (PRINTS); IPR000742 (SMART); G3DSA:2.10.25.10 (GENE3D); mobidb-lite (MOBIDB_LITE); PTHR22963 (PANTHER); PTHR22963:SF29 (PANTHER); IPR013032 (PROSITE_PATTERNS); IPR000742 (PROSITE_PROFILES); IPR000742 (PROSITE_PROFILES); IPR000742 (PROSITE_PROFILES); SSF57196 (SUPERFAMILY); SSF90148 (SUPERFAMILY); SSF90148 (SUPERFAMILY)	no GO terms	no GO terms
jg6.t1	KAF7275189	XP_030767003.1rap guanine nucleotide exchange factor 4 isoform X3	63	20	7.9E-21	94.07	4	F:GO:0005085; C:GO:0005622; P:GO:0007264; P:GO:0043087	F:guanyl-nucleotide exchange factor activity; C:intracellular; P:small GTPase mediated signal transduction; P:regulation of GTPase activity			IPR000595 (PFAM); IPR014710 (G3DSA:2.60.120.GENE3D); IPR008937 (PANTHER); PTHR23113:SF24 (PANTHER); IPR000595 (PROSITE_PROFILES); IPR000595 (CDD); IPR018490 (SUPERFAMILY)	F:GO:0005085; C:GO:0005622; P:GO:0007264	F:guanyl-nucleotide exchange factor activity; C:intracellular; P:small GTPase mediated signal transduction
jg7.t1	KAF7264620	NP_001102497.1serine protease 33 precursor	118	20	3.5E-14	60.73	3	F:GO:0004252; C:GO:0005615; P:GO:0006508	F:serine-type endopeptidase activity; C:extracellular space; P:proteolysis			IPR001314 (PRINTS); G3DSA:2.40.10.10 (GENE3D); IPR001254 (PFAM); PTHR24250 (PANTHER); IPR018114 (PROSITE_PATTERNS); IPR001254 (PROSITE_PROFILES); IPR009003 (SUPERFAMILY)	F:GO:0004252; P:GO:0006508	F:serine-type endopeptidase activity; P:proteolysis
jg8.t1	KAF7263074	XP_030765858.1glutamate receptor ionotropic, NMDA 2B	102	20	1.9E-40	96.31	6	F:GO:0004970; P:GO:0007268; C:GO:0016021; P:GO:0034220; P:GO:0035235; C:GO:0045211	F:ionotropic glutamate receptor activity; P:chemical synaptic transmission; C:integral component of membrane; P:ion transmembrane transport; P:ionotropic glutamate receptor signaling pathway; C:postsynaptic membrane			IPR019594 (SMART); G3DSA:3.40.190.10 (GENE3D); IPR019594 (PFAM); PTHR43958 (PANTHER); PTHR43958:SF4 (PANTHER); SSF53850 (SUPERFAMILY)	F:GO:0004970; C:GO:0016020	F:ionotropic glutamate receptor activity; C:membrane
jg9.t1	KAF7277085	XP_008201320.1 tudor domain-containing protein 5 isoform X1	219	20	5.8E-47	54.22	9	F:GO:0003676; F:GO:0003723; C:GO:0016020; C:GO:0016021; C:GO:0032991; C:GO:0043186; F:GO:0047485; P:GO:0070895; P:GO:1903829	F:nucleic acid binding; F:RNA binding; C:membrane; C:integral component of membrane; C:protein-containing complex; C:P granule; F:protein N-terminus binding; P:negative regulation of transposon integration; P:positive regulation of cellular protein localization			IPR002999 (PFAM); G3DSA:2.40.50.790 (GENE3D); G3DSA:2.30.30.140 (GENE3D); PTHR22948 (PANTHER); SSF63748 (SUPERFAMILY)	no GO terms	no GO terms
jg10.t1	KAF7277287	ERL86086.1hypothetical protein D910_03500	39	1	4.2E-4	91.18	8	F:GO:0000166; F:GO:0005388; F:GO:0005524; C:GO:0005783; C:GO:0016020; C:GO:0016021; F:GO:0046872; P:GO:0070588	F:nucleotide binding; F:calcium transmembrane transporter activity, phosphorylative mechanism; F:ATP binding; C:endoplasmic reticulum; C:membrane; C:integral component of membrane; F:metal ion binding; P:calcium ion transmembrane transport			G3DSA:1.20.1110.10 (GENE3D); IPR004014 (PFAM); CYTOPLASMIC_DOMAIN (PHOBIUS); TRANSMEMBRANE (PHOBIUS); NON_CYTOPLASMIC_DOMAIN (PHOBIUS); IPR023298 (SUPERFAMILY); TMhelix (TMHMM)	no GO terms	no GO terms
jg11.t1	KAF7276478	XP_030760863.1uncharacterized protein LOC115885971 isoform X1	37	3	6.4E-7	91.43						no IPS match	no IPS match	no IPS match
jg12.t1	KAF7274626	---NA---	54									no IPS match	no IPS match	no IPS match
jg13.t1	KAF7276513	XP_030760553.1beta-1,3-galactosyltransferase 5-like	254	20	5.8E-59	67.02	5	C:GO:0005794; P:GO:0006486; F:GO:0008194; F:GO:0008378; C:GO:0016020	C:Golgi apparatus; P:protein glycosylation; F:UDP-glycosyltransferase activity; F:galactosyltransferase activity; C:membrane			G3DSA:3.90.550.50 (GENE3D); IPR002659 (PFAM); PTHR11214:SF148 (PANTHER); IPR002659 (PANTHER); TRANSMEMBRANE (PHOBIUS); NON_CYTOPLASMIC_DOMAIN (PHOBIUS); CYTOPLASMIC_DOMAIN (PHOBIUS); TMhelix (TMHMM)	P:GO:0006486; F:GO:0008378; C:GO:0016020	P:protein glycosylation; F:galactosyltransferase activity; C:membrane
jg14.t1	KAF7276186	TXJ08251.13-oxoacyl-ACP reductase FabG	249	20	1.4E-84	56.73	9	P:GO:0006633; P:GO:0006725; F:GO:0016491; F:GO:0016740; P:GO:0034641; P:GO:0046483; F:GO:0097159; P:GO:1901360; F:GO:1901363	P:fatty acid biosynthetic process; P:cellular aromatic compound metabolic process; F:oxidoreductase activity; F:transferase activity; P:cellular nitrogen compound metabolic process; P:heterocycle metabolic process; F:organic cyclic compound binding; P:organic cyclic compound metabolic process; F:heterocyclic compound binding			IPR002347 (PRINTS); G3DSA:3.40.50.720 (GENE3D); G3DSA:3.40.50.720 (GENE3D); IPR009081 (PFAM); PF13561 (PFAM); IPR036736 (G3DSA:1.10.1200.GENE3D); IPR002347 (PFAM); IPR003231 (TIGRFAM); PTHR42760 (PANTHER); PTHR42760:SF52 (PANTHER); PTHR42760 (PANTHER); IPR006162 (PROSITE_PATTERNS); IPR003231 (PRODOM); IPR003231 (HAMAP); IPR009081 (PROSITE_PROFILES); IPR036291 (SUPERFAMILY); IPR036736 (SUPERFAMILY)	P:GO:0006633	P:fatty acid biosynthetic process
jg15.t1	KAF7273830	XP_030758579.1polypeptide N-acetylgalactosaminyltransferase 3-like	481	20	4.6E-238	86.64	5	C:GO:0000139; P:GO:0006486; C:GO:0016021; F:GO:0016757; F:GO:0030246	C:Golgi membrane; P:protein glycosylation; C:integral component of membrane; F:transferase activity, transferring glycosyl groups; F:carbohydrate binding			IPR000772 (SMART); G3DSA:2.80.10.50 (GENE3D); IPR000772 (PFAM); IPR029044 (G3DSA:3.90.550.GENE3D); IPR001173 (PFAM); PTHR11675 (PANTHER); PTHR11675:SF11 (PANTHER); IPR000772 (PROSITE_PROFILES); cd02510 (CDD); IPR000772 (CDD); IPR035992 (SUPERFAMILY); IPR029044 (SUPERFAMILY)	no GO terms	no GO terms
jg16.t1	KAF7277593	XP_030768403.1E3 ubiquitin-protein ligase MARCH3-like isoform X2	216	20	1.2E-76	72.02	2	F:GO:0008270; C:GO:0016020	F:zinc ion binding; C:membrane			IPR011016 (SMART); IPR011016 (PFAM); IPR013083 (G3DSA:3.30.40.GENE3D); IPR033275 (PANTHER); IPR011016 (PROSITE_PROFILES); SSF57850 (SUPERFAMILY)	F:GO:0008270	F:zinc ion binding
jg17.t1	KAF7262904	---NA---	109									no IPS match	no IPS match	no IPS match
jg18.t1	KAF7263873	XP_030766911.1uncharacterized protein LOC115890735 isoform X5	71	20	1.8E-34	98.17	5	P:GO:0003009; F:GO:0005515; C:GO:0031234; P:GO:1901387; P:GO:1903078	P:skeletal muscle contraction; F:protein binding; C:extrinsic component of cytoplasmic side of plasma membrane; P:positive regulation of voltage-gated calcium channel activity; P:positive regulation of protein localization to plasma membrane			PR01887 (PRINTS); IPR001452 (PRINTS); IPR001452 (SMART); IPR001452 (PFAM); G3DSA:2.30.30.40 (GENE3D); IPR039688 (PANTHER); IPR001452 (PROSITE_PROFILES); IPR036028 (SUPERFAMILY)	F:GO:0005515	F:protein binding
jg19.t1	KAF7275242	---NA---	166									no IPS match	no IPS match	no IPS match
jg20.t1	KAF7277343	XP_030764254.1transmembrane protein 120 homolog	350	20	4.0E-151	74.57	2	P:GO:0007005; C:GO:0016021	P:mitochondrion organization; C:integral component of membrane			Coil (COILS); Coil (COILS); Coil (COILS); IPR012926 (PFAM); IPR012926 (PANTHER); TRANSMEMBRANE (PHOBIUS); CYTOPLASMIC_DOMAIN (PHOBIUS); TRANSMEMBRANE (PHOBIUS); CYTOPLASMIC_DOMAIN (PHOBIUS); TRANSMEMBRANE (PHOBIUS); NON_CYTOPLASMIC_DOMAIN (PHOBIUS); TRANSMEMBRANE (PHOBIUS); CYTOPLASMIC_DOMAIN (PHOBIUS); NON_CYTOPLASMIC_DOMAIN (PHOBIUS); TRANSMEMBRANE (PHOBIUS); CYTOPLASMIC_DOMAIN (PHOBIUS); NON_C…	C:GO:0016021	C:integral component of membrane
jg21.t1	KAF7263603	---NA---	55									no IPS match	no IPS match	no IPS match
jg22.t1	KAF7277314	---NA---	37									mobidb-lite (MOBIDB_LITE); mobidb-lite (MOBIDB_LITE)	no GO terms	no GO terms
jg23.t1	KAF7275876	---NA---	40									no IPS match	no IPS match	no IPS match
jg24.t1	KAF7276475	---NA---	132									no IPS match	no IPS match	no IPS match
jg25.t1	KAF7262787	---NA---	130									CYTOPLASMIC_DOMAIN (PHOBIUS); TRANSMEMBRANE (PHOBIUS); NON_CYTOPLASMIC_DOMAIN (PHOBIUS); TMhelix (TMHMM)	no GO terms	no GO terms
jg26.t1	KAF7264517	XP_001660469.2low-density lipoprotein receptor-related protein 2 isoform X3	67	20	2.2E-21	74.47	4	F:GO:0005515; P:GO:0007165; C:GO:0016020; F:GO:0030229	F:protein binding; P:signal transduction; C:membrane; F:very-low-density lipoprotein particle receptor activity			IPR002172 (SMART); G3DSA:4.10.400.10 (GENE3D); IPR002172 (PFAM); IPR032931 (PTHR43966:PANTHER); PTHR43966 (PANTHER); IPR002172 (PROSITE_PROFILES); IPR002172 (CDD); IPR036055 (SUPERFAMILY)	F:GO:0005515; F:GO:0030229	F:protein binding; F:very-low-density lipoprotein particle receptor activity
jg27.t1	KAF7276221	WP_070069393.1DNA-directed RNA polymerase subunit beta'	222	20	1.6E-113	96.44	8	F:GO:0000287; F:GO:0003677; F:GO:0003899; C:GO:0005730; P:GO:0006144; P:GO:0006206; P:GO:0006351; F:GO:0008270	F:magnesium ion binding; F:DNA binding; F:DNA-directed 5'-3' RNA polymerase activity; C:nucleolus; P:purine nucleobase metabolic process; P:pyrimidine nucleobase metabolic process; P:transcription, DNA-templated; F:zinc ion binding			Coil (COILS); IPR007081 (PFAM); G3DSA:1.10.150.390 (GENE3D); G3DSA:1.10.1790.20 (GENE3D); PTHR19376 (PANTHER); PTHR19376:SF42 (PANTHER); cd02655 (CDD); SSF64484 (SUPERFAMILY)	F:GO:0003677; F:GO:0003899; P:GO:0006351	F:DNA binding; F:DNA-directed 5'-3' RNA polymerase activity; P:transcription, DNA-templated
jg28.t1	KAF7269379	GBP59179.1CENP-B homolog protein 2	90	20	9.8E-17	63.01	1	F:GO:0005488	F:binding			no IPS match	no IPS match	no IPS match
jg29.t1	KAF7274983	XP_030752689.1adenosine deaminase-like protein	107	20	9.2E-30	72.06	2	F:GO:0019239; P:GO:0046128	F:deaminase activity; P:purine ribonucleoside metabolic process			IPR001365 (PFAM); G3DSA:3.20.20.140 (GENE3D); PTHR11409 (PANTHER); IPR032466 (SUPERFAMILY)	F:GO:0019239	F:deaminase activity
jg30.t1	KAF7274984	---NA---	125									TRANSMEMBRANE (PHOBIUS); NON_CYTOPLASMIC_DOMAIN (PHOBIUS); CYTOPLASMIC_DOMAIN (PHOBIUS)	no GO terms	no GO terms
jg31.t1	KAF7265123	XP_030754477.1photoreceptor-specific nuclear receptor-like	355	20	1.1E-183	88.52	11	F:GO:0000977; F:GO:0003700; F:GO:0003707; C:GO:0005634; C:GO:0005667; P:GO:0006355; P:GO:0007165; F:GO:0008270; P:GO:0030154; P:GO:0045944; P:GO:0048856	F:RNA polymerase II transcription regulatory region sequence-specific DNA binding; F:DNA-binding transcription factor activity; F:steroid hormone receptor activity; C:nucleus; C:transcription regulator complex; P:regulation of transcription, DNA-templated; P:signal transduction; F:zinc ion binding; P:cell differentiation; P:positive regulation of transcription by RNA polymerase II; P:anatomical s…			IPR001723 (PRINTS); IPR001628 (SMART); IPR000536 (SMART); G3DSA:1.10.565.10 (GENE3D); IPR000536 (PFAM); IPR013088 (G3DSA:3.30.50.GENE3D); IPR001628 (PFAM); mobidb-lite (MOBIDB_LITE); mobidb-lite (MOBIDB_LITE); PTHR24083:SF4 (PANTHER); PTHR24083 (PANTHER); IPR001628 (PROSITE_PROFILES); IPR000536 (PROSITE_PROFILES); cd06950 (CDD); IPR035500 (SUPERFAMILY); SSF57716 (SUPERFAMILY)	F:GO:0003677; F:GO:0003700; F:GO:0003707; C:GO:0005634; P:GO:0006355; F:GO:0008270; F:GO:0043565	F:DNA binding; F:DNA-binding transcription factor activity; F:steroid hormone receptor activity; C:nucleus; P:regulation of transcription, DNA-templated; F:zinc ion binding; F:sequence-specific DNA binding
jg32.t1	KAF7275590	---NA---	136									SIGNAL_PEPTIDE_H_REGION (PHOBIUS); NON_CYTOPLASMIC_DOMAIN (PHOBIUS); TRANSMEMBRANE (PHOBIUS); SIGNAL_PEPTIDE (PHOBIUS); CYTOPLASMIC_DOMAIN (PHOBIUS); SIGNAL_PEPTIDE_N_REGION (PHOBIUS); SIGNAL_PEPTIDE_C_REGION (PHOBIUS); SignalP-TM (SIGNALP_GRAM_POSITIVE)	no GO terms	no GO terms
jg33.t1	KAF7275168	---NA---	93									no IPS match	no IPS match	no IPS match
jg34.t1	KAF7277588	XP_030764800.1GPI ethanolamine phosphate transferase 1	221	20	2.5E-58	54.68	3	C:GO:0005789; P:GO:0006506; F:GO:0051377	C:endoplasmic reticulum membrane; P:GPI anchor biosynthetic process; F:mannose-ethanolamine phosphotransferase activity			IPR017852 (PFAM); IPR007070 (PANTHER); TRANSMEMBRANE (PHOBIUS); TRANSMEMBRANE (PHOBIUS); TRANSMEMBRANE (PHOBIUS); TRANSMEMBRANE (PHOBIUS); NON_CYTOPLASMIC_DOMAIN (PHOBIUS); NON_CYTOPLASMIC_DOMAIN (PHOBIUS); CYTOPLASMIC_DOMAIN (PHOBIUS); TRANSMEMBRANE (PHOBIUS); CYTOPLASMIC_DOMAIN (PHOBIUS); CYTOPLASMIC_DOMAIN (PHOBIUS); TRANSMEMBRANE (PHOBIUS); CYTOPLASMIC_DOMAIN (PHOBIUS); NON_CYTOPLASMIC_DOMAIN…	C:GO:0005789; P:GO:0006506; F:GO:0016740; F:GO:0051377	C:endoplasmic reticulum membrane; P:GPI anchor biosynthetic process; F:transferase activity; F:mannose-ethanolamine phosphotransferase activity
jg35.t1	KAF7273255	---NA---	86									mobidb-lite (MOBIDB_LITE)	no GO terms	no GO terms
jg36.t1	KAF7277403	XP_030766781.1LHFPL tetraspan subfamily member 3 protein	66	20	7.0E-28	86.81	3	C:GO:0005886; P:GO:0007605; C:GO:0016021	C:plasma membrane; P:sensory perception of sound; C:integral component of membrane			mobidb-lite (MOBIDB_LITE); mobidb-lite (MOBIDB_LITE)	no GO terms	no GO terms
jg37.t1	KAF7275038	---NA---	95									mobidb-lite (MOBIDB_LITE); mobidb-lite (MOBIDB_LITE)	no GO terms	no GO terms
jg38.t1	KAF7272995	---NA---	115									no IPS match	no IPS match	no IPS match
jg39.t1	KAF7263194	XP_019762705.1 trypsin-1 isoform X1	324	20	2.3E-140	87.81	3	F:GO:0004252; C:GO:0005615; P:GO:0006508	F:serine-type endopeptidase activity; C:extracellular space; P:proteolysis			IPR001314 (PRINTS); IPR001254 (SMART); IPR001254 (PFAM); G3DSA:2.40.10.10 (GENE3D); PTHR24256 (PANTHER); IPR033116 (PROSITE_PATTERNS); IPR018114 (PROSITE_PATTERNS); SIGNAL_PEPTIDE_H_REGION (PHOBIUS); SIGNAL_PEPTIDE_C_REGION (PHOBIUS); SIGNAL_PEPTIDE_N_REGION (PHOBIUS); SIGNAL_PEPTIDE (PHOBIUS); NON_CYTOPLASMIC_DOMAIN (PHOBIUS); IPR001254 (PROSITE_PROFILES); IPR001254 (CDD); SignalP-noTM (SIGNALP_…	F:GO:0004252; P:GO:0006508	F:serine-type endopeptidase activity; P:proteolysis
jg40.t1	KAF7276467	XP_019773241.1 serine--pyruvate aminotransferase, mitochondrial isoform X1	118	20	2.9E-37	75.8	8	F:GO:0004760; C:GO:0005777; P:GO:0006522; P:GO:0006531; P:GO:0006563; P:GO:0006566; F:GO:0008453; P:GO:0019265	F:serine-pyruvate transaminase activity; C:peroxisome; P:alanine metabolic process; P:aspartate metabolic process; P:L-serine metabolic process; P:threonine metabolic process; F:alanine-glyoxylate transaminase activity; P:glycine biosynthetic process, by transamination of glyoxylate			IPR000192 (PFAM); IPR015421 (G3DSA:3.40.640.GENE3D); PTHR21152 (PANTHER); PTHR21152:SF22 (PANTHER); IPR015424 (SUPERFAMILY)	F:GO:0003824	F:catalytic activity
jg41.t1	KAF7264186	---NA---	134									mobidb-lite (MOBIDB_LITE); mobidb-lite (MOBIDB_LITE); mobidb-lite (MOBIDB_LITE)	no GO terms	no GO terms
jg42.t1	KAF7277275	XP_030753015.1probable E3 ubiquitin-protein ligase HERC4 isoform X2	42	20	5.2E-13	87.66	2	F:GO:0004842; P:GO:0016567	F:ubiquitin-protein transferase activity; P:protein ubiquitination			no IPS match	no IPS match	no IPS match
jg43.t1	KAF7276995	---NA---	72									TRANSMEMBRANE (PHOBIUS); NON_CYTOPLASMIC_DOMAIN (PHOBIUS); TRANSMEMBRANE (PHOBIUS); NON_CYTOPLASMIC_DOMAIN (PHOBIUS); CYTOPLASMIC_DOMAIN (PHOBIUS); TMhelix (TMHMM); TMhelix (TMHMM)	no GO terms	no GO terms
jg44.t1	KAF7276372	XP_030745756.1UDP-glucuronosyltransferase 2B13-like	356	20	6.3E-136	70.76	4	F:GO:0008194; C:GO:0016020; F:GO:0016758; C:GO:0043231	F:UDP-glycosyltransferase activity; C:membrane; F:transferase activity, transferring hexosyl groups; C:intracellular membrane-bounded organelle			G3DSA:3.40.50.2000 (GENE3D); IPR002213 (PFAM); PTHR11926:SF764 (PANTHER); PTHR11926 (PANTHER); IPR035595 (PROSITE_PATTERNS); CYTOPLASMIC_DOMAIN (PHOBIUS); TRANSMEMBRANE (PHOBIUS); NON_CYTOPLASMIC_DOMAIN (PHOBIUS); cd03784 (CDD); SSF53756 (SUPERFAMILY); TMhelix (TMHMM)	F:GO:0016758	F:transferase activity, transferring hexosyl groups
jg45.t1	KAF7264569	XP_030758799.1ankyrin repeat domain-containing protein 6	187	20	1.4E-70	84.43						Coil (COILS); mobidb-lite (MOBIDB_LITE)	no GO terms	no GO terms
jg46.t1	KAF7273046	XP_030745740.1head-specific guanylate cyclase	114	20	8.7E-47	95.35	8	F:GO:0000166; F:GO:0004383; P:GO:0006144; P:GO:0006182; C:GO:0016021; F:GO:0020037; P:GO:0035556; P:GO:0046039	F:nucleotide binding; F:guanylate cyclase activity; P:purine nucleobase metabolic process; P:cGMP biosynthetic process; C:integral component of membrane; F:heme binding; P:intracellular signal transduction; P:GTP metabolic process			Coil (COILS); IPR011645 (PFAM); G3DSA:3.30.450.260 (GENE3D); PTHR11920 (PANTHER); PTHR11920:SF226 (PANTHER)	F:GO:0004383; P:GO:0006182	F:guanylate cyclase activity; P:cGMP biosynthetic process
jg47.t1	KAF7274409	---NA---	68									no IPS match	no IPS match	no IPS match
jg48.t1	KAF7263362	XP_030753315.1uncharacterized protein LOC115880274 isoform X2	825	20	2.7E-222	57.58	1	C:GO:0016020	C:membrane			IPR032675 (G3DSA:3.80.10.GENE3D); mobidb-lite (MOBIDB_LITE); mobidb-lite (MOBIDB_LITE); mobidb-lite (MOBIDB_LITE); mobidb-lite (MOBIDB_LITE); mobidb-lite (MOBIDB_LITE); NON_CYTOPLASMIC_DOMAIN (PHOBIUS); CYTOPLASMIC_DOMAIN (PHOBIUS); TRANSMEMBRANE (PHOBIUS); SSF52058 (SUPERFAMILY); TMhelix (TMHMM)	no GO terms	no GO terms
jg49.t1	KAF7263129	---NA---	147									no IPS match	no IPS match	no IPS match
jg50.t1	KAF7263396	XP_019763386.1 apolipoprotein D	226	20	3.7E-105	82.07	3	P:GO:0000302; C:GO:0005737; P:GO:0006629	P:response to reactive oxygen species; C:cytoplasm; P:lipid metabolic process			IPR012674 (G3DSA:2.40.128.GENE3D); PTHR10612 (PANTHER); PTHR10612:SF11 (PANTHER); IPR022272 (PROSITE_PATTERNS); NON_CYTOPLASMIC_DOMAIN (PHOBIUS); SIGNAL_PEPTIDE_N_REGION (PHOBIUS); SIGNAL_PEPTIDE_H_REGION (PHOBIUS); SIGNAL_PEPTIDE_C_REGION (PHOBIUS); SIGNAL_PEPTIDE (PHOBIUS); SignalP-noTM (SIGNALP_EUK); IPR012674 (SUPERFAMILY)	no GO terms	no GO terms
jg51.t1	KAF7263397	---NA---	122									TMhelix (TMHMM)	no GO terms	no GO terms
jg52.t1	KAF7277193	XP_030757510.1pre-mRNA-splicing factor CWC24-like	173	20	4.6E-31	60.19						IPR001841 (SMART); IPR013083 (G3DSA:3.30.40.GENE3D); IPR001841 (PFAM); PTHR23041:SF62 (PANTHER); PTHR23041 (PANTHER); IPR017907 (PROSITE_PATTERNS); IPR001841 (PROSITE_PROFILES); SSF57850 (SUPERFAMILY)	no GO terms	no GO terms
jg53.t1	KAF7263668	XP_030761738.1WD repeat-containing protein 78-like isoform X1	78	20	2.2E-25	66.13	2	F:GO:0005515; P:GO:0007018	F:protein binding; P:microtubule-based movement			IPR036322 (SUPERFAMILY)	F:GO:0005515	F:protein binding
jg54.t1	KAF7264747	XP_030745756.1UDP-glucuronosyltransferase 2B13-like	517	20	3.6E-188	69.0	3	F:GO:0008194; C:GO:0016020; F:GO:0016758	F:UDP-glycosyltransferase activity; C:membrane; F:transferase activity, transferring hexosyl groups			G3DSA:3.40.50.2000 (GENE3D); G3DSA:3.40.50.2000 (GENE3D); IPR002213 (PFAM); PTHR11926 (PANTHER); PTHR11926:SF764 (PANTHER); IPR035595 (PROSITE_PATTERNS); SIGNAL_PEPTIDE_H_REGION (PHOBIUS); TRANSMEMBRANE (PHOBIUS); SIGNAL_PEPTIDE (PHOBIUS); CYTOPLASMIC_DOMAIN (PHOBIUS); NON_CYTOPLASMIC_DOMAIN (PHOBIUS); SIGNAL_PEPTIDE_N_REGION (PHOBIUS); SIGNAL_PEPTIDE_C_REGION (PHOBIUS); cd03784 (CDD); SignalP-no…	F:GO:0016758	F:transferase activity, transferring hexosyl groups
jg55.t1	KAF7277533	XP_030756367.1RNA-binding protein fusilli isoform X3	57	20	4.7E-17	84.29	4	F:GO:0003729; C:GO:0005654; P:GO:0043484; C:GO:1990904	F:mRNA binding; C:nucleoplasm; P:regulation of RNA splicing; C:ribonucleoprotein complex			IPR036397 (G3DSA:3.30.420.GENE3D)	F:GO:0003676	F:nucleic acid binding
jg56.t1	KAF7275319	XP_019760111.1 gamma-glutamyl hydrolase-like	69	20	1.6E-11	83.86	2	P:GO:0006508; F:GO:0034722	P:proteolysis; F:gamma-glutamyl-peptidase activity			IPR029062 (G3DSA:3.40.50.GENE3D); IPR015527 (PANTHER); PTHR11315:SF2 (PANTHER); NON_CYTOPLASMIC_DOMAIN (PHOBIUS); SIGNAL_PEPTIDE_C_REGION (PHOBIUS); SIGNAL_PEPTIDE_N_REGION (PHOBIUS); SIGNAL_PEPTIDE_H_REGION (PHOBIUS); SIGNAL_PEPTIDE (PHOBIUS); SignalP-noTM (SIGNALP_GRAM_NEGATIVE); SignalP-noTM (SIGNALP_EUK)	F:GO:0008242	F:omega peptidase activity
jg57.t1	KAF7276647	WP_087619919.1NAD(P)/FAD-dependent oxidoreductase	227	20	2.9E-102	85.73	6	F:GO:0004499; C:GO:0016021; F:GO:0033767; F:GO:0050660; F:GO:0050661; P:GO:0055114	F:N,N-dimethylaniline monooxygenase activity; C:integral component of membrane; F:4-hydroxyacetophenone monooxygenase activity; F:flavin adenine dinucleotide binding; F:NADP binding; P:oxidation-reduction process			IPR020946 (PFAM); IPR036188 (G3DSA:3.50.50.GENE3D); PTHR42877 (PANTHER); PTHR42877:SF4 (PANTHER); IPR036188 (SUPERFAMILY)	F:GO:0004499; F:GO:0050660; F:GO:0050661; P:GO:0055114	F:N,N-dimethylaniline monooxygenase activity; F:flavin adenine dinucleotide binding; F:NADP binding; P:oxidation-reduction process
jg58.t1	KAF7263777	XP_030767211.1gamma-aminobutyric acid type B receptor subunit 2	218	20	3.1E-85	77.7	4	F:GO:0004965; P:GO:0007214; P:GO:0007216; C:GO:0038039	F:G protein-coupled GABA receptor activity; P:gamma-aminobutyric acid signaling pathway; P:G protein-coupled glutamate receptor signaling pathway; C:G protein-coupled receptor heterodimeric complex			PR01176 (PRINTS); IPR017978 (PFAM); PTHR10519:SF46 (PANTHER); IPR002455 (PANTHER); NON_CYTOPLASMIC_DOMAIN (PHOBIUS); CYTOPLASMIC_DOMAIN (PHOBIUS); CYTOPLASMIC_DOMAIN (PHOBIUS); CYTOPLASMIC_DOMAIN (PHOBIUS); TRANSMEMBRANE (PHOBIUS); TRANSMEMBRANE (PHOBIUS); NON_CYTOPLASMIC_DOMAIN (PHOBIUS); TRANSMEMBRANE (PHOBIUS); TRANSMEMBRANE (PHOBIUS); IPR017978 (PROSITE_PROFILES); cd15047 (CDD); TMhelix (TMHM…	F:GO:0004930; F:GO:0004965; P:GO:0007186; C:GO:0016021	F:G protein-coupled receptor activity; F:G protein-coupled GABA receptor activity; P:G protein-coupled receptor signaling pathway; C:integral component of membrane
jg59.t1	KAF7276104	---NA---	73									no IPS match	no IPS match	no IPS match
jg60.t1	KAF7276413	XP_017777879.1 integrator complex subunit 3 homolog	319	20	8.8E-113	58.31	5	C:GO:0005615; P:GO:0007155; P:GO:0030198; C:GO:0031012; F:GO:0050839	C:extracellular space; P:cell adhesion; P:extracellular matrix organization; C:extracellular matrix; F:cell adhesion molecule binding			Coil (COILS); mobidb-lite (MOBIDB_LITE)	no GO terms	no GO terms
jg61.t1	KAF7264522	XP_030750744.11-phosphatidylinositol 4,5-bisphosphate phosphodiesterase classes I and II isoform X1	47	20	2.1E-18	97.77	6	F:GO:0004435; F:GO:0005509; P:GO:0009395; P:GO:0035556; P:GO:0035556; P:GO:0046339	F:phosphatidylinositol phospholipase C activity; F:calcium ion binding; P:phospholipid catabolic process; P:intracellular signal transduction; P:intracellular signal transduction; P:diacylglycerol metabolic process			IPR001192 (PRINTS); IPR017946 (G3DSA:3.20.20.GENE3D); IPR000909 (PFAM); PTHR10336:SF106 (PANTHER); IPR001192 (PANTHER); PS50007 (PROSITE_PROFILES); IPR017946 (SUPERFAMILY)	P:GO:0006629; F:GO:0008081; P:GO:0035556	P:lipid metabolic process; F:phosphoric diester hydrolase activity; P:intracellular signal transduction
jg62.t1	KAF7276830	XP_019772586.1 protocadherin-15 isoform X2	499	20	1.9E-255	89.78	4	F:GO:0005509; C:GO:0005886; P:GO:0007156; C:GO:0016021	F:calcium ion binding; C:plasma membrane; P:homophilic cell adhesion via plasma membrane adhesion molecules; C:integral component of membrane			IPR002126 (PRINTS); IPR002126 (SMART); G3DSA:2.60.40.60 (GENE3D); IPR002126 (PFAM); G3DSA:2.60.40.60 (GENE3D); G3DSA:2.60.40.60 (GENE3D); G3DSA:2.60.40.60 (GENE3D); PTHR45233 (PANTHER); IPR020894 (PROSITE_PATTERNS); PS50268 (PROSITE_PROFILES); PS50268 (PROSITE_PROFILES); PS50268 (PROSITE_PROFILES); PS50268 (PROSITE_PROFILES); cd11304 (CDD); cd11304 (CDD); cd11304 (CDD); cd11304 (CDD); IPR015919 (…	F:GO:0005509; C:GO:0005886; P:GO:0007155; P:GO:0007156; C:GO:0016020	F:calcium ion binding; C:plasma membrane; P:cell adhesion; P:homophilic cell adhesion via plasma membrane adhesion molecules; C:membrane
jg63.t1	KAF7276228	---NA---	130									mobidb-lite (MOBIDB_LITE)	no GO terms	no GO terms
jg64.t1	KAF7263337	---NA---	97									no IPS match	no IPS match	no IPS match
jg65.t1	KAF7264733	XP_030749277.1altered inheritance of mitochondria protein 3	239	20	3.2E-59	80.15	1	F:GO:0042302	F:structural constituent of cuticle			IPR000618 (PRINTS); IPR000618 (PFAM); mobidb-lite (MOBIDB_LITE); mobidb-lite (MOBIDB_LITE); mobidb-lite (MOBIDB_LITE); PTHR12236 (PANTHER); PTHR12236:SF18 (PANTHER); IPR031311 (PROSITE_PATTERNS); SIGNAL_PEPTIDE_N_REGION (PHOBIUS); SIGNAL_PEPTIDE (PHOBIUS); SIGNAL_PEPTIDE_C_REGION (PHOBIUS); SIGNAL_PEPTIDE_H_REGION (PHOBIUS); NON_CYTOPLASMIC_DOMAIN (PHOBIUS); IPR000618 (PROSITE_PROFILES); SignalP-…	F:GO:0042302	F:structural constituent of cuticle
jg66.t1	KAF7264375	---NA---	140									no IPS match	no IPS match	no IPS match
jg67.t1	KAF7264301	XP_019758365.1 melanotransferrin	397	20	1.1E-109	60.39	1	C:GO:0110165	C:cellular anatomical entity			IPR001156 (PRINTS); G3DSA:3.40.190.10 (GENE3D); G3DSA:3.40.190.10 (GENE3D); G3DSA:3.40.190.10 (GENE3D); G3DSA:3.40.190.10 (GENE3D); IPR001156 (PFAM); mobidb-lite (MOBIDB_LITE); mobidb-lite (MOBIDB_LITE); mobidb-lite (MOBIDB_LITE); mobidb-lite (MOBIDB_LITE); PTHR11485:SF29 (PANTHER); PTHR11485 (PANTHER); IPR001156 (PROSITE_PROFILES); IPR001156 (PROSITE_PROFILES); SSF53850 (SUPERFAMILY); SSF53850 (…	no GO terms	no GO terms
jg68.t1	KAF7276422	XP_030758579.1polypeptide N-acetylgalactosaminyltransferase 3-like	145	20	1.2E-53	78.48	5	C:GO:0000139; P:GO:0006486; C:GO:0016021; F:GO:0016757; F:GO:0030246	C:Golgi membrane; P:protein glycosylation; C:integral component of membrane; F:transferase activity, transferring glycosyl groups; F:carbohydrate binding			IPR029044 (G3DSA:3.90.550.GENE3D); PTHR11675:SF11 (PANTHER); PTHR11675 (PANTHER); CYTOPLASMIC_DOMAIN (PHOBIUS); TRANSMEMBRANE (PHOBIUS); NON_CYTOPLASMIC_DOMAIN (PHOBIUS); TMhelix (TMHMM)	no GO terms	no GO terms
jg69.t1	KAF7263847	XP_030748843.1ionotropic receptor 21a	146	20	2.8E-21	69.43	5	C:GO:0005886; F:GO:0015276; C:GO:0016021; P:GO:0034220; F:GO:0038023	C:plasma membrane; F:ligand-gated ion channel activity; C:integral component of membrane; P:ion transmembrane transport; F:signaling receptor activity			NON_CYTOPLASMIC_DOMAIN (PHOBIUS); TRANSMEMBRANE (PHOBIUS); CYTOPLASMIC_DOMAIN (PHOBIUS); TMhelix (TMHMM)	no GO terms	no GO terms
jg70.t1	KAF7263760	---NA---	137									mobidb-lite (MOBIDB_LITE)	no GO terms	no GO terms
jg71.t1	KAF7263479	XP_030760826.1dexamethasone-induced Ras-related protein 1 isoform X2	65	2	2.1E-5	53.13						no IPS match	no IPS match	no IPS match
jg72.t1	KAF7263290	XP_018565760.1rho GTPase-activating protein 29-like isoform X2	256	20	4.8E-85	72.24	1	P:GO:0007165	P:signal transduction			IPR000198 (SMART); IPR008936 (G3DSA:1.10.555.GENE3D); IPR000198 (PFAM); PTHR23181:SF5 (PANTHER); PTHR23181 (PANTHER); IPR000198 (PROSITE_PROFILES); IPR008936 (SUPERFAMILY)	P:GO:0007165	P:signal transduction
jg73.t1	KAF7276840	XP_030767762.1uncharacterized protein LOC115891450	99	20	2.1E-28	79.12	1	F:GO:0003824	F:catalytic activity			IPR015421 (G3DSA:3.40.640.GENE3D); IPR000192 (PFAM); PTHR43586:SF2 (PANTHER); PTHR43586 (PANTHER); IPR015424 (SUPERFAMILY)	F:GO:0003824	F:catalytic activity
jg74.t1	KAF7277001	XP_030761005.1apoptosis-stimulating of p53 protein 1 isoform X1	173	1	3.7E-4	46.76						no IPS match	no IPS match	no IPS match
jg75.t1	KAF7262912	---NA---	113									Coil (COILS); mobidb-lite (MOBIDB_LITE); mobidb-lite (MOBIDB_LITE)	no GO terms	no GO terms
jg76.t1	KAF7262913	---NA---	96									mobidb-lite (MOBIDB_LITE)	no GO terms	no GO terms
jg77.t1	KAF7262914	XP_019761904.1 basic helix-loop-helix transcription factor amos-like	192	20	1.2E-61	76.59	6	F:GO:0003899; C:GO:0005730; P:GO:0006144; P:GO:0006206; P:GO:0006351; F:GO:0046983	F:DNA-directed 5'-3' RNA polymerase activity; C:nucleolus; P:purine nucleobase metabolic process; P:pyrimidine nucleobase metabolic process; P:transcription, DNA-templated; F:protein dimerization activity			Coil (COILS); IPR011598 (SMART); IPR036638 (G3DSA:4.10.280.GENE3D); IPR011598 (PFAM); mobidb-lite (MOBIDB_LITE); PTHR19290:SF97 (PANTHER); PTHR19290 (PANTHER); IPR011598 (PROSITE_PROFILES); IPR011598 (CDD); IPR036638 (SUPERFAMILY)	F:GO:0046983	F:protein dimerization activity
jg78.t1	KAF7263382	---NA---	114									no IPS match	no IPS match	no IPS match
jg79.t1	KAF7263840	XP_018567836.1uncharacterized protein LOC108908299	107	20	7.3E-27	73.82	1	C:GO:0016021	C:integral component of membrane			mobidb-lite (MOBIDB_LITE); CYTOPLASMIC_DOMAIN (PHOBIUS); TRANSMEMBRANE (PHOBIUS); NON_CYTOPLASMIC_DOMAIN (PHOBIUS); TMhelix (TMHMM)	no GO terms	no GO terms
jg80.t1	KAF7264173	---NA---	105									no IPS match	no IPS match	no IPS match
jg81.t1	KAF7274009	XP_015835930.1 neuroligin-1 isoform X2	131	20	9.5E-29	85.37	10	C:GO:0005887; P:GO:0007158; C:GO:0009986; F:GO:0038023; F:GO:0042043; P:GO:0048488; P:GO:0050804; P:GO:0097104; P:GO:0097105; C:GO:0098793	C:integral component of plasma membrane; P:neuron cell-cell adhesion; C:cell surface; F:signaling receptor activity; F:neurexin family protein binding; P:synaptic vesicle endocytosis; P:modulation of chemical synaptic transmission; P:postsynaptic membrane assembly; P:presynaptic membrane assembly; C:presynapse			IPR029058 (G3DSA:3.40.50.GENE3D); IPR002018 (PFAM); CYTOPLASMIC_DOMAIN (PHOBIUS); NON_CYTOPLASMIC_DOMAIN (PHOBIUS); TRANSMEMBRANE (PHOBIUS); IPR029058 (SUPERFAMILY); TMhelix (TMHMM)	no GO terms	no GO terms
jg82.t1	KAF7277321	---NA---	64									no IPS match	no IPS match	no IPS match
jg83.t1	KAF7274497	---NA---	81									no IPS match	no IPS match	no IPS match
jg84.t1	KAF7263867	---NA---	78									no IPS match	no IPS match	no IPS match
jg85.t1	KAF7274725	XP_015833086.1 triple functional domain protein isoform X5	66	20	3.8E-26	99.53	8	F:GO:0004672; F:GO:0005089; F:GO:0005524; P:GO:0006468; P:GO:0007411; P:GO:0007417; P:GO:0035023; P:GO:0043087	F:protein kinase activity; F:Rho guanyl-nucleotide exchange factor activity; F:ATP binding; P:protein phosphorylation; P:axon guidance; P:central nervous system development; P:regulation of Rho protein signal transduction; P:regulation of GTPase activity			PTHR22826:SF151 (PANTHER); PTHR22826 (PANTHER)	no GO terms	no GO terms
jg86.t1	KAF7276439	XP_019769124.1 transmembrane and TPR repeat-containing protein 1-like isoform X2	98	20	1.8E-35	83.41	1	C:GO:0016021	C:integral component of membrane			mobidb-lite (MOBIDB_LITE); PTHR44227 (PANTHER)	no GO terms	no GO terms
jg87.t1	KAF7276408	XP_019769856.1 flotillin-2 isoform X2	101	20	1.2E-47	95.86						G3DSA:3.30.479.30 (GENE3D); PTHR13806:SF20 (PANTHER); IPR027705 (PANTHER); cd03399 (CDD); SignalP-noTM (SIGNALP_EUK); IPR036013 (SUPERFAMILY)	no GO terms	no GO terms
jg88.t1	KAF7271911	RZB38872.1HMG box domain containing protein	264	20	3.5E-38	54.6	8	F:GO:0000981; F:GO:0003677; C:GO:0005634; C:GO:0005667; P:GO:0006355; P:GO:0006357; P:GO:0009653; P:GO:0030154	F:DNA-binding transcription factor activity, RNA polymerase II-specific; F:DNA binding; C:nucleus; C:transcription regulator complex; P:regulation of transcription, DNA-templated; P:regulation of transcription by RNA polymerase II; P:anatomical structure morphogenesis; P:cell differentiation			IPR009071 (SMART); IPR036910 (G3DSA:1.10.30.GENE3D); IPR009071 (PFAM); PTHR10270:SF277 (PANTHER); PTHR10270 (PANTHER); IPR009071 (PROSITE_PROFILES); cd01388 (CDD); IPR036910 (SUPERFAMILY)	no GO terms	no GO terms
jg89.t1	KAF7264637	APL98293.1putative DD34D transposase	58	20	3.4E-23	86.49						PF17906 (PFAM); G3DSA:1.10.10.1450 (GENE3D)	no GO terms	no GO terms
jg90.t1	KAF7276010	WP_070070597.1DNA topoisomerase (ATP-hydrolyzing) subunit B	511	20	1.6E-140	95.5	8	F:GO:0003677; F:GO:0003918; F:GO:0005524; C:GO:0005694; C:GO:0005737; P:GO:0006261; P:GO:0006265; F:GO:0046872	F:DNA binding; F:DNA topoisomerase type II (double strand cut, ATP-hydrolyzing) activity; F:ATP binding; C:chromosome; C:cytoplasm; P:DNA-dependent DNA replication; P:DNA topological change; F:metal ion binding			IPR000565 (PRINTS); PR00418 (PRINTS); IPR003594 (SMART); IPR001241 (SMART); IPR036890 (G3DSA:3.30.565.GENE3D); IPR003594 (PFAM); IPR014721 (G3DSA:3.30.230.GENE3D); IPR036890 (G3DSA:3.30.565.GENE3D); IPR013506 (PFAM); PTHR10169:SF20 (PANTHER); IPR001241 (PANTHER); IPR001241 (PANTHER); PTHR10169:SF20 (PANTHER); IPR003594 (CDD); IPR003594 (CDD); IPR036890 (SUPERFAMILY); IPR036890 (SUPERFAMILY); IPR0…	F:GO:0003677; F:GO:0003918; F:GO:0005524; P:GO:0006265	F:DNA binding; F:DNA topoisomerase type II (double strand cut, ATP-hydrolyzing) activity; F:ATP binding; P:DNA topological change
jg91.t1	KAF7265073	---NA---	51									no IPS match	no IPS match	no IPS match
jg92.t1	KAF7274821	XP_018564304.1dentin sialophosphoprotein	140	20	2.0E-53	90.68	1	P:GO:0006357	P:regulation of transcription by RNA polymerase II			IPR040126 (PANTHER); PTHR22437:SF0 (PANTHER)	P:GO:0006357	P:regulation of transcription by RNA polymerase II
jg93.t1	KAF7275460	---NA---	79									no IPS match	no IPS match	no IPS match
jg94.t1	KAF7275820	---NA---	92									mobidb-lite (MOBIDB_LITE); mobidb-lite (MOBIDB_LITE)	no GO terms	no GO terms
jg95.t1	KAF7265033	---NA---	274									mobidb-lite (MOBIDB_LITE); mobidb-lite (MOBIDB_LITE); mobidb-lite (MOBIDB_LITE); PTHR22979 (PANTHER); PTHR22979:SF45 (PANTHER)	no GO terms	no GO terms
jg96.t1	KAF7276482	---NA---	108									CYTOPLASMIC_DOMAIN (PHOBIUS); TRANSMEMBRANE (PHOBIUS); NON_CYTOPLASMIC_DOMAIN (PHOBIUS)	no GO terms	no GO terms
jg97.t1	KAF7277025	XP_030753600.1lysophospholipid acyltransferase 1	90	20	5.5E-36	77.23	1	C:GO:0016021	C:integral component of membrane			PTHR13906 (PANTHER); PTHR13906:SF7 (PANTHER); CYTOPLASMIC_DOMAIN (PHOBIUS); TRANSMEMBRANE (PHOBIUS); NON_CYTOPLASMIC_DOMAIN (PHOBIUS); TRANSMEMBRANE (PHOBIUS); NON_CYTOPLASMIC_DOMAIN (PHOBIUS); TMhelix (TMHMM); TMhelix (TMHMM)	no GO terms	no GO terms
jg98.t1	KAF7277334	XP_030758402.1uncharacterized protein LOC115884078 isoform X3	88	2	1.4E-15	83.33						TRANSMEMBRANE (PHOBIUS); CYTOPLASMIC_DOMAIN (PHOBIUS); NON_CYTOPLASMIC_DOMAIN (PHOBIUS); TMhelix (TMHMM)	no GO terms	no GO terms
jg99.t1	KAF7277142	XP_030757893.1skin secretory protein xP2-like	382	4	1.0E-22	63.48						PTHR22979:SF14 (PANTHER); PTHR22979 (PANTHER)	no GO terms	no GO terms
jg100.t1	KAF7277040	---NA---	114									mobidb-lite (MOBIDB_LITE)	no GO terms	no GO terms
jg101.t1	KAF7277493	XP_030768261.1uncharacterized MFS-type transporter C09D4.1-like	115	20	3.4E-22	72.18	4	F:GO:0015232; C:GO:0016020; F:GO:0020037; P:GO:0097037	F:heme transmembrane transporter activity; C:membrane; F:heme binding; P:heme export			PTHR10924 (PANTHER); PTHR10924:SF4 (PANTHER); CYTOPLASMIC_DOMAIN (PHOBIUS); CYTOPLASMIC_DOMAIN (PHOBIUS); TRANSMEMBRANE (PHOBIUS); NON_CYTOPLASMIC_DOMAIN (PHOBIUS); TRANSMEMBRANE (PHOBIUS); TRANSMEMBRANE (PHOBIUS); NON_CYTOPLASMIC_DOMAIN (PHOBIUS); IPR036259 (SUPERFAMILY); TMhelix (TMHMM); TMhelix (TMHMM); TMhelix (TMHMM)	no GO terms	no GO terms
jg102.t1	KAF7263600	---NA---	28									no IPS match	no IPS match	no IPS match
jg103.t1	KAF7273733	---NA---	79									no IPS match	no IPS match	no IPS match
jg104.t1	KAF7276764	XP_030765057.1neuroligin-4, X-linked-like	134	20	5.0E-41	70.01	1	F:GO:0016787	F:hydrolase activity			IPR002018 (PFAM); IPR029058 (G3DSA:3.40.50.GENE3D); PTHR11559 (PANTHER); PTHR11559:SF264 (PANTHER); IPR029058 (SUPERFAMILY)	no GO terms	no GO terms
jg105.t1	KAF7263470	---NA---	142									no IPS match	no IPS match	no IPS match
jg106.t1	KAF7263126	---NA---	162									no IPS match	no IPS match	no IPS match
jg107.t1	KAF7276781	---NA---	165									no IPS match	no IPS match	no IPS match
jg108.t1	KAF7263060	---NA---	50									mobidb-lite (MOBIDB_LITE); mobidb-lite (MOBIDB_LITE)	no GO terms	no GO terms
jg109.t1	KAF7266445	---NA---	78									no IPS match	no IPS match	no IPS match
jg110.t1	KAF7277095	---NA---	229									Coil (COILS); mobidb-lite (MOBIDB_LITE); mobidb-lite (MOBIDB_LITE); mobidb-lite (MOBIDB_LITE); mobidb-lite (MOBIDB_LITE); mobidb-lite (MOBIDB_LITE); mobidb-lite (MOBIDB_LITE); mobidb-lite (MOBIDB_LITE)	no GO terms	no GO terms
jg111.t1	KAF7276458	XP_018574500.2A disintegrin and metalloproteinase with thrombospondin motifs 7	51	20	4.1E-20	92.96	5	F:GO:0004222; P:GO:0006508; P:GO:0007229; P:GO:0030198; C:GO:0031012	F:metalloendopeptidase activity; P:proteolysis; P:integrin-mediated signaling pathway; P:extracellular matrix organization; C:extracellular matrix			PF13582 (PFAM); IPR024079 (G3DSA:3.40.390.GENE3D); PTHR13723 (PANTHER); PTHR13723:SF253 (PANTHER); SSF55486 (SUPERFAMILY)	F:GO:0008237	F:metallopeptidase activity
jg112.t1	KAF7277419	---NA---	92									no IPS match	no IPS match	no IPS match
jg113.t1	KAF7277580	---NA---	320									mobidb-lite (MOBIDB_LITE); mobidb-lite (MOBIDB_LITE); mobidb-lite (MOBIDB_LITE)	no GO terms	no GO terms
jg114.t1	KAF7275295	---NA---	83									no IPS match	no IPS match	no IPS match
jg115.t1	KAF7274955	XP_030751216.1G-protein coupled receptor Mth2-like isoform X2	342	20	5.4E-100	63.76	4	F:GO:0004930; P:GO:0007166; P:GO:0007186; C:GO:0016021	F:G protein-coupled receptor activity; P:cell surface receptor signaling pathway; P:G protein-coupled receptor signaling pathway; C:integral component of membrane			G3DSA:1.20.1070.10 (GENE3D); IPR000832 (PFAM); PTHR12011 (PANTHER); PTHR12011:SF349 (PANTHER); NON_CYTOPLASMIC_DOMAIN (PHOBIUS); CYTOPLASMIC_DOMAIN (PHOBIUS); CYTOPLASMIC_DOMAIN (PHOBIUS); TRANSMEMBRANE (PHOBIUS); TRANSMEMBRANE (PHOBIUS); CYTOPLASMIC_DOMAIN (PHOBIUS); NON_CYTOPLASMIC_DOMAIN (PHOBIUS); TRANSMEMBRANE (PHOBIUS); TRANSMEMBRANE (PHOBIUS); NON_CYTOPLASMIC_DOMAIN (PHOBIUS); NON_CYTOPLAS…	F:GO:0004888; F:GO:0004930; P:GO:0007166; P:GO:0007186; C:GO:0016021	F:transmembrane signaling receptor activity; F:G protein-coupled receptor activity; P:cell surface receptor signaling pathway; P:G protein-coupled receptor signaling pathway; C:integral component of membrane
jg116.t1	KAF7265053	XP_030758697.1uncharacterized protein LOC115884296	250	1	2.5E-14	59.2						no IPS match	no IPS match	no IPS match
jg117.t1	KAF7275540	---NA---	105									mobidb-lite (MOBIDB_LITE); mobidb-lite (MOBIDB_LITE)	no GO terms	no GO terms
jg118.t1	KAF7263487	KMQ90563.1gag pol polyprotein	131	20	1.3E-25	60.75	2	F:GO:0003676; P:GO:0015074	F:nucleic acid binding; P:DNA integration			G3DSA:1.10.10.2300 (GENE3D); G3DSA:2.30.30.140 (GENE3D); PTHR38681 (PANTHER)	no GO terms	no GO terms
jg119.t1	KAF7276464	---NA---	36									no IPS match	no IPS match	no IPS match
jg120.t1	KAF7276732	---NA---	108									no IPS match	no IPS match	no IPS match
jg121.t1	KAF7263750	---NA---	97									no IPS match	no IPS match	no IPS match
jg122.t1	KAF7270428	---NA---	103									no IPS match	no IPS match	no IPS match
jg123.t1	KAF7263696	XP_030762870.1fatty acid synthase-like	584	20	4.4E-203	69.89	1	F:GO:0016740	F:transferase activity			IPR020841 (SMART); IPR014031 (PFAM); IPR001227 (G3DSA:3.40.366.GENE3D); IPR032821 (PFAM); IPR014030 (PFAM); IPR014043 (PFAM); IPR016039 (G3DSA:3.40.47.GENE3D); G3DSA:3.30.70.3290 (GENE3D); PTHR43775 (PANTHER); PTHR43775:SF7 (PANTHER); IPR018201 (PROSITE_PATTERNS); cd00833 (CDD); IPR016035 (SUPERFAMILY); IPR016039 (SUPERFAMILY)	F:GO:0003824; F:GO:0016740	F:catalytic activity; F:transferase activity
jg124.t1	KAF7264178	---NA---	133									no IPS match	no IPS match	no IPS match
jg125.t1	KAF7270978	GBN00353.1Retrovirus-related Pol polyprotein from transposon TNT 1-94	106	15	1.2E-5	72.15	3	F:GO:0003676; F:GO:0008270; P:GO:0015074	F:nucleic acid binding; F:zinc ion binding; P:DNA integration			no IPS match	no IPS match	no IPS match
jg126.t1	KAF7273505	XP_019755057.1 insulin gene enhancer protein ISL-1-like	123	20	4.6E-41	83.24	5	F:GO:0000981; C:GO:0005634; P:GO:0006357; F:GO:0043565; F:GO:0046872	F:DNA-binding transcription factor activity, RNA polymerase II-specific; C:nucleus; P:regulation of transcription by RNA polymerase II; F:sequence-specific DNA binding; F:metal ion binding			IPR001356 (SMART); IPR001356 (PFAM); G3DSA:1.10.10.60 (GENE3D); mobidb-lite (MOBIDB_LITE); PTHR24204:SF4 (PANTHER); PTHR24204 (PANTHER); IPR017970 (PROSITE_PATTERNS); IPR001356 (PROSITE_PROFILES); IPR001356 (CDD); IPR009057 (SUPERFAMILY)	F:GO:0003677; P:GO:0006355; F:GO:0043565	F:DNA binding; P:regulation of transcription, DNA-templated; F:sequence-specific DNA binding
jg127.t1	KAF7275555	XP_030753399.1myrosinase 1-like	272	20	3.3E-116	79.95	2	F:GO:0004553; P:GO:0005975	F:hydrolase activity, hydrolyzing O-glycosyl compounds; P:carbohydrate metabolic process			G3DSA:3.20.20.80 (GENE3D); IPR001360 (PFAM); IPR001360 (PANTHER); PTHR10353:SF36 (PANTHER); IPR033132 (PROSITE_PATTERNS); NON_CYTOPLASMIC_DOMAIN (PHOBIUS); SIGNAL_PEPTIDE_H_REGION (PHOBIUS); SIGNAL_PEPTIDE (PHOBIUS); SIGNAL_PEPTIDE_N_REGION (PHOBIUS); SIGNAL_PEPTIDE_C_REGION (PHOBIUS); SignalP-noTM (SIGNALP_EUK); IPR017853 (SUPERFAMILY)	F:GO:0004553; P:GO:0005975	F:hydrolase activity, hydrolyzing O-glycosyl compounds; P:carbohydrate metabolic process
jg128.t1	KAF7263643	XP_030754852.1achaete-scute complex protein T3-like	46	1	2.6E-5	81.58	1	F:GO:0046983	F:protein dimerization activity			IPR036638 (G3DSA:4.10.280.GENE3D); IPR036638 (SUPERFAMILY)	F:GO:0046983	F:protein dimerization activity
jg129.t1	KAF7275047	---NA---	138									no IPS match	no IPS match	no IPS match
jg130.t1	KAF7276326	---NA---	60									no IPS match	no IPS match	no IPS match
jg131.t1	KAF7264412	XP_019766619.1 titin-like	424	20	5.1E-84	48.41	2	C:GO:0016020; C:GO:0016021	C:membrane; C:integral component of membrane			mobidb-lite (MOBIDB_LITE); mobidb-lite (MOBIDB_LITE); mobidb-lite (MOBIDB_LITE); mobidb-lite (MOBIDB_LITE); mobidb-lite (MOBIDB_LITE); mobidb-lite (MOBIDB_LITE)	no GO terms	no GO terms
jg132.t1	KAF7280329	XP_030753086.1uncharacterized protein LOC115880100 isoform X1	260	4	2.6E-30	59.11						Coil (COILS); mobidb-lite (MOBIDB_LITE); mobidb-lite (MOBIDB_LITE); mobidb-lite (MOBIDB_LITE)	no GO terms	no GO terms
jg133.t1	KAF7277427	---NA---	188									mobidb-lite (MOBIDB_LITE); mobidb-lite (MOBIDB_LITE); mobidb-lite (MOBIDB_LITE)	no GO terms	no GO terms
jg134.t1	KAF7275712	NP_001164206.1NADH dehydrogenase (ubiquinone) Fe-S protein 5, 15kDa (NADH-coenzyme Q reductase)	101	20	1.3E-30	75.81						IPR019342 (PFAM); mobidb-lite (MOBIDB_LITE); mobidb-lite (MOBIDB_LITE); PTHR21268 (PANTHER); PS51808 (PROSITE_PROFILES)	no GO terms	no GO terms
jg135.t1	KAF7275713	XP_028143494.1non-structural maintenance of chromosomes element 1 homolog	213	20	1.1E-37	53.5	2	P:GO:0006281; C:GO:0030915	P:DNA repair; C:Smc5-Smc6 complex			IPR014857 (PFAM); IPR036388 (G3DSA:1.10.10.GENE3D); IPR013083 (G3DSA:3.30.40.GENE3D); mobidb-lite (MOBIDB_LITE); IPR011513 (PANTHER); IPR001841 (PROSITE_PROFILES); SSF57850 (SUPERFAMILY)	P:GO:0006281; C:GO:0030915	P:DNA repair; C:Smc5-Smc6 complex
jg136.t1	KAF7271899	---NA---	78									no IPS match	no IPS match	no IPS match
jg137.t1	KAF7264291	XP_019761643.1 kinectin-like	41	1	6.1E-6	91.89						Coil (COILS)	no GO terms	no GO terms
jg138.t1	KAF7263714	XP_019761901.1 GTP-binding protein REM 1	135	20	1.0E-30	81.24	6	F:GO:0003924; F:GO:0005246; F:GO:0005525; C:GO:0005886; P:GO:0006810; P:GO:0007165	F:GTPase activity; F:calcium channel regulator activity; F:GTP binding; C:plasma membrane; P:transport; P:signal transduction			G3DSA:3.40.50.300 (GENE3D); IPR020849 (PANTHER); PTHR24070:SF280 (PANTHER); IPR027417 (SUPERFAMILY)	F:GO:0005525; P:GO:0007165; C:GO:0016020	F:GTP binding; P:signal transduction; C:membrane
jg139.t1	KAF7264959	RZC31919.1Asparaginase domain containing protein	456	20	1.7E-173	55.06	2	F:GO:0004067; P:GO:0006520	F:asparaginase activity; P:cellular amino acid metabolic process			PF14924 (PFAM)	no GO terms	no GO terms
jg140.t1	KAF7275178	XP_015372874.1 protein gustavus isoform X1	286	20	6.4E-46	59.33	1	F:GO:0005515	F:protein binding			IPR003877 (SMART); G3DSA:2.60.120.920 (GENE3D); IPR003877 (PFAM); PTHR12245:SF3 (PANTHER); PTHR12245 (PANTHER); IPR001870 (PROSITE_PROFILES); IPR013320 (SUPERFAMILY)	F:GO:0005515	F:protein binding
jg141.t1	KAF7275128	XP_030746611.1low-density lipoprotein receptor-related protein 4	1152	20	0.0	77.92	6	F:GO:0005509; F:GO:0005515; C:GO:0016021; P:GO:0030509; P:GO:0048513; P:GO:0060828	F:calcium ion binding; F:protein binding; C:integral component of membrane; P:BMP signaling pathway; P:animal organ development; P:regulation of canonical Wnt signaling pathway			IPR002172 (PRINTS); IPR000033 (SMART); IPR000742 (SMART); IPR002172 (SMART); IPR001881 (SMART); IPR011042 (G3DSA:2.120.10.GENE3D); G3DSA:4.10.400.10 (GENE3D); G3DSA:2.10.25.10 (GENE3D); PF14670 (PFAM); G3DSA:4.10.400.10 (GENE3D); G3DSA:4.10.400.10 (GENE3D); IPR001881 (PFAM); IPR011042 (G3DSA:2.120.10.GENE3D); G3DSA:4.10.400.10 (GENE3D); G3DSA:2.10.25.10 (GENE3D); IPR011042 (G3DSA:2.120.10.GENE3D)…	F:GO:0005509; F:GO:0005515; P:GO:0030509; P:GO:0048513; P:GO:0060828	F:calcium ion binding; F:protein binding; P:BMP signaling pathway; P:animal organ development; P:regulation of canonical Wnt signaling pathway
jg142.t1	KAF7263820	XP_030760541.1protein obstructor-E-like	93	20	1.5E-28	89.1	6	F:GO:0005272; C:GO:0005576; P:GO:0006030; F:GO:0008061; C:GO:0016021; P:GO:0035725	F:sodium channel activity; C:extracellular region; P:chitin metabolic process; F:chitin binding; C:integral component of membrane; P:sodium ion transmembrane transport			IPR002557 (SMART); IPR002557 (PFAM); G3DSA:2.170.140.10 (GENE3D); mobidb-lite (MOBIDB_LITE); PTHR23301 (PANTHER); PTHR23301:SF59 (PANTHER); IPR002557 (PROSITE_PROFILES); IPR036508 (SUPERFAMILY)	C:GO:0005576; P:GO:0006030; F:GO:0008061	C:extracellular region; P:chitin metabolic process; F:chitin binding
jg143.t1	KAF7275303	---NA---	99									no IPS match	no IPS match	no IPS match
jg144.t1	KAF7277177	XP_030753623.1ejaculatory bulb-specific protein 3-like	47	20	1.3E-15	92.12	6	C:GO:0000811; F:GO:0004553; P:GO:0005975; P:GO:0006260; C:GO:0016021; F:GO:0030246	C:GINS complex; F:hydrolase activity, hydrolyzing O-glycosyl compounds; P:carbohydrate metabolic process; P:DNA replication; C:integral component of membrane; F:carbohydrate binding			IPR005055 (PFAM); IPR036682 (G3DSA:1.10.2080.GENE3D); IPR036682 (SUPERFAMILY)	no GO terms	no GO terms
jg145.t1	KAF7263704	XP_030751797.1aldehyde dehydrogenase, dimeric NADP-preferring-like isoform X1	395	20	2.8E-177	78.18	4	F:GO:0004028; P:GO:0006081; C:GO:0016021; P:GO:0055114	F:3-chloroallyl aldehyde dehydrogenase activity; P:cellular aldehyde metabolic process; C:integral component of membrane; P:oxidation-reduction process			IPR016163 (G3DSA:3.40.309.GENE3D); IPR016162 (G3DSA:3.40.605.GENE3D); IPR015590 (PFAM); PTHR43570 (PANTHER); IPR029510 (PROSITE_PATTERNS); NON_CYTOPLASMIC_DOMAIN (PHOBIUS); CYTOPLASMIC_DOMAIN (PHOBIUS); TRANSMEMBRANE (PHOBIUS); IPR016161 (SUPERFAMILY); TMhelix (TMHMM)	F:GO:0016491; F:GO:0016620; P:GO:0055114	F:oxidoreductase activity; F:oxidoreductase activity, acting on the aldehyde or oxo group of donors, NAD or NADP as acceptor; P:oxidation-reduction process
jg146.t1	KAF7277262	XP_030761898.1shootin-1 isoform X2	221	20	1.7E-62	65.48	3	C:GO:0016020; C:GO:0016021; P:GO:0050909	C:membrane; C:integral component of membrane; P:sensory perception of taste			Coil (COILS); Coil (COILS); mobidb-lite (MOBIDB_LITE); mobidb-lite (MOBIDB_LITE); mobidb-lite (MOBIDB_LITE)	no GO terms	no GO terms
jg147.t1	KAF7272991	XP_030756207.1limbic system-associated membrane protein-like	271	20	8.3E-104	81.5	9	F:GO:0005515; C:GO:0005886; P:GO:0007156; P:GO:0007165; P:GO:0007411; F:GO:0008046; C:GO:0030424; C:GO:0043025; P:GO:0050808	F:protein binding; C:plasma membrane; P:homophilic cell adhesion via plasma membrane adhesion molecules; P:signal transduction; P:axon guidance; F:axon guidance receptor activity; C:axon; C:neuronal cell body; P:synapse organization			IPR003961 (SMART); IPR013098 (PFAM); IPR003961 (PFAM); IPR013783 (G3DSA:2.60.40.GENE3D); IPR013783 (G3DSA:2.60.40.GENE3D); PTHR45080 (PANTHER); IPR003961 (PROSITE_PROFILES); cd00096 (CDD); IPR003961 (CDD); IPR036179 (SUPERFAMILY); IPR036116 (SUPERFAMILY)	F:GO:0005515	F:protein binding
jg148.t1	KAF7276477	EFN69320.1 Cuticlin-1	221	20	3.7E-86	77.72	1	C:GO:0016021	C:integral component of membrane			mobidb-lite (MOBIDB_LITE); mobidb-lite (MOBIDB_LITE); PTHR22907:SF5 (PANTHER); PTHR22907 (PANTHER); IPR001507 (PROSITE_PROFILES)	no GO terms	no GO terms
jg149.t1	KAF7277041	---NA---	64									no IPS match	no IPS match	no IPS match
jg150.t1	KAF7272859	XP_030750025.1regulating synaptic membrane exocytosis protein 1	562	20	3.1E-302	88.32	9	F:GO:0017137; P:GO:0042391; C:GO:0042734; F:GO:0044325; P:GO:0048167; C:GO:0048788; P:GO:0048791; P:GO:0050806; P:GO:2000300	F:Rab GTPase binding; P:regulation of membrane potential; C:presynaptic membrane; F:ion channel binding; P:regulation of synaptic plasticity; C:cytoskeleton of presynaptic active zone; P:calcium ion-regulated exocytosis of neurotransmitter; P:positive regulation of synaptic transmission; P:regulation of synaptic vesicle exocytosis			IPR000008 (SMART); IPR035892 (G3DSA:2.60.40.GENE3D); IPR035892 (G3DSA:2.60.40.GENE3D); IPR000008 (PFAM); mobidb-lite (MOBIDB_LITE); mobidb-lite (MOBIDB_LITE); mobidb-lite (MOBIDB_LITE); mobidb-lite (MOBIDB_LITE); mobidb-lite (MOBIDB_LITE); mobidb-lite (MOBIDB_LITE); mobidb-lite (MOBIDB_LITE); mobidb-lite (MOBIDB_LITE); IPR039032 (PANTHER); PTHR12157:SF21 (PANTHER); PTHR12157:SF21 (PANTHER); IPR00…	P:GO:0006887; C:GO:0016020; F:GO:0017137	P:exocytosis; C:membrane; F:Rab GTPase binding
jg151.t1	KAF7263472	---NA---	75									no IPS match	no IPS match	no IPS match
jg152.t1	KAF7275132	XP_030755285.1adenosine receptor A2b-like	178	20	4.5E-90	72.65	3	F:GO:0004930; P:GO:0007186; C:GO:0016021	F:G protein-coupled receptor activity; P:G protein-coupled receptor signaling pathway; C:integral component of membrane			G3DSA:1.20.1070.10 (GENE3D); NON_CYTOPLASMIC_DOMAIN (PHOBIUS); TRANSMEMBRANE (PHOBIUS); CYTOPLASMIC_DOMAIN (PHOBIUS); TMhelix (TMHMM)	no GO terms	no GO terms
jg153.t1	KAF7276586	WP_087619042.1efflux RND transporter periplasmic adaptor subunit	214	20	7.8E-57	77.54	3	C:GO:0016020; F:GO:0022857; P:GO:0055085	C:membrane; F:transmembrane transporter activity; P:transmembrane transport			Coil (COILS); Coil (COILS); IPR039562 (PFAM); G3DSA:1.10.287.470 (GENE3D); IPR006143 (TIGRFAM); PTHR30469 (PANTHER); SIGNAL_PEPTIDE_N_REGION (PHOBIUS); NON_CYTOPLASMIC_DOMAIN (PHOBIUS); SIGNAL_PEPTIDE (PHOBIUS); SIGNAL_PEPTIDE_C_REGION (PHOBIUS); SIGNAL_PEPTIDE_H_REGION (PHOBIUS); SignalP-noTM (SIGNALP_EUK); SignalP-TM (SIGNALP_GRAM_POSITIVE); SSF111369 (SUPERFAMILY)	F:GO:0005215; C:GO:0016020; P:GO:0055085	F:transporter activity; C:membrane; P:transmembrane transport
jg154.t1	KAF7276587	TXJ06076.1LrgB family protein	188	20	5.1E-84	89.44	2	C:GO:0016021; F:GO:0016787	C:integral component of membrane; F:hydrolase activity			IPR007300 (PFAM); PTHR30249:SF10 (PANTHER); IPR007300 (PANTHER); TRANSMEMBRANE (PHOBIUS); TRANSMEMBRANE (PHOBIUS); NON_CYTOPLASMIC_DOMAIN (PHOBIUS); NON_CYTOPLASMIC_DOMAIN (PHOBIUS); NON_CYTOPLASMIC_DOMAIN (PHOBIUS); TRANSMEMBRANE (PHOBIUS); CYTOPLASMIC_DOMAIN (PHOBIUS); TRANSMEMBRANE (PHOBIUS); CYTOPLASMIC_DOMAIN (PHOBIUS); CYTOPLASMIC_DOMAIN (PHOBIUS); TRANSMEMBRANE (PHOBIUS); TMhelix (TMHMM); …	no GO terms	no GO terms
jg155.t1	KAF7264718	---NA---	35									CYTOPLASMIC_DOMAIN (PHOBIUS); NON_CYTOPLASMIC_DOMAIN (PHOBIUS); TRANSMEMBRANE (PHOBIUS); TMhelix (TMHMM)	no GO terms	no GO terms
jg156.t1	KAF7277120	XP_030761619.1carboxyl-terminal PDZ ligand of neuronal nitric oxide synthase protein isoform X4	89	20	7.9E-35	93.45	1	F:GO:0050998	F:nitric-oxide synthase binding			IPR011993 (G3DSA:2.30.29.GENE3D); IPR006020 (PFAM); PTHR11232:SF17 (PANTHER); PTHR11232 (PANTHER); SSF50729 (SUPERFAMILY)	F:GO:0005515	F:protein binding
jg157.t1	KAF7276060	WP_171522658.12OG-Fe(II) oxygenase	171	20	1.0E-30	88.5	4	F:GO:0005506; F:GO:0016705; F:GO:0031418; P:GO:0055114	F:iron ion binding; F:oxidoreductase activity, acting on paired donors, with incorporation or reduction of molecular oxygen; F:L-ascorbic acid binding; P:oxidation-reduction process			IPR005123 (PFAM); G3DSA:2.60.120.620 (GENE3D); PTHR12907 (PANTHER); PTHR12907:SF22 (PANTHER); IPR005123 (PROSITE_PROFILES)	F:GO:0016491; P:GO:0055114	F:oxidoreductase activity; P:oxidation-reduction process
jg158.t1	KAF7277434	XP_031770296.1tigger transposable element-derived protein 1-like	92	20	9.7E-20	67.53	2	F:GO:0003676; C:GO:0016020	F:nucleic acid binding; C:membrane			no IPS match	no IPS match	no IPS match
jg159.t1	KAF7266726	---NA---	182									SSF63748 (SUPERFAMILY)	no GO terms	no GO terms
jg160.t1	KAF7276407	XP_019767844.1 spore wall protein 2-like	56	6	6.7E-8	72.66						SIGNAL_PEPTIDE (PHOBIUS); SIGNAL_PEPTIDE_H_REGION (PHOBIUS); SIGNAL_PEPTIDE_N_REGION (PHOBIUS); SIGNAL_PEPTIDE_C_REGION (PHOBIUS); NON_CYTOPLASMIC_DOMAIN (PHOBIUS); SignalP-noTM (SIGNALP_EUK); SignalP-TM (SIGNALP_GRAM_POSITIVE); SignalP-noTM (SIGNALP_GRAM_NEGATIVE)	no GO terms	no GO terms
jg161.t1	KAF7274825	---NA---	107									mobidb-lite (MOBIDB_LITE); mobidb-lite (MOBIDB_LITE)	no GO terms	no GO terms
jg162.t1	KAF7263526	---NA---	104									no IPS match	no IPS match	no IPS match
jg163.t1	KAF7275029	XP_030761792.1uncharacterized protein LOC115886678	141	1	1.2E-13	64.12						CYTOPLASMIC_DOMAIN (PHOBIUS); TRANSMEMBRANE (PHOBIUS); NON_CYTOPLASMIC_DOMAIN (PHOBIUS); TMhelix (TMHMM)	no GO terms	no GO terms
jg164.t1	KAF7276155	APL98293.1putative DD34D transposase	76	20	1.7E-22	87.57						G3DSA:3.30.420.470 (GENE3D)	no GO terms	no GO terms
jg165.t1	KAF7262840	XP_019766707.1 protein vav-like isoform X3	209	20	1.4E-95	90.77	2	P:GO:0035556; F:GO:0046872	P:intracellular signal transduction; F:metal ion binding			Coil (COILS); mobidb-lite (MOBIDB_LITE); mobidb-lite (MOBIDB_LITE); IPR039688 (PANTHER); PTHR15135:SF7 (PANTHER)	no GO terms	no GO terms
jg166.t1	KAF7272505	XP_030747838.1adhesion G protein-coupled receptor E3-like	98	20	4.2E-37	72.13	4	F:GO:0004930; P:GO:0007166; P:GO:0007186; C:GO:0016021	F:G protein-coupled receptor activity; P:cell surface receptor signaling pathway; P:G protein-coupled receptor signaling pathway; C:integral component of membrane			SIGNAL_PEPTIDE_N_REGION (PHOBIUS); SIGNAL_PEPTIDE (PHOBIUS); SIGNAL_PEPTIDE_C_REGION (PHOBIUS); NON_CYTOPLASMIC_DOMAIN (PHOBIUS); CYTOPLASMIC_DOMAIN (PHOBIUS); TRANSMEMBRANE (PHOBIUS); SIGNAL_PEPTIDE_H_REGION (PHOBIUS); SignalP-TM (SIGNALP_EUK); TMhelix (TMHMM); TMhelix (TMHMM)	no GO terms	no GO terms
jg167.t1	KAF7277502	XP_030753602.1octopamine receptor beta-1R-like	120	20	7.8E-46	74.28	3	F:GO:0004989; C:GO:0005887; P:GO:0071880	F:octopamine receptor activity; C:integral component of plasma membrane; P:adenylate cyclase-activating adrenergic receptor signaling pathway			G3DSA:1.20.1070.10 (GENE3D); PTHR43893 (PANTHER); PTHR43893:SF14 (PANTHER); CYTOPLASMIC_DOMAIN (PHOBIUS); TRANSMEMBRANE (PHOBIUS); NON_CYTOPLASMIC_DOMAIN (PHOBIUS); SSF81321 (SUPERFAMILY); TMhelix (TMHMM)	no GO terms	no GO terms
jg168.t1	KAF7276737	XP_030760427.1homeobox protein goosecoid	56	20	1.3E-19	76.86	9	F:GO:0000981; F:GO:0003677; C:GO:0005634; C:GO:0005739; P:GO:0006357; F:GO:0008495; C:GO:0016021; P:GO:0045333; P:GO:0048034	F:DNA-binding transcription factor activity, RNA polymerase II-specific; F:DNA binding; C:nucleus; C:mitochondrion; P:regulation of transcription by RNA polymerase II; F:protoheme IX farnesyltransferase activity; C:integral component of membrane; P:cellular respiration; P:heme O biosynthetic process			Coil (COILS); mobidb-lite (MOBIDB_LITE); mobidb-lite (MOBIDB_LITE); mobidb-lite (MOBIDB_LITE); IPR001356 (PROSITE_PROFILES)	F:GO:0003677	F:DNA binding
jg169.t1	KAF7263859	XP_030757055.1A disintegrin and metalloproteinase with thrombospondin motifs 1 isoform X2	101	20	9.5E-53	98.88	5	F:GO:0004222; P:GO:0006508; P:GO:0007229; P:GO:0030198; C:GO:0031012	F:metalloendopeptidase activity; P:proteolysis; P:integrin-mediated signaling pathway; P:extracellular matrix organization; C:extracellular matrix			IPR024079 (G3DSA:3.40.390.GENE3D); IPR001590 (PFAM); IPR001590 (PROSITE_PROFILES); SSF55486 (SUPERFAMILY)	F:GO:0004222; P:GO:0006508; F:GO:0008237	F:metalloendopeptidase activity; P:proteolysis; F:metallopeptidase activity
jg170.t1	KAF7275496	---NA---	90									no IPS match	no IPS match	no IPS match
jg171.t1	KAF7274240	XP_030751465.1forkhead box protein F1-like	55	6	6.5E-11	80.7						mobidb-lite (MOBIDB_LITE); mobidb-lite (MOBIDB_LITE)	no GO terms	no GO terms
jg172.t1	KAF7274827	XP_019772797.1 odorant receptor Or2-like	72	20	1.2E-12	72.77	5	F:GO:0004984; F:GO:0005549; P:GO:0007187; C:GO:0016021; P:GO:0050911	F:olfactory receptor activity; F:odorant binding; P:G protein-coupled receptor signaling pathway, coupled to cyclic nucleotide second messenger; C:integral component of membrane; P:detection of chemical stimulus involved in sensory perception of smell			IPR004117 (PFAM); IPR004117 (PANTHER); CYTOPLASMIC_DOMAIN (PHOBIUS); NON_CYTOPLASMIC_DOMAIN (PHOBIUS); TRANSMEMBRANE (PHOBIUS); TMhelix (TMHMM)	F:GO:0004984; F:GO:0005549; P:GO:0007608; C:GO:0016020	F:olfactory receptor activity; F:odorant binding; P:sensory perception of smell; C:membrane
jg173.t1	KAF7263210	---NA---	264									no IPS match	no IPS match	no IPS match
jg174.t1	KAF7262802	---NA---	196									mobidb-lite (MOBIDB_LITE); mobidb-lite (MOBIDB_LITE); mobidb-lite (MOBIDB_LITE)	no GO terms	no GO terms
jg175.t1	KAF7263339	XP_030747870.1uncharacterized protein LOC115876286	76	1	4.1E-8	84.78						mobidb-lite (MOBIDB_LITE); NON_CYTOPLASMIC_DOMAIN (PHOBIUS); SIGNAL_PEPTIDE_N_REGION (PHOBIUS); SIGNAL_PEPTIDE_C_REGION (PHOBIUS); SIGNAL_PEPTIDE_H_REGION (PHOBIUS); SIGNAL_PEPTIDE (PHOBIUS); SignalP-TM (SIGNALP_GRAM_POSITIVE)	no GO terms	no GO terms
jg176.t1	KAF7272863	---NA---	68									no IPS match	no IPS match	no IPS match
jg177.t1	KAF7275082	XP_030767290.1ankyrin repeat and BTB/POZ domain-containing protein 2	177	19	1.4E-78	71.89	1	F:GO:0005488	F:binding			mobidb-lite (MOBIDB_LITE); mobidb-lite (MOBIDB_LITE); mobidb-lite (MOBIDB_LITE)	no GO terms	no GO terms
jg178.t1	KAF7275024	XP_018333045.1atypical protein kinase C isoform X1	74	20	6.0E-28	78.13	7	F:GO:0000166; F:GO:0004697; P:GO:0007165; P:GO:0009069; C:GO:0016021; P:GO:0016310; F:GO:0043167	F:nucleotide binding; F:protein kinase C activity; P:signal transduction; P:serine family amino acid metabolic process; C:integral component of membrane; P:phosphorylation; F:ion binding			no IPS match	no IPS match	no IPS match
jg179.t1	KAF7263271	---NA---	139									Coil (COILS)	no GO terms	no GO terms
jg180.t1	KAF7276773	---NA---	86									mobidb-lite (MOBIDB_LITE); mobidb-lite (MOBIDB_LITE)	no GO terms	no GO terms
jg181.t1	KAF7274421	XP_022168596.1histone H3-like	105	20	2.5E-40	90.92	5	C:GO:0000786; F:GO:0003677; C:GO:0005634; P:GO:0006352; F:GO:0046982	C:nucleosome; F:DNA binding; C:nucleus; P:DNA-templated transcription, initiation; F:protein heterodimerization activity			IPR000164 (PRINTS); IPR000164 (SMART); IPR007125 (PFAM); IPR009072 (G3DSA:1.10.20.GENE3D); mobidb-lite (MOBIDB_LITE); IPR000164 (PANTHER); PTHR11426:SF163 (PANTHER); IPR009072 (SUPERFAMILY)	C:GO:0000786; F:GO:0003677; F:GO:0046982	C:nucleosome; F:DNA binding; F:protein heterodimerization activity
jg182.t1	KAF7274422	XP_029718543.1histone H4-like	98	20	1.3E-41	96.02	14	C:GO:0000786; F:GO:0003677; C:GO:0005634; P:GO:0006334; P:GO:0006352; P:GO:0006544; P:GO:0006563; P:GO:0006566; F:GO:0008887; P:GO:0016310; C:GO:0042025; P:GO:0046486; P:GO:0046487; F:GO:0046982	C:nucleosome; F:DNA binding; C:nucleus; P:nucleosome assembly; P:DNA-templated transcription, initiation; P:glycine metabolic process; P:L-serine metabolic process; P:threonine metabolic process; F:glycerate kinase activity; P:phosphorylation; C:host cell nucleus; P:glycerolipid metabolic process; P:glyoxylate metabolic process; F:protein heterodimerization activity			IPR001951 (PRINTS); IPR001951 (SMART); IPR009072 (G3DSA:1.10.20.GENE3D); mobidb-lite (MOBIDB_LITE); PTHR10484 (PANTHER); PTHR10484:SF160 (PANTHER); IPR001951 (CDD); IPR009072 (SUPERFAMILY)	F:GO:0003677; F:GO:0046982	F:DNA binding; F:protein heterodimerization activity
jg183.t1	KAF7263501	XP_030754150.1putative inorganic phosphate cotransporter	97	20	5.8E-23	60.88	2	C:GO:0016021; P:GO:0055085	C:integral component of membrane; P:transmembrane transport			G3DSA:1.20.1250.20 (GENE3D); IPR011701 (PFAM); PTHR11662 (PANTHER); PTHR11662:SF280 (PANTHER); IPR020846 (PROSITE_PROFILES); IPR036259 (SUPERFAMILY); TMhelix (TMHMM)	C:GO:0016021; P:GO:0055085	C:integral component of membrane; P:transmembrane transport
jg184.t1	KAF7275561	---NA---	129									mobidb-lite (MOBIDB_LITE)	no GO terms	no GO terms
jg185.t1	KAF7274543	---NA---	140									no IPS match	no IPS match	no IPS match
jg186.t1	KAF7276419	XP_030766996.1probable kinetochore protein NDC80 isoform X2	92	6	3.2E-23	69.46	2	C:GO:0016020; C:GO:0016021	C:membrane; C:integral component of membrane			TRANSMEMBRANE (PHOBIUS); NON_CYTOPLASMIC_DOMAIN (PHOBIUS); TRANSMEMBRANE (PHOBIUS); CYTOPLASMIC_DOMAIN (PHOBIUS); CYTOPLASMIC_DOMAIN (PHOBIUS); TMhelix (TMHMM); TMhelix (TMHMM)	no GO terms	no GO terms
jg187.t1	KAF7263630	---NA---	98									mobidb-lite (MOBIDB_LITE); mobidb-lite (MOBIDB_LITE)	no GO terms	no GO terms
jg188.t1	KAF7276877	RZC34819.1ABC transporter G family member	85	20	1.3E-31	95.87	4	F:GO:0005524; F:GO:0016887; C:GO:0043190; P:GO:0055085	F:ATP binding; F:ATPase activity; C:ATP-binding cassette (ABC) transporter complex; P:transmembrane transport			IPR003439 (PFAM); G3DSA:3.40.50.300 (GENE3D); PTHR43038:SF5 (PANTHER); PTHR43038 (PANTHER); IPR027417 (SUPERFAMILY)	F:GO:0005524; F:GO:0016887	F:ATP binding; F:ATPase activity
jg189.t1	KAF7264073	---NA---	177									no IPS match	no IPS match	no IPS match
jg190.t1	KAF7275104	XP_019868970.1 myb-like protein P	82	20	7.3E-35	90.98	2	P:GO:0002098; F:GO:0016300	P:tRNA wobble uridine modification; F:tRNA (uracil) methyltransferase activity			G3DSA:3.40.50.150 (GENE3D); IPR013216 (PFAM); IPR032873 (PTHR13069:PANTHER); PTHR13069 (PANTHER); cd02440 (CDD); IPR029063 (SUPERFAMILY)	P:GO:0002098; F:GO:0008168; F:GO:0016300	P:tRNA wobble uridine modification; F:methyltransferase activity; F:tRNA (uracil) methyltransferase activity
jg191.t1	KAF7265061	---NA---	77									mobidb-lite (MOBIDB_LITE); mobidb-lite (MOBIDB_LITE); mobidb-lite (MOBIDB_LITE)	no GO terms	no GO terms
jg192.t1	KAF7277201	XP_015835493.1 protocadherin beta-12	144	20	2.0E-64	87.33	4	F:GO:0005509; C:GO:0005886; P:GO:0007156; C:GO:0016021	F:calcium ion binding; C:plasma membrane; P:homophilic cell adhesion via plasma membrane adhesion molecules; C:integral component of membrane			IPR002126 (PRINTS); IPR002126 (SMART); IPR002126 (PFAM); G3DSA:2.60.40.60 (GENE3D); PTHR45233 (PANTHER); PTHR45233:SF2 (PANTHER); PTHR45233 (PANTHER); PS50268 (PROSITE_PROFILES); cd11304 (CDD); IPR015919 (SUPERFAMILY)	F:GO:0005509; P:GO:0007156; C:GO:0016020	F:calcium ion binding; P:homophilic cell adhesion via plasma membrane adhesion molecules; C:membrane
jg193.t1	KAF7264110	---NA---	294									mobidb-lite (MOBIDB_LITE); mobidb-lite (MOBIDB_LITE); SSF50729 (SUPERFAMILY)	no GO terms	no GO terms
jg194.t1	KAF7263388	---NA---	105									no IPS match	no IPS match	no IPS match
jg195.t1	KAF7264468	---NA---	981									mobidb-lite (MOBIDB_LITE); mobidb-lite (MOBIDB_LITE); mobidb-lite (MOBIDB_LITE); mobidb-lite (MOBIDB_LITE); mobidb-lite (MOBIDB_LITE); mobidb-lite (MOBIDB_LITE); mobidb-lite (MOBIDB_LITE); SIGNAL_PEPTIDE_H_REGION (PHOBIUS); NON_CYTOPLASMIC_DOMAIN (PHOBIUS); SIGNAL_PEPTIDE_C_REGION (PHOBIUS); SIGNAL_PEPTIDE (PHOBIUS); SIGNAL_PEPTIDE_N_REGION (PHOBIUS); SignalP-noTM (SIGNALP_EUK)	no GO terms	no GO terms
jg196.t1	KAF7263676	---NA---	155									Coil (COILS); mobidb-lite (MOBIDB_LITE); mobidb-lite (MOBIDB_LITE); mobidb-lite (MOBIDB_LITE)	no GO terms	no GO terms
jg197.t1	KAF7276360	XP_019768997.1 sodium-coupled monocarboxylate transporter 1-like	99	20	1.6E-36	86.66	3	C:GO:0016021; F:GO:0022857; P:GO:0055085	C:integral component of membrane; F:transmembrane transporter activity; P:transmembrane transport			IPR001734 (PFAM); IPR038377 (G3DSA:1.20.1730.GENE3D); PTHR42985:SF5 (PANTHER); PTHR42985 (PANTHER); NON_CYTOPLASMIC_DOMAIN (PHOBIUS); TRANSMEMBRANE (PHOBIUS); SIGNAL_PEPTIDE_C_REGION (PHOBIUS); SIGNAL_PEPTIDE (PHOBIUS); SIGNAL_PEPTIDE_N_REGION (PHOBIUS); NON_CYTOPLASMIC_DOMAIN (PHOBIUS); TRANSMEMBRANE (PHOBIUS); CYTOPLASMIC_DOMAIN (PHOBIUS); SIGNAL_PEPTIDE_H_REGION (PHOBIUS); IPR001734 (PROSITE_P…	C:GO:0016020; F:GO:0022857; P:GO:0055085	C:membrane; F:transmembrane transporter activity; P:transmembrane transport
jg198.t1	KAF7276838	---NA---	314									mobidb-lite (MOBIDB_LITE); mobidb-lite (MOBIDB_LITE); mobidb-lite (MOBIDB_LITE); mobidb-lite (MOBIDB_LITE)	no GO terms	no GO terms
jg199.t1	KAF7263007	XP_030766381.1multidrug resistance-associated protein 7	1078	20	0.0	75.58	5	F:GO:0005524; C:GO:0016021; F:GO:0016887; F:GO:0042626; P:GO:0055085	F:ATP binding; C:integral component of membrane; F:ATPase activity; F:ATPase-coupled transmembrane transporter activity; P:transmembrane transport			IPR003593 (SMART); IPR036640 (G3DSA:1.20.1560.GENE3D); IPR003439 (PFAM); IPR003439 (PFAM); G3DSA:3.40.50.300 (GENE3D); IPR036640 (G3DSA:1.20.1560.GENE3D); IPR011527 (PFAM); G3DSA:3.40.50.300 (GENE3D); PTHR24223:SF330 (PANTHER); PTHR24223 (PANTHER); IPR017871 (PROSITE_PATTERNS); IPR017871 (PROSITE_PATTERNS); NON_CYTOPLASMIC_DOMAIN (PHOBIUS); CYTOPLASMIC_DOMAIN (PHOBIUS); NON_CYTOPLASMIC_DOMAIN (PH…	F:GO:0005524; C:GO:0016021; F:GO:0016887; F:GO:0042626; P:GO:0055085	F:ATP binding; C:integral component of membrane; F:ATPase activity; F:ATPase-coupled transmembrane transporter activity; P:transmembrane transport
jg200.t1	KAF7275335	---NA---	110									no IPS match	no IPS match	no IPS match
jg201.t1	KAF7262882	---NA---	90									no IPS match	no IPS match	no IPS match
jg202.t1	KAF7273988	---NA---	160									mobidb-lite (MOBIDB_LITE)	no GO terms	no GO terms
jg203.t1	KAF7277460	XP_030756367.1RNA-binding protein fusilli isoform X3	71	20	3.5E-17	83.0	4	F:GO:0003729; C:GO:0005654; P:GO:0043484; C:GO:1990904	F:mRNA binding; C:nucleoplasm; P:regulation of RNA splicing; C:ribonucleoprotein complex			IPR036397 (G3DSA:3.30.420.GENE3D)	F:GO:0003676	F:nucleic acid binding
jg204.t1	KAF7264944	---NA---	86									mobidb-lite (MOBIDB_LITE)	no GO terms	no GO terms
jg205.t1	KAF7264945	APL98293.1putative DD34D transposase	80	20	1.7E-20	71.14						no IPS match	no IPS match	no IPS match
jg206.t1	KAF7275723	XP_030768358.1 partitioning defective 3 homolog	307	20	4.8E-140	84.06						mobidb-lite (MOBIDB_LITE); mobidb-lite (MOBIDB_LITE); mobidb-lite (MOBIDB_LITE); PTHR16484:SF17 (PANTHER); PTHR16484 (PANTHER)	no GO terms	no GO terms
jg207.t1	KAF7264261	XP_030761482.1protein IMPACT-like	255	20	2.0E-59	59.9	2	P:GO:0001932; F:GO:0005515	P:regulation of protein phosphorylation; F:protein binding			IPR006575 (SMART); IPR006575 (PFAM); IPR001498 (PFAM); IPR036956 (G3DSA:3.30.230.GENE3D); IPR016135 (G3DSA:3.10.110.GENE3D); IPR023582 (PANTHER); PTHR16301:SF2 (PANTHER); IPR006575 (PROSITE_PROFILES); IPR020568 (SUPERFAMILY); IPR016135 (SUPERFAMILY)	F:GO:0005515	F:protein binding
jg208.t1	KAF7274927	---NA---	104									no IPS match	no IPS match	no IPS match
jg209.t1	KAF7276653	TXJ07681.1NAD-dependent DNA ligase LigA	530	20	1.2E-271	91.13	6	F:GO:0003677; F:GO:0003911; P:GO:0006260; P:GO:0006266; P:GO:0006281; F:GO:0046872	F:DNA binding; F:DNA ligase (NAD+) activity; P:DNA replication; P:DNA ligation; P:DNA repair; F:metal ion binding			IPR003583 (SMART); IPR013840 (SMART); IPR013839 (PFAM); G3DSA:1.10.150.20 (GENE3D); IPR004150 (PFAM); G3DSA:2.20.70.80 (GENE3D); IPR001679 (TIGRFAM); G3DSA:1.10.150.20 (GENE3D); G3DSA:2.40.50.140 (GENE3D); PF12826 (PFAM); IPR004149 (PFAM); G3DSA:3.30.470.90 (GENE3D); PTHR23389:SF9 (PANTHER); PTHR23389 (PANTHER); IPR018239 (PROSITE_PATTERNS); IPR033136 (PROSITE_PATTERNS); IPR001679 (HAMAP); IPR013…	F:GO:0003677; F:GO:0003911; P:GO:0006260; P:GO:0006281	F:DNA binding; F:DNA ligase (NAD+) activity; P:DNA replication; P:DNA repair
jg210.t1	KAF7263344	---NA---	86									mobidb-lite (MOBIDB_LITE)	no GO terms	no GO terms
jg211.t1	KAF7275868	---NA---	87									mobidb-lite (MOBIDB_LITE); mobidb-lite (MOBIDB_LITE); mobidb-lite (MOBIDB_LITE)	no GO terms	no GO terms
jg212.t1	KAF7276707	XP_019769866.1 glucose dehydrogenase [FAD, quinone]-like	184	20	3.4E-77	79.65	3	F:GO:0016614; F:GO:0050660; P:GO:0055114	F:oxidoreductase activity, acting on CH-OH group of donors; F:flavin adenine dinucleotide binding; P:oxidation-reduction process			G3DSA:3.30.560.10 (GENE3D); IPR000172 (PFAM); PTHR11552:SF186 (PANTHER); PTHR11552 (PANTHER); SSF54373 (SUPERFAMILY)	F:GO:0016614; F:GO:0050660; P:GO:0055114	F:oxidoreductase activity, acting on CH-OH group of donors; F:flavin adenine dinucleotide binding; P:oxidation-reduction process
jg213.t1	KAF7274722	XP_030745173.1uncharacterized protein LOC115874220	119	2	6.6E-13	70.16	5	F:GO:0004984; F:GO:0005549; P:GO:0007187; P:GO:0007608; C:GO:0016020	F:olfactory receptor activity; F:odorant binding; P:G protein-coupled receptor signaling pathway, coupled to cyclic nucleotide second messenger; P:sensory perception of smell; C:membrane			IPR004117 (PFAM); NON_CYTOPLASMIC_DOMAIN (PHOBIUS); CYTOPLASMIC_DOMAIN (PHOBIUS); TRANSMEMBRANE (PHOBIUS); TMhelix (TMHMM)	F:GO:0004984; F:GO:0005549; P:GO:0007608; C:GO:0016020	F:olfactory receptor activity; F:odorant binding; P:sensory perception of smell; C:membrane
jg214.t1	KAF7276788	EFA01055.2Band 7 protein CG42540-like Protein	87	20	2.2E-37	100.0	2	C:GO:0005886; C:GO:0016021	C:plasma membrane; C:integral component of membrane			IPR001972 (PRINTS); IPR001107 (PFAM); G3DSA:3.30.479.30 (GENE3D); PTHR10264:SF114 (PANTHER); PTHR10264 (PANTHER); IPR036013 (SUPERFAMILY)	C:GO:0016020	C:membrane
jg215.t1	KAF7273399	---NA---	116									no IPS match	no IPS match	no IPS match
jg216.t1	KAF7264837	XP_030759677.1choline/ethanolamine kinase	46	20	1.4E-14	84.64	3	F:GO:0016301; P:GO:0016310; P:GO:0046474	F:kinase activity; P:phosphorylation; P:glycerophospholipid biosynthetic process			G3DSA:3.30.200.20 (GENE3D)	no GO terms	no GO terms
jg217.t1	KAF7264838	---NA---	116									mobidb-lite (MOBIDB_LITE)	no GO terms	no GO terms
jg218.t1	KAF7274841	---NA---	41									no IPS match	no IPS match	no IPS match
jg219.t1	KAF7276593	TXJ09891.1Xaa-Pro aminopeptidase	489	20	5.4E-202	88.69	3	P:GO:0006508; F:GO:0030145; F:GO:0070006	P:proteolysis; F:manganese ion binding; F:metalloaminopeptidase activity			IPR007865 (SMART); IPR007865 (PFAM); IPR000994 (PFAM); IPR029149 (G3DSA:3.40.350.GENE3D); G3DSA:3.90.230.10 (GENE3D); PTHR43226 (PANTHER); IPR001131 (PROSITE_PATTERNS); cd01087 (CDD); IPR029149 (SUPERFAMILY); IPR036005 (SUPERFAMILY)	F:GO:0004177; F:GO:0030145	F:aminopeptidase activity; F:manganese ion binding
jg220.t1	KAF7265128	---NA---	89									SignalP-noTM (SIGNALP_EUK)	no GO terms	no GO terms
jg221.t1	KAF7263441	---NA---	852									mobidb-lite (MOBIDB_LITE); mobidb-lite (MOBIDB_LITE); mobidb-lite (MOBIDB_LITE); PTHR22979 (PANTHER); PTHR22979 (PANTHER); PTHR22979:SF47 (PANTHER); PTHR22979:SF47 (PANTHER)	no GO terms	no GO terms
jg222.t1	KAF7263765	---NA---	88									no IPS match	no IPS match	no IPS match
jg223.t1	KAF7265022	XP_030766168.1low-density lipoprotein receptor-related protein 2	71	20	1.3E-24	95.99	2	F:GO:0005509; C:GO:0016021	F:calcium ion binding; C:integral component of membrane			IPR000033 (SMART); IPR000033 (PFAM); IPR011042 (G3DSA:2.120.10.GENE3D); PTHR44025 (PANTHER); IPR000033 (PROSITE_PROFILES); SSF63825 (SUPERFAMILY)	no GO terms	no GO terms
jg224.t1	KAF7262886	---NA---	68									no IPS match	no IPS match	no IPS match
jg225.t1	KAF7275879	GEU79974.1zinc finger, CCHC-type	141	20	2.1E-5	68.55	1	C:GO:0000943	C:retrotransposon nucleocapsid			PTHR11439:SF234 (PANTHER); IPR039537 (PANTHER)	C:GO:0000943	C:retrotransposon nucleocapsid
jg226.t1	KAF7277489	RZC38336.1ribose-phosphate pyrophosphokinase 1	45	20	4.1E-16	100.0	14	F:GO:0000287; C:GO:0002189; F:GO:0004749; F:GO:0005524; C:GO:0005737; C:GO:0005856; P:GO:0006015; P:GO:0006098; P:GO:0006144; P:GO:0006164; P:GO:0009116; P:GO:0009156; F:GO:0016301; P:GO:0016310	F:magnesium ion binding; C:ribose phosphate diphosphokinase complex; F:ribose phosphate diphosphokinase activity; F:ATP binding; C:cytoplasm; C:cytoskeleton; P:5-phosphoribose 1-diphosphate biosynthetic process; P:pentose-phosphate shunt; P:purine nucleobase metabolic process; P:purine nucleotide biosynthetic process; P:nucleoside metabolic process; P:ribonucleoside monophosphate biosynthetic pro…			G3DSA:3.40.50.2020 (GENE3D); G3DSA:3.40.50.2020 (GENE3D); PTHR10210:SF35 (PANTHER); IPR005946 (PANTHER); IPR000842 (PROSITE_PATTERNS); IPR029057 (SUPERFAMILY)	F:GO:0000287; F:GO:0004749; P:GO:0009156; P:GO:0009165; P:GO:0044249	F:magnesium ion binding; F:ribose phosphate diphosphokinase activity; P:ribonucleoside monophosphate biosynthetic process; P:nucleotide biosynthetic process; P:cellular biosynthetic process
jg227.t1	KAF7277475	---NA---	51									no IPS match	no IPS match	no IPS match
jg228.t1	KAF7264515	---NA---	80									mobidb-lite (MOBIDB_LITE); mobidb-lite (MOBIDB_LITE)	no GO terms	no GO terms
jg229.t1	KAF7276404	XP_018571370.1solute carrier family 15 member 1	103	11	7.2E-16	61.0	5	P:GO:0006857; C:GO:0016020; C:GO:0016021; F:GO:0022857; P:GO:0055085	P:oligopeptide transport; C:membrane; C:integral component of membrane; F:transmembrane transporter activity; P:transmembrane transport			no IPS match	no IPS match	no IPS match
jg230.t1	KAF7276850	---NA---	58									mobidb-lite (MOBIDB_LITE); mobidb-lite (MOBIDB_LITE)	no GO terms	no GO terms
jg231.t1	KAF7264594	ARU08055.1chitinase 1	204	20	6.9E-95	91.46	6	F:GO:0004568; C:GO:0005576; P:GO:0005975; P:GO:0006032; F:GO:0008061; P:GO:0016998	F:chitinase activity; C:extracellular region; P:carbohydrate metabolic process; P:chitin catabolic process; F:chitin binding; P:cell wall macromolecule catabolic process			G3DSA:3.20.20.80 (GENE3D); IPR001223 (PFAM); IPR029070 (G3DSA:3.10.50.GENE3D); PTHR11177:SF217 (PANTHER); PTHR11177 (PANTHER); NON_CYTOPLASMIC_DOMAIN (PHOBIUS); TRANSMEMBRANE (PHOBIUS); CYTOPLASMIC_DOMAIN (PHOBIUS); IPR017853 (SUPERFAMILY); IPR029070 (SUPERFAMILY)	P:GO:0005975	P:carbohydrate metabolic process
jg232.t1	KAF7264155	XP_030757686.1larval cuticle protein 65Ag1-like	130	20	4.4E-34	72.37	1	F:GO:0042302	F:structural constituent of cuticle			IPR000618 (PRINTS); IPR000618 (PFAM); PTHR10380:SF154 (PANTHER); PTHR10380 (PANTHER); IPR031311 (PROSITE_PATTERNS); SIGNAL_PEPTIDE_H_REGION (PHOBIUS); SIGNAL_PEPTIDE (PHOBIUS); NON_CYTOPLASMIC_DOMAIN (PHOBIUS); SIGNAL_PEPTIDE_N_REGION (PHOBIUS); SIGNAL_PEPTIDE_C_REGION (PHOBIUS); IPR000618 (PROSITE_PROFILES); SignalP-noTM (SIGNALP_GRAM_NEGATIVE); SignalP-TM (SIGNALP_GRAM_POSITIVE); SignalP-noTM (…	F:GO:0042302	F:structural constituent of cuticle
jg233.t1	KAF7264855	---NA---	42									no IPS match	no IPS match	no IPS match
jg234.t1	KAF7277384	---NA---	112									TRANSMEMBRANE (PHOBIUS); CYTOPLASMIC_DOMAIN (PHOBIUS); NON_CYTOPLASMIC_DOMAIN (PHOBIUS)	no GO terms	no GO terms
jg235.t1	KAF7275849	XP_023030262.1phosphatidylinositol 4,5-bisphosphate 3-kinase catalytic subunit delta isoform	99	20	1.3E-22	77.42	4	F:GO:0005524; P:GO:0046854; P:GO:0048015; F:GO:0052813	F:ATP binding; P:phosphatidylinositol phosphorylation; P:phosphatidylinositol-mediated signaling; F:phosphatidylinositol bisphosphate kinase activity			IPR000403 (PFAM); G3DSA:3.30.1010.10 (GENE3D); PTHR10048:SF14 (PANTHER); IPR015433 (PANTHER); IPR018936 (PROSITE_PATTERNS); IPR000403 (PROSITE_PROFILES); IPR011009 (SUPERFAMILY)	F:GO:0016301; P:GO:0046854; P:GO:0048015	F:kinase activity; P:phosphatidylinositol phosphorylation; P:phosphatidylinositol-mediated signaling
jg236.t1	KAF7275375	XP_030761920.1proline-rich nuclear receptor coactivator 2	108	3	8.2E-10	60.03						mobidb-lite (MOBIDB_LITE); mobidb-lite (MOBIDB_LITE)	no GO terms	no GO terms
jg237.t1	KAF7270253	XP_030761903.1protein-tyrosine sulfotransferase	90	20	9.1E-31	78.63	4	C:GO:0005794; P:GO:0006478; F:GO:0008476; C:GO:0016021	C:Golgi apparatus; P:peptidyl-tyrosine sulfation; F:protein-tyrosine sulfotransferase activity; C:integral component of membrane			G3DSA:3.40.50.300 (GENE3D); PF13469 (PFAM); IPR026634 (PANTHER); NON_CYTOPLASMIC_DOMAIN (PHOBIUS); SIGNAL_PEPTIDE_C_REGION (PHOBIUS); SIGNAL_PEPTIDE_N_REGION (PHOBIUS); SIGNAL_PEPTIDE_H_REGION (PHOBIUS); SIGNAL_PEPTIDE (PHOBIUS); SignalP-TM (SIGNALP_GRAM_POSITIVE); IPR027417 (SUPERFAMILY); TMhelix (TMHMM)	P:GO:0006478; F:GO:0008476	P:peptidyl-tyrosine sulfation; F:protein-tyrosine sulfotransferase activity
jg238.t1	KAF7277327	---NA---	99									no IPS match	no IPS match	no IPS match
jg239.t1	KAF7264204	XP_019755785.1 potassium voltage-gated channel protein Shab	176	20	9.3E-72	69.64						mobidb-lite (MOBIDB_LITE); mobidb-lite (MOBIDB_LITE)	no GO terms	no GO terms
jg240.t1	KAF7276281	XP_030762099.1putative inorganic phosphate cotransporter	263	20	2.5E-97	73.31	5	C:GO:0005886; P:GO:0006820; C:GO:0016021; F:GO:0022857; P:GO:0055085	C:plasma membrane; P:anion transport; C:integral component of membrane; F:transmembrane transporter activity; P:transmembrane transport			IPR011701 (PFAM); G3DSA:1.20.1250.20 (GENE3D); G3DSA:1.20.1250.20 (GENE3D); PTHR11662:SF280 (PANTHER); PTHR11662 (PANTHER); IPR005829 (PROSITE_PATTERNS); NON_CYTOPLASMIC_DOMAIN (PHOBIUS); CYTOPLASMIC_DOMAIN (PHOBIUS); TRANSMEMBRANE (PHOBIUS); NON_CYTOPLASMIC_DOMAIN (PHOBIUS); TRANSMEMBRANE (PHOBIUS); CYTOPLASMIC_DOMAIN (PHOBIUS); TRANSMEMBRANE (PHOBIUS); TRANSMEMBRANE (PHOBIUS); CYTOPLASMIC_DOMAI…	F:GO:0005215; C:GO:0016021; P:GO:0055085	F:transporter activity; C:integral component of membrane; P:transmembrane transport
jg241.t1	KAF7274917	---NA---	111									no IPS match	no IPS match	no IPS match
jg242.t1	KAF7274918	---NA---	71									mobidb-lite (MOBIDB_LITE)	no GO terms	no GO terms
jg243.t1	KAF7276847	XP_030767941.1probable multidrug resistance-associated protein lethal(2)03659 isoform X3	117	20	1.3E-40	85.62	5	F:GO:0005524; C:GO:0016021; F:GO:0016887; F:GO:0042626; P:GO:0055085	F:ATP binding; C:integral component of membrane; F:ATPase activity; F:ATPase-coupled transmembrane transporter activity; P:transmembrane transport			IPR030240 (PTHR24223:PANTHER); PTHR24223 (PANTHER); NON_CYTOPLASMIC_DOMAIN (PHOBIUS); TRANSMEMBRANE (PHOBIUS); NON_CYTOPLASMIC_DOMAIN (PHOBIUS); TRANSMEMBRANE (PHOBIUS); CYTOPLASMIC_DOMAIN (PHOBIUS); CYTOPLASMIC_DOMAIN (PHOBIUS); TRANSMEMBRANE (PHOBIUS); IPR011527 (PROSITE_PROFILES); IPR036640 (SUPERFAMILY); TMhelix (TMHMM); TMhelix (TMHMM)	F:GO:0005524; C:GO:0016021; F:GO:0042626; P:GO:0055085	F:ATP binding; C:integral component of membrane; F:ATPase-coupled transmembrane transporter activity; P:transmembrane transport
jg244.t1	KAF7275196	---NA---	87									mobidb-lite (MOBIDB_LITE)	no GO terms	no GO terms
jg245.t1	KAF7275197	---NA---	92									mobidb-lite (MOBIDB_LITE); mobidb-lite (MOBIDB_LITE)	no GO terms	no GO terms
jg246.t1	KAF7275501	XP_030768088.1uncharacterized protein LOC115891683	248	1	4.7E-21	66.67						mobidb-lite (MOBIDB_LITE); mobidb-lite (MOBIDB_LITE); mobidb-lite (MOBIDB_LITE); mobidb-lite (MOBIDB_LITE); mobidb-lite (MOBIDB_LITE)	no GO terms	no GO terms
jg247.t1	KAF7273148	---NA---	33									mobidb-lite (MOBIDB_LITE); mobidb-lite (MOBIDB_LITE)	no GO terms	no GO terms
jg248.t1	KAF7276986	---NA---	57									no IPS match	no IPS match	no IPS match
jg249.t1	KAF7274952	XP_030766369.1phosphatidylinositol 4-phosphate 5-kinase type-1 alpha isoform X6	502	20	1.5E-271	96.66	3	F:GO:0005524; F:GO:0016307; P:GO:0046854	F:ATP binding; F:phosphatidylinositol phosphate kinase activity; P:phosphatidylinositol phosphorylation			IPR002498 (SMART); IPR027483 (G3DSA:3.30.810.GENE3D); IPR027484 (G3DSA:3.30.800.GENE3D); IPR002498 (PFAM); mobidb-lite (MOBIDB_LITE); mobidb-lite (MOBIDB_LITE); mobidb-lite (MOBIDB_LITE); mobidb-lite (MOBIDB_LITE); mobidb-lite (MOBIDB_LITE); IPR023610 (PANTHER); PTHR23086:SF36 (PANTHER); IPR002498 (PROSITE_PROFILES); cd00139 (CDD); SSF56104 (SUPERFAMILY)	F:GO:0016307; P:GO:0046488	F:phosphatidylinositol phosphate kinase activity; P:phosphatidylinositol metabolic process
jg250.t1	KAF7263567	---NA---	99									no IPS match	no IPS match	no IPS match
jg251.t1	KAF7264179	---NA---	131									no IPS match	no IPS match	no IPS match
jg252.t1	KAF7263800	---NA---	87									no IPS match	no IPS match	no IPS match
jg253.t1	KAF7277440	XP_030749674.1heparin sulfate O-sulfotransferase	233	20	1.1E-93	81.75	4	F:GO:0004394; P:GO:0015014; P:GO:0015015; C:GO:0016021	F:heparan sulfate 2-O-sulfotransferase activity; P:heparan sulfate proteoglycan biosynthetic process, polysaccharide chain biosynthetic process; P:heparan sulfate proteoglycan biosynthetic process, enzymatic modification; C:integral component of membrane			IPR005331 (PFAM); G3DSA:3.40.50.300 (GENE3D); IPR007734 (PANTHER); PTHR12129:SF17 (PANTHER); CYTOPLASMIC_DOMAIN (PHOBIUS); TRANSMEMBRANE (PHOBIUS); NON_CYTOPLASMIC_DOMAIN (PHOBIUS); IPR027417 (SUPERFAMILY); TMhelix (TMHMM)	F:GO:0008146; C:GO:0016021	F:sulfotransferase activity; C:integral component of membrane
jg254.t1	KAF7265077	XP_030766026.1peptide transporter family 1 isoform X1	522	20	2.6E-194	72.62	4	C:GO:0005887; P:GO:0006857; P:GO:0055085; F:GO:0071916	C:integral component of plasma membrane; P:oligopeptide transport; P:transmembrane transport; F:dipeptide transmembrane transporter activity			IPR000109 (PFAM); G3DSA:1.20.1250.20 (GENE3D); mobidb-lite (MOBIDB_LITE); IPR000109 (PANTHER); PTHR11654:SF292 (PANTHER); IPR018456 (PROSITE_PATTERNS); TRANSMEMBRANE (PHOBIUS); TRANSMEMBRANE (PHOBIUS); NON_CYTOPLASMIC_DOMAIN (PHOBIUS); TRANSMEMBRANE (PHOBIUS); CYTOPLASMIC_DOMAIN (PHOBIUS); TRANSMEMBRANE (PHOBIUS); CYTOPLASMIC_DOMAIN (PHOBIUS); CYTOPLASMIC_DOMAIN (PHOBIUS); TRANSMEMBRANE (PHOBIUS)…	F:GO:0005215; P:GO:0006857; C:GO:0016020; F:GO:0022857; P:GO:0055085	F:transporter activity; P:oligopeptide transport; C:membrane; F:transmembrane transporter activity; P:transmembrane transport
jg255.t1	KAF7276819	XP_030746118.1uncharacterized protein LOC115874950	465	1	2.4E-90	59.14						mobidb-lite (MOBIDB_LITE); mobidb-lite (MOBIDB_LITE); mobidb-lite (MOBIDB_LITE); mobidb-lite (MOBIDB_LITE); mobidb-lite (MOBIDB_LITE)	no GO terms	no GO terms
jg256.t1	KAF7264419	XP_030758746.1prominin-like protein isoform X4	108	20	9.9E-16	61.48	2	C:GO:0016020; C:GO:0016021	C:membrane; C:integral component of membrane			SIGNAL_PEPTIDE_H_REGION (PHOBIUS); SIGNAL_PEPTIDE_C_REGION (PHOBIUS); SIGNAL_PEPTIDE (PHOBIUS); NON_CYTOPLASMIC_DOMAIN (PHOBIUS); SIGNAL_PEPTIDE_N_REGION (PHOBIUS); TMhelix (TMHMM)	no GO terms	no GO terms
jg257.t1	KAF7277575	XP_030758848.1proto-oncogene tyrosine-protein kinase receptor Ret-like isoform X1	164	8	5.3E-45	57.51	7	F:GO:0004672; F:GO:0004713; F:GO:0005524; P:GO:0006468; C:GO:0016020; C:GO:0016021; P:GO:0018108	F:protein kinase activity; F:protein tyrosine kinase activity; F:ATP binding; P:protein phosphorylation; C:membrane; C:integral component of membrane; P:peptidyl-tyrosine phosphorylation			no IPS match	no IPS match	no IPS match
jg258.t1	KAF7275130	---NA---	90									mobidb-lite (MOBIDB_LITE); mobidb-lite (MOBIDB_LITE); mobidb-lite (MOBIDB_LITE)	no GO terms	no GO terms
jg259.t1	KAF7274526	XP_030766336.1ADAMTS-like protein 3	631	20	6.5E-310	82.28	4	F:GO:0004222; P:GO:0006508; P:GO:0030198; C:GO:0031012	F:metalloendopeptidase activity; P:proteolysis; P:extracellular matrix organization; C:extracellular matrix			Coil (COILS); IPR003599 (SMART); IPR003598 (SMART); IPR000884 (SMART); IPR013098 (PFAM); IPR013783 (G3DSA:2.60.40.GENE3D); IPR000884 (PFAM); IPR036383 (G3DSA:2.20.100.GENE3D); mobidb-lite (MOBIDB_LITE); PTHR13723 (PANTHER); PTHR13723 (PANTHER); PTHR13723:SF249 (PANTHER); PTHR13723:SF249 (PANTHER); IPR000884 (PROSITE_PROFILES); IPR000884 (PROSITE_PROFILES); IPR000884 (PROSITE_PROFILES); IPR007110 …	no GO terms	no GO terms
jg260.t1	KAF7283283	---NA---	101									no IPS match	no IPS match	no IPS match
jg261.t1	KAF7264818	---NA---	96									no IPS match	no IPS match	no IPS match
jg262.t1	KAF7263228	XP_030767624.1phenoloxidase-activating factor 3-like	75	3	7.7E-7	68.01	6	F:GO:0004252; C:GO:0005576; P:GO:0006508; F:GO:0008233; F:GO:0008236; F:GO:0016787	F:serine-type endopeptidase activity; C:extracellular region; P:proteolysis; F:peptidase activity; F:serine-type peptidase activity; F:hydrolase activity			IPR038565 (G3DSA:2.20.20.GENE3D); IPR022700 (PFAM); SIGNAL_PEPTIDE_C_REGION (PHOBIUS); SIGNAL_PEPTIDE_H_REGION (PHOBIUS); SIGNAL_PEPTIDE_N_REGION (PHOBIUS); NON_CYTOPLASMIC_DOMAIN (PHOBIUS); SIGNAL_PEPTIDE (PHOBIUS); PS51257 (PROSITE_PROFILES); SignalP-TM (SIGNALP_GRAM_POSITIVE); SignalP-noTM (SIGNALP_EUK)	no GO terms	no GO terms
jg263.t1	KAF7274787	XP_015839338.1 glutamate receptor 2	346	20	1.2E-86	52.38	1	C:GO:0016020	C:membrane			G3DSA:3.40.190.10 (GENE3D); G3DSA:3.40.190.10 (GENE3D); G3DSA:1.10.287.70 (GENE3D); PTHR18966 (PANTHER); TRANSMEMBRANE (PHOBIUS); CYTOPLASMIC_DOMAIN (PHOBIUS); TRANSMEMBRANE (PHOBIUS); NON_CYTOPLASMIC_DOMAIN (PHOBIUS); TRANSMEMBRANE (PHOBIUS); TRANSMEMBRANE (PHOBIUS); NON_CYTOPLASMIC_DOMAIN (PHOBIUS); CYTOPLASMIC_DOMAIN (PHOBIUS); NON_CYTOPLASMIC_DOMAIN (PHOBIUS); SSF53850 (SUPERFAMILY); TMhelix …	no GO terms	no GO terms
jg264.t1	KAF7263418	---NA---	91									no IPS match	no IPS match	no IPS match
jg265.t1	KAF7276434	---NA---	158									no IPS match	no IPS match	no IPS match
jg266.t1	KAF7275539	XP_019758874.1 tudor domain-containing protein 1-like isoform X2	418	10	6.8E-73	49.28	1	F:GO:0003676	F:nucleic acid binding			IPR000504 (PFAM); G3DSA:2.30.30.140 (GENE3D); IPR002999 (PFAM); IPR012677 (G3DSA:3.30.70.GENE3D); mobidb-lite (MOBIDB_LITE); IPR000504 (PROSITE_PROFILES); cd04508 (CDD); IPR035979 (SUPERFAMILY); SSF63748 (SUPERFAMILY)	F:GO:0003676	F:nucleic acid binding
jg267.t1	KAF7276316	---NA---	52									Coil (COILS)	no GO terms	no GO terms
jg268.t1	KAF7277285	XP_030763282.1CLIP-associating protein 1-A isoform X2	402	20	1.7E-206	86.85	11	C:GO:0000776; C:GO:0005815; C:GO:0005876; C:GO:0005881; F:GO:0008017; P:GO:0031110; P:GO:0040001; C:GO:0045180; C:GO:0045298; C:GO:0072686; P:GO:0090307	C:kinetochore; C:microtubule organizing center; C:spindle microtubule; C:cytoplasmic microtubule; F:microtubule binding; P:regulation of microtubule polymerization or depolymerization; P:establishment of mitotic spindle localization; C:basal cortex; C:tubulin complex; C:mitotic spindle; P:mitotic spindle assembly			IPR011989 (G3DSA:1.25.10.GENE3D); mobidb-lite (MOBIDB_LITE); mobidb-lite (MOBIDB_LITE); mobidb-lite (MOBIDB_LITE); PTHR21567:SF30 (PANTHER); PTHR21567 (PANTHER); IPR016024 (SUPERFAMILY)	no GO terms	no GO terms
jg269.t1	KAF7276272	---NA---	23									no IPS match	no IPS match	no IPS match
jg270.t1	KAF7264381	XP_030763711.1brain tumor protein	280	20	4.7E-142	90.18	7	C:GO:0000785; F:GO:0004842; F:GO:0005515; C:GO:0005654; F:GO:0008270; P:GO:0016567; P:GO:0045893	C:chromatin; F:ubiquitin-protein transferase activity; F:protein binding; C:nucleoplasm; F:zinc ion binding; P:protein ubiquitination; P:positive regulation of transcription, DNA-templated			IPR011042 (G3DSA:2.120.10.GENE3D); IPR001258 (PFAM); mobidb-lite (MOBIDB_LITE); mobidb-lite (MOBIDB_LITE); PTHR44028 (PANTHER); IPR013017 (PROSITE_PROFILES); IPR013017 (PROSITE_PROFILES); IPR013017 (PROSITE_PROFILES); SSF101898 (SUPERFAMILY)	F:GO:0005515	F:protein binding
jg271.t1	KAF7263474	XP_030746671.1spermine oxidase isoform X3	152	20	2.1E-56	84.36	2	F:GO:0046592; P:GO:0055114	F:polyamine oxidase activity; P:oxidation-reduction process			IPR002937 (PFAM); IPR036188 (G3DSA:3.50.50.GENE3D); PTHR10742 (PANTHER); IPR036188 (SUPERFAMILY)	F:GO:0016491; P:GO:0055114	F:oxidoreductase activity; P:oxidation-reduction process
jg272.t1	KAF7263063	XP_028151906.1serine protease inhibitor dipetalogastin-like	78	20	3.0E-38	94.68	4	F:GO:0005515; P:GO:0007275; C:GO:0016021; P:GO:0030154	F:protein binding; P:multicellular organism development; C:integral component of membrane; P:cell differentiation			IPR002350 (SMART); IPR002350 (PFAM); G3DSA:3.30.60.30 (GENE3D); PTHR10913:SF50 (PANTHER); PTHR10913 (PANTHER); IPR002350 (PROSITE_PROFILES); cd00104 (CDD); IPR036058 (SUPERFAMILY)	F:GO:0005515	F:protein binding
jg273.t1	KAF7276899	XP_030764150.1phosphatidylinositol 4,5-bisphosphate 3-kinase catalytic subunit delta isoform-like	238	20	5.0E-113	90.84	5	F:GO:0005524; P:GO:0046854; F:GO:0046934; P:GO:0048015; F:GO:0052812	F:ATP binding; P:phosphatidylinositol phosphorylation; F:phosphatidylinositol-4,5-bisphosphate 3-kinase activity; P:phosphatidylinositol-mediated signaling; F:phosphatidylinositol-3,4-bisphosphate 5-kinase activity			IPR000403 (SMART); IPR036940 (G3DSA:1.10.1070.GENE3D); IPR000403 (PFAM); PTHR10048:SF14 (PANTHER); IPR015433 (PANTHER); IPR018936 (PROSITE_PATTERNS); IPR000403 (PROSITE_PROFILES); IPR011009 (SUPERFAMILY)	F:GO:0016301; P:GO:0046854; P:GO:0048015	F:kinase activity; P:phosphatidylinositol phosphorylation; P:phosphatidylinositol-mediated signaling
jg274.t1	KAF7263026	---NA---	77									no IPS match	no IPS match	no IPS match
jg275.t1	KAF7275296	XP_024844855.1epithelial splicing regulatory protein 2-like	48	20	1.8E-17	98.19	2	F:GO:0003677; F:GO:0003723	F:DNA binding; F:RNA binding			IPR012677 (G3DSA:3.30.70.GENE3D); PTHR13976:SF45 (PANTHER); PTHR13976 (PANTHER); IPR035979 (SUPERFAMILY)	F:GO:0003676	F:nucleic acid binding
jg276.t1	KAF7264525	---NA---	48									no IPS match	no IPS match	no IPS match
jg277.t1	KAF7277029	---NA---	83									TRANSMEMBRANE (PHOBIUS); NON_CYTOPLASMIC_DOMAIN (PHOBIUS); CYTOPLASMIC_DOMAIN (PHOBIUS); TMhelix (TMHMM)	no GO terms	no GO terms
jg278.t1	KAF7274716	XP_030755605.1uncharacterized protein LOC115881978	149	20	1.0E-63	87.64						Coil (COILS); PTHR21010 (PANTHER)	no GO terms	no GO terms
jg279.t1	KAF7275284	XP_019769694.1 netrin-1-like	52	20	1.6E-19	87.01	6	F:GO:0005515; C:GO:0005604; P:GO:0008045; P:GO:0009887; P:GO:0009888; P:GO:0016358	F:protein binding; C:basement membrane; P:motor neuron axon guidance; P:animal organ morphogenesis; P:tissue development; P:dendrite development			Coil (COILS); IPR001134 (PROSITE_PROFILES); IPR008993 (SUPERFAMILY)	F:GO:0005515	F:protein binding
jg280.t1	KAF7277244	XP_019869691.1 cytochrome P450 4C1-like	171	20	1.5E-53	70.83	4	F:GO:0005506; F:GO:0016705; F:GO:0020037; P:GO:0055114	F:iron ion binding; F:oxidoreductase activity, acting on paired donors, with incorporation or reduction of molecular oxygen; F:heme binding; P:oxidation-reduction process			IPR001128 (PRINTS); IPR002401 (PRINTS); IPR036396 (G3DSA:1.10.630.GENE3D); IPR001128 (PFAM); PTHR24291:SF56 (PANTHER); PTHR24291 (PANTHER); IPR017972 (PROSITE_PATTERNS); IPR036396 (SUPERFAMILY)	F:GO:0005506; F:GO:0016705; F:GO:0020037; P:GO:0055114	F:iron ion binding; F:oxidoreductase activity, acting on paired donors, with incorporation or reduction of molecular oxygen; F:heme binding; P:oxidation-reduction process
jg281.t1	KAF7276292	XP_030749549.1high affinity cGMP-specific 3',5'-cyclic phosphodiesterase 9A isoform X1	83	20	4.6E-37	95.69	4	P:GO:0019934; P:GO:0046069; F:GO:0046872; F:GO:0047555	P:cGMP-mediated signaling; P:cGMP catabolic process; F:metal ion binding; F:3',5'-cyclic-GMP phosphodiesterase activity			IPR036971 (G3DSA:1.10.1300.GENE3D); PTHR11347 (PANTHER); PTHR11347:SF78 (PANTHER); IPR002073 (PROSITE_PROFILES); SSF109604 (SUPERFAMILY)	F:GO:0004114; P:GO:0007165	F:3',5'-cyclic-nucleotide phosphodiesterase activity; P:signal transduction
jg282.t1	KAF7262975	---NA---	22									no IPS match	no IPS match	no IPS match
jg283.t1	KAF7275568	EDW45348.1 GM16697	369	20	4.5E-60	44.82	1	F:GO:0016740	F:transferase activity			IPR004119 (PFAM); PTHR11012 (PANTHER)	no GO terms	no GO terms
jg284.t1	KAF7275569	XP_018567759.1cap-specific mRNA (nucleoside-2'-O-)-methyltransferase 1 isoform X2	150	9	2.1E-16	55.65	2	F:GO:0004484; P:GO:0006370	F:mRNA guanylyltransferase activity; P:7-methylguanosine mRNA capping			G3DSA:3.30.470.30 (GENE3D); IPR001339 (PFAM)	F:GO:0004484; P:GO:0006370	F:mRNA guanylyltransferase activity; P:7-methylguanosine mRNA capping
jg285.t1	KAF7276835	XP_019772847.1PREDICTED: uncharacterized protein LOC109546363 isoform X4	225	20	1.0E-91	82.23						IPR008438 (PFAM)	no GO terms	no GO terms
jg286.t1	KAF7277511	---NA---	89									mobidb-lite (MOBIDB_LITE); mobidb-lite (MOBIDB_LITE); mobidb-lite (MOBIDB_LITE); mobidb-lite (MOBIDB_LITE)	no GO terms	no GO terms
jg287.t1	KAF7263634	---NA---	41									Coil (COILS); mobidb-lite (MOBIDB_LITE); mobidb-lite (MOBIDB_LITE)	no GO terms	no GO terms
jg288.t1	KAF7274953	---NA---	44									no IPS match	no IPS match	no IPS match
jg289.t1	KAF7276496	---NA---	129									mobidb-lite (MOBIDB_LITE)	no GO terms	no GO terms
jg290.t1	KAF7263640	---NA---	67									mobidb-lite (MOBIDB_LITE)	no GO terms	no GO terms
jg291.t1	KAF7276438	XP_019759668.1 protocadherin-23-like	168	20	1.0E-67	76.91	4	F:GO:0005509; C:GO:0005886; P:GO:0007156; C:GO:0016021	F:calcium ion binding; C:plasma membrane; P:homophilic cell adhesion via plasma membrane adhesion molecules; C:integral component of membrane			IPR002126 (PRINTS); IPR002126 (SMART); IPR002126 (PFAM); G3DSA:2.60.40.60 (GENE3D); G3DSA:2.60.40.60 (GENE3D); PTHR24026 (PANTHER); PTHR24026:SF71 (PANTHER); PS50268 (PROSITE_PROFILES); cd11304 (CDD); IPR015919 (SUPERFAMILY); IPR015919 (SUPERFAMILY)	F:GO:0005509; P:GO:0007156; C:GO:0016020	F:calcium ion binding; P:homophilic cell adhesion via plasma membrane adhesion molecules; C:membrane
jg292.t1	KAF7275710	XP_008196317.1 lachesin	122	20	2.0E-44	87.05	3	C:GO:0016021; C:GO:0032589; P:GO:0050808	C:integral component of membrane; C:neuron projection membrane; P:synapse organization			IPR003599 (SMART); PF13927 (PFAM); IPR013783 (G3DSA:2.60.40.GENE3D); PTHR23279:SF2 (PANTHER); IPR037448 (PANTHER); PTHR23279:SF2 (PANTHER); IPR007110 (PROSITE_PROFILES); cd00096 (CDD); IPR036179 (SUPERFAMILY)	no GO terms	no GO terms
jg293.t1	KAF7275018	XP_017465505.1 protein NYNRIN-like	123	20	8.6E-24	56.91	4	F:GO:0003676; F:GO:0004190; P:GO:0006508; P:GO:0015074	F:nucleic acid binding; F:aspartic-type endopeptidase activity; P:proteolysis; P:DNA integration			G3DSA:2.30.30.140 (GENE3D); G3DSA:1.10.10.2300 (GENE3D); PTHR38681 (PANTHER)	no GO terms	no GO terms
jg294.t1	KAF7276508	---NA---	92									no IPS match	no IPS match	no IPS match
jg295.t1	KAF7262800	XP_019871372.1 15-hydroxyprostaglandin dehydrogenase [NAD(+)]-like	201	20	1.1E-65	75.28	3	C:GO:0005737; C:GO:0016020; F:GO:0016491	C:cytoplasm; C:membrane; F:oxidoreductase activity			IPR002347 (PRINTS); IPR002347 (PRINTS); IPR002347 (PFAM); G3DSA:3.40.50.720 (GENE3D); PTHR44229 (PANTHER); IPR020904 (PROSITE_PATTERNS); IPR036291 (SUPERFAMILY)	F:GO:0016491	F:oxidoreductase activity
jg296.t1	KAF7275456	---NA---	39									no IPS match	no IPS match	no IPS match
jg297.t1	KAF7274516	---NA---	61									mobidb-lite (MOBIDB_LITE); mobidb-lite (MOBIDB_LITE); mobidb-lite (MOBIDB_LITE)	no GO terms	no GO terms
jg298.t1	KAF7276140	XP_030749851.1glutamate receptor-interacting protein 2 isoform X2	45	2	1.7E-4	90.7						mobidb-lite (MOBIDB_LITE)	no GO terms	no GO terms
jg299.t1	KAF7263427	XP_023944885.1zinc finger BED domain-containing protein 4	555	20	3.4E-104	59.12	1	F:GO:0046983	F:protein dimerization activity			IPR007021 (PFAM); IPR008906 (PFAM); mobidb-lite (MOBIDB_LITE); mobidb-lite (MOBIDB_LITE); PTHR23272:SF105 (PANTHER); PTHR23272 (PANTHER); IPR037220 (SUPERFAMILY); IPR012337 (SUPERFAMILY)	F:GO:0046983	F:protein dimerization activity
jg300.t1	KAF7269825	---NA---	124									mobidb-lite (MOBIDB_LITE); mobidb-lite (MOBIDB_LITE)	no GO terms	no GO terms
jg301.t1	KAF7264648	RZC41497.1uncharacterized protein BDFB_001382, partial	147	20	6.2E-37	64.78	1	C:GO:0016020	C:membrane			NON_CYTOPLASMIC_DOMAIN (PHOBIUS); CYTOPLASMIC_DOMAIN (PHOBIUS); TRANSMEMBRANE (PHOBIUS); TMhelix (TMHMM)	no GO terms	no GO terms
jg302.t1	KAF7276991	---NA---	42									IPR008160 (PFAM); mobidb-lite (MOBIDB_LITE)	no GO terms	no GO terms
jg303.t1	KAF7263301	---NA---	278									mobidb-lite (MOBIDB_LITE)	no GO terms	no GO terms
jg304.t1	KAF7263280	XP_030756926.1heat shock 70 kDa protein-like isoform X1	386	20	3.2E-64	58.79	4	F:GO:0000166; F:GO:0005524; P:GO:0006457; F:GO:0051082	F:nucleotide binding; F:ATP binding; P:protein folding; F:unfolded protein binding			IPR013126 (PRINTS); G3DSA:3.30.420.40 (GENE3D); IPR013126 (PFAM); G3DSA:3.90.640.10 (GENE3D); G3DSA:3.30.420.40 (GENE3D); IPR029047 (G3DSA:2.60.34.GENE3D); IPR013126 (PANTHER); cd10170 (CDD); SSF53067 (SUPERFAMILY); IPR029047 (SUPERFAMILY)	no GO terms	no GO terms
jg305.t1	KAF7264070	---NA---	67									mobidb-lite (MOBIDB_LITE)	no GO terms	no GO terms
jg306.t1	KAF7275280	KYB28884.1Triple functional domain protein-like Protein	153	20	8.7E-58	79.18	11	F:GO:0000166; F:GO:0005089; P:GO:0006464; P:GO:0007411; P:GO:0007417; F:GO:0016301; P:GO:0016310; F:GO:0016787; P:GO:0035556; P:GO:0043087; F:GO:0140096	F:nucleotide binding; F:Rho guanyl-nucleotide exchange factor activity; P:cellular protein modification process; P:axon guidance; P:central nervous system development; F:kinase activity; P:phosphorylation; F:hydrolase activity; P:intracellular signal transduction; P:regulation of GTPase activity; F:catalytic activity, acting on a protein			G3DSA:2.30.30.40 (GENE3D); mobidb-lite (MOBIDB_LITE); IPR036028 (SUPERFAMILY)	F:GO:0005515	F:protein binding
jg307.t1	KAF7275281	---NA---	166									mobidb-lite (MOBIDB_LITE); CYTOPLASMIC_DOMAIN (PHOBIUS); NON_CYTOPLASMIC_DOMAIN (PHOBIUS); TRANSMEMBRANE (PHOBIUS); TMhelix (TMHMM)	no GO terms	no GO terms
jg308.t1	KAF7276217	WP_086199103.1efflux RND transporter permease subunit	92	20	4.1E-34	92.72	3	C:GO:0016021; F:GO:0022857; P:GO:0055085	C:integral component of membrane; F:transmembrane transporter activity; P:transmembrane transport			IPR001036 (PFAM); G3DSA:1.20.1640.10 (GENE3D); IPR001036 (PANTHER); PTHR32063:SF65 (PANTHER); CYTOPLASMIC_DOMAIN (PHOBIUS); CYTOPLASMIC_DOMAIN (PHOBIUS); TRANSMEMBRANE (PHOBIUS); TRANSMEMBRANE (PHOBIUS); NON_CYTOPLASMIC_DOMAIN (PHOBIUS); SSF82866 (SUPERFAMILY); TMhelix (TMHMM); TMhelix (TMHMM)	C:GO:0016020; F:GO:0022857; P:GO:0055085	C:membrane; F:transmembrane transporter activity; P:transmembrane transport
jg309.t1	KAF7276218	WP_044738269.1proline--tRNA ligase	105	20	8.3E-44	93.43	8	F:GO:0002161; F:GO:0004827; F:GO:0005524; C:GO:0005737; P:GO:0006433; P:GO:0006525; P:GO:0006560; P:GO:0106074	F:aminoacyl-tRNA editing activity; F:proline-tRNA ligase activity; F:ATP binding; C:cytoplasm; P:prolyl-tRNA aminoacylation; P:arginine metabolic process; P:proline metabolic process; P:aminoacyl-tRNA metabolism involved in translational fidelity			G3DSA:3.30.930.10 (GENE3D); IPR002314 (PFAM); PTHR42753:SF2 (PANTHER); PTHR42753 (PANTHER); SSF55681 (SUPERFAMILY)	F:GO:0000166; F:GO:0004812; F:GO:0005524; P:GO:0006418	F:nucleotide binding; F:aminoacyl-tRNA ligase activity; F:ATP binding; P:tRNA aminoacylation for protein translation
jg310.t1	KAF7274025	XP_012938723.1 E3 ubiquitin-protein ligase RNF126-like	157	20	1.9E-12	65.23	4	F:GO:0008270; P:GO:0016567; F:GO:0046872; F:GO:0061630	F:zinc ion binding; P:protein ubiquitination; F:metal ion binding; F:ubiquitin protein ligase activity			IPR001841 (SMART); IPR013083 (G3DSA:3.30.40.GENE3D); IPR001841 (PFAM); PTHR14155 (PANTHER); PTHR14155:SF430 (PANTHER); IPR001841 (PROSITE_PROFILES); cd16454 (CDD); SSF57850 (SUPERFAMILY)	no GO terms	no GO terms
jg311.t1	KAF7264558	---NA---	143									no IPS match	no IPS match	no IPS match
jg312.t1	KAF7272732	---NA---	93									mobidb-lite (MOBIDB_LITE); mobidb-lite (MOBIDB_LITE); mobidb-lite (MOBIDB_LITE)	no GO terms	no GO terms
jg313.t1	KAF7273826	---NA---	42									no IPS match	no IPS match	no IPS match
jg314.t1	KAF7276727	RZC34972.1hypothetical protein BDFB_001395	218	3	1.1E-8	48.11	2	C:GO:0016020; C:GO:0016021	C:membrane; C:integral component of membrane			CYTOPLASMIC_DOMAIN (PHOBIUS); TRANSMEMBRANE (PHOBIUS); NON_CYTOPLASMIC_DOMAIN (PHOBIUS); TMhelix (TMHMM)	no GO terms	no GO terms
jg315.t1	KAF7275199	---NA---	105									no IPS match	no IPS match	no IPS match
jg316.t1	KAF7274867	AMK48570.1cytochrome P450	189	20	1.6E-82	67.75	5	F:GO:0004497; F:GO:0005506; F:GO:0016705; F:GO:0020037; P:GO:0055114	F:monooxygenase activity; F:iron ion binding; F:oxidoreductase activity, acting on paired donors, with incorporation or reduction of molecular oxygen; F:heme binding; P:oxidation-reduction process			IPR002402 (PRINTS); IPR001128 (PFAM); IPR036396 (G3DSA:1.10.630.GENE3D); PTHR24292 (PANTHER); PTHR24292:SF71 (PANTHER); IPR036396 (SUPERFAMILY)	F:GO:0004497; F:GO:0005506; F:GO:0016705; F:GO:0020037; P:GO:0055114	F:monooxygenase activity; F:iron ion binding; F:oxidoreductase activity, acting on paired donors, with incorporation or reduction of molecular oxygen; F:heme binding; P:oxidation-reduction process
jg317.t1	KAF7264103	---NA---	70									mobidb-lite (MOBIDB_LITE)	no GO terms	no GO terms
jg318.t1	KAF7275715	XP_030755407.1cathepsin B-like	275	20	1.0E-133	72.85	3	P:GO:0006508; F:GO:0008234; P:GO:0009888	P:proteolysis; F:cysteine-type peptidase activity; P:tissue development			IPR000668 (PRINTS); IPR000668 (SMART); IPR000668 (PFAM); G3DSA:1.20.5.170 (GENE3D); G3DSA:3.90.70.10 (GENE3D); IPR013128 (PANTHER); PTHR12411:SF540 (PANTHER); IPR025661 (PROSITE_PATTERNS); IPR000169 (PROSITE_PATTERNS); IPR025660 (PROSITE_PATTERNS); cd02620 (CDD); IPR038765 (SUPERFAMILY)	P:GO:0006508; F:GO:0008234	P:proteolysis; F:cysteine-type peptidase activity
jg319.t1	KAF7277417	XP_023017401.1organic cation transporter protein-like	92	20	2.1E-14	88.62	14	P:GO:0001522; F:GO:0003676; F:GO:0004813; F:GO:0005524; C:GO:0005737; P:GO:0006419; P:GO:0006457; P:GO:0006522; P:GO:0006531; C:GO:0016021; F:GO:0022857; P:GO:0042254; F:GO:0051082; P:GO:0055085	P:pseudouridine synthesis; F:nucleic acid binding; F:alanine-tRNA ligase activity; F:ATP binding; C:cytoplasm; P:alanyl-tRNA aminoacylation; P:protein folding; P:alanine metabolic process; P:aspartate metabolic process; C:integral component of membrane; F:transmembrane transporter activity; P:ribosome biogenesis; F:unfolded protein binding; P:transmembrane transport			mobidb-lite (MOBIDB_LITE); PTHR24064:SF316 (PANTHER); PTHR24064 (PANTHER); CYTOPLASMIC_DOMAIN (PHOBIUS); TRANSMEMBRANE (PHOBIUS); NON_CYTOPLASMIC_DOMAIN (PHOBIUS); TMhelix (TMHMM)	no GO terms	no GO terms
jg320.t1	KAF7276811	XP_019759496.1 glucose-6-phosphate 1-epimerase-like	162	2	3.3E-31	62.35	3	F:GO:0003824; P:GO:0005975; F:GO:0030246	F:catalytic activity; P:carbohydrate metabolic process; F:carbohydrate binding			IPR014718 (G3DSA:2.70.98.GENE3D); PTHR11122 (PANTHER); IPR011013 (SUPERFAMILY)	F:GO:0003824; P:GO:0005975; F:GO:0030246	F:catalytic activity; P:carbohydrate metabolic process; F:carbohydrate binding
jg321.t1	KAF7263402	KMQ90563.1gag pol polyprotein	211	20	2.4E-58	67.98	1	F:GO:0003676	F:nucleic acid binding			IPR036397 (G3DSA:3.30.420.GENE3D); mobidb-lite (MOBIDB_LITE); PTHR38681 (PANTHER)	F:GO:0003676	F:nucleic acid binding
jg322.t1	KAF7263403	XP_023025320.1uncharacterized protein LOC111513351	279	20	1.2E-44	52.84						mobidb-lite (MOBIDB_LITE); PTHR33327 (PANTHER)	no GO terms	no GO terms
jg323.t1	KAF7277113	XP_018564304.1dentin sialophosphoprotein	590	20	3.8E-218	63.97	1	P:GO:0006357	P:regulation of transcription by RNA polymerase II			mobidb-lite (MOBIDB_LITE); mobidb-lite (MOBIDB_LITE); mobidb-lite (MOBIDB_LITE); mobidb-lite (MOBIDB_LITE); mobidb-lite (MOBIDB_LITE); mobidb-lite (MOBIDB_LITE); mobidb-lite (MOBIDB_LITE); mobidb-lite (MOBIDB_LITE); mobidb-lite (MOBIDB_LITE); IPR040126 (PANTHER); PTHR22437:SF0 (PANTHER)	P:GO:0006357	P:regulation of transcription by RNA polymerase II
jg324.t1	KAF7273642	APL98293.1putative DD34D transposase	71	20	1.2E-25	71.19						mobidb-lite (MOBIDB_LITE)	no GO terms	no GO terms
jg325.t1	KAF7276398	XP_019757795.1 disintegrin and metalloproteinase domain-containing protein 10-like	204	20	1.7E-61	57.37	2	F:GO:0004222; P:GO:0006508	F:metalloendopeptidase activity; P:proteolysis			IPR001762 (SMART); PF13688 (PFAM); IPR024079 (G3DSA:3.40.390.GENE3D); IPR036436 (G3DSA:4.10.70.GENE3D); PTHR11905 (PANTHER); PTHR11905:SF166 (PANTHER); IPR001762 (PROSITE_PROFILES); IPR001590 (PROSITE_PROFILES); SSF55486 (SUPERFAMILY)	F:GO:0004222; P:GO:0006508; F:GO:0008237	F:metalloendopeptidase activity; P:proteolysis; F:metallopeptidase activity
jg326.t1	KAF7274545	WP_151869915.1IS256 family transposase	396	20	6.2E-217	96.21	3	F:GO:0003677; F:GO:0004803; P:GO:0006313	F:DNA binding; F:transposase activity; P:transposition, DNA-mediated			IPR001207 (PFAM); PTHR33217:SF5 (PANTHER); IPR001207 (PANTHER); IPR001207 (PROSITE_PATTERNS)	F:GO:0003677; F:GO:0004803; P:GO:0006313	F:DNA binding; F:transposase activity; P:transposition, DNA-mediated
jg327.t1	KAF7274449	---NA---	104									no IPS match	no IPS match	no IPS match
jg328.t1	KAF7274512	---NA---	113									mobidb-lite (MOBIDB_LITE); mobidb-lite (MOBIDB_LITE)	no GO terms	no GO terms
jg329.t1	KAF7263315	XP_030745798.1calcium-transporting ATPase type 2C member 1 isoform X1	213	20	1.1E-106	94.62	15	C:GO:0000139; F:GO:0005388; F:GO:0005524; C:GO:0005886; P:GO:0006119; P:GO:0006874; F:GO:0008553; F:GO:0015410; C:GO:0016021; C:GO:0016529; F:GO:0016887; P:GO:0070588; P:GO:0071421; P:GO:1902600; P:GO:1902600	C:Golgi membrane; F:calcium transmembrane transporter activity, phosphorylative mechanism; F:ATP binding; C:plasma membrane; P:oxidative phosphorylation; P:cellular calcium ion homeostasis; F:proton-exporting ATPase activity, phosphorylative mechanism; F:manganese transmembrane transporter activity, phosphorylative mechanism; C:integral component of membrane; C:sarcoplasmic reticulum; F:ATPase ac…			PF00122 (PFAM); IPR023214 (G3DSA:3.40.50.GENE3D); IPR023299 (G3DSA:3.40.1110.GENE3D); IPR001757 (TIGRFAM); G3DSA:1.20.1110.10 (GENE3D); PF13246 (PFAM); PTHR42861 (PANTHER); PTHR42861:SF29 (PANTHER); IPR018303 (PROSITE_PATTERNS); CYTOPLASMIC_DOMAIN (PHOBIUS); CYTOPLASMIC_DOMAIN (PHOBIUS); TRANSMEMBRANE (PHOBIUS); NON_CYTOPLASMIC_DOMAIN (PHOBIUS); TRANSMEMBRANE (PHOBIUS); IPR023298 (SUPERFAMILY); I…	F:GO:0000166; C:GO:0016021	F:nucleotide binding; C:integral component of membrane
jg330.t1	KAF7277467	XP_030762234.1potassium channel subfamily K member 6-like isoform X1	140	20	1.5E-35	60.55	2	P:GO:0006811; C:GO:0016020	P:ion transport; C:membrane			G3DSA:1.10.287.70 (GENE3D); PTHR11003:SF59 (PANTHER); PTHR11003 (PANTHER); NON_CYTOPLASMIC_DOMAIN (PHOBIUS); CYTOPLASMIC_DOMAIN (PHOBIUS); TRANSMEMBRANE (PHOBIUS); SSF81324 (SUPERFAMILY); TMhelix (TMHMM)	no GO terms	no GO terms
jg331.t1	KAF7277603	WP_097078765.1PBP1A family penicillin-binding protein	338	20	9.2E-161	88.48	6	F:GO:0008658; F:GO:0008955; P:GO:0009252; C:GO:0009274; C:GO:0016021; F:GO:0016787	F:penicillin binding; F:peptidoglycan glycosyltransferase activity; P:peptidoglycan biosynthetic process; C:peptidoglycan-based cell wall; C:integral component of membrane; F:hydrolase activity			G3DSA:3.40.710.10 (GENE3D); IPR036950 (G3DSA:1.10.3810.GENE3D); IPR001264 (PFAM); G3DSA:2.40.50.140 (GENE3D); PTHR32282 (PANTHER); PTHR32282:SF22 (PANTHER); IPR023346 (SUPERFAMILY); IPR012338 (SUPERFAMILY)	no GO terms	no GO terms
jg332.t1	KAF7264612	---NA---	139									mobidb-lite (MOBIDB_LITE); mobidb-lite (MOBIDB_LITE); TMhelix (TMHMM)	no GO terms	no GO terms
jg333.t1	KAF7264613	---NA---	83									mobidb-lite (MOBIDB_LITE); mobidb-lite (MOBIDB_LITE)	no GO terms	no GO terms
jg334.t1	KAF7264614	---NA---	100									mobidb-lite (MOBIDB_LITE)	no GO terms	no GO terms
jg335.t1	KAF7264639	---NA---	72									no IPS match	no IPS match	no IPS match
jg336.t1	KAF7277599	WP_107009105.1riboflavin synthase subunit alpha	343	20	1.9E-73	79.85	4	P:GO:0000162; F:GO:0004425; P:GO:0006571; P:GO:0009094	P:tryptophan biosynthetic process; F:indole-3-glycerol-phosphate synthase activity; P:tyrosine biosynthetic process; P:L-phenylalanine biosynthetic process			IPR023366 (G3DSA:2.40.30.GENE3D); IPR013798 (PFAM); IPR001783 (TIGRFAM); IPR026017 (PFAM); IPR023366 (G3DSA:2.40.30.GENE3D); IPR013785 (G3DSA:3.20.20.GENE3D); PTHR21098:SF7 (PANTHER); IPR001783 (PANTHER); IPR026017 (PROSITE_PROFILES); IPR026017 (PROSITE_PROFILES); IPR001783 (CDD); IPR013798 (CDD); IPR017938 (SUPERFAMILY); IPR011060 (SUPERFAMILY); IPR017938 (SUPERFAMILY)	F:GO:0003824; F:GO:0004425	F:catalytic activity; F:indole-3-glycerol-phosphate synthase activity
jg337.t1	KAF7275353	TXJ08354.1glutamine--fructose-6-phosphate transaminase (isomerizing)	254	20	9.2E-89	89.2	6	F:GO:0004360; C:GO:0005737; P:GO:0006040; P:GO:0016051; F:GO:0097367; P:GO:1901137	F:glutamine-fructose-6-phosphate transaminase (isomerizing) activity; C:cytoplasm; P:amino sugar metabolic process; P:carbohydrate biosynthetic process; F:carbohydrate derivative binding; P:carbohydrate derivative biosynthetic process			G3DSA:3.40.50.10490 (GENE3D); IPR001347 (PFAM); G3DSA:3.40.50.10490 (GENE3D); IPR005855 (PTHR10937:PANTHER); IPR005855 (PTHR10937:PANTHER); PTHR10937 (PANTHER); IPR001347 (PROSITE_PROFILES); IPR001347 (PROSITE_PROFILES); IPR035466 (CDD); IPR035466 (CDD); SSF53697 (SUPERFAMILY); SSF53697 (SUPERFAMILY)	F:GO:0004360; F:GO:0097367; P:GO:1901135; P:GO:1901137	F:glutamine-fructose-6-phosphate transaminase (isomerizing) activity; F:carbohydrate derivative binding; P:carbohydrate derivative metabolic process; P:carbohydrate derivative biosynthetic process
jg338.t1	KAF7275869	---NA---	77									no IPS match	no IPS match	no IPS match
jg339.t1	KAF7276405	---NA---	80									mobidb-lite (MOBIDB_LITE); SIGNAL_PEPTIDE_C_REGION (PHOBIUS); SIGNAL_PEPTIDE_H_REGION (PHOBIUS); NON_CYTOPLASMIC_DOMAIN (PHOBIUS); SIGNAL_PEPTIDE (PHOBIUS); SIGNAL_PEPTIDE_N_REGION (PHOBIUS); SignalP-noTM (SIGNALP_EUK); SignalP-TM (SIGNALP_GRAM_POSITIVE); TMhelix (TMHMM)	no GO terms	no GO terms
jg340.t1	KAF7275297	XP_030749663.1multidrug resistance-associated protein 4-like	436	20	1.3E-207	80.41	6	F:GO:0005524; P:GO:0006855; F:GO:0008559; C:GO:0016021; F:GO:0016887; P:GO:0042908	F:ATP binding; P:drug transmembrane transport; F:ATPase-coupled xenobiotic transmembrane transporter activity; C:integral component of membrane; F:ATPase activity; P:xenobiotic transport			Coil (COILS); IPR003593 (SMART); IPR011527 (PFAM); IPR036640 (G3DSA:1.20.1560.GENE3D); IPR003439 (PFAM); G3DSA:3.40.50.300 (GENE3D); PTHR24223:SF271 (PANTHER); PTHR24223 (PANTHER); TRANSMEMBRANE (PHOBIUS); NON_CYTOPLASMIC_DOMAIN (PHOBIUS); TRANSMEMBRANE (PHOBIUS); TRANSMEMBRANE (PHOBIUS); CYTOPLASMIC_DOMAIN (PHOBIUS); NON_CYTOPLASMIC_DOMAIN (PHOBIUS); CYTOPLASMIC_DOMAIN (PHOBIUS); IPR003439 (PROS…	F:GO:0005524; C:GO:0016021; F:GO:0016887; F:GO:0042626; P:GO:0055085	F:ATP binding; C:integral component of membrane; F:ATPase activity; F:ATPase-coupled transmembrane transporter activity; P:transmembrane transport
jg341.t1	KAF7274774	---NA---	183									no IPS match	no IPS match	no IPS match
jg342.t1	KAF7276997	---NA---	117									Coil (COILS)	no GO terms	no GO terms
jg343.t1	KAF7263604	AUF41628.1chitinase 4	136	20	7.9E-71	84.47	6	F:GO:0004568; C:GO:0005576; P:GO:0005975; P:GO:0006032; F:GO:0008061; P:GO:0016998	F:chitinase activity; C:extracellular region; P:carbohydrate metabolic process; P:chitin catabolic process; F:chitin binding; P:cell wall macromolecule catabolic process			IPR001223 (PFAM); G3DSA:3.20.20.80 (GENE3D); PTHR11177 (PANTHER); PTHR11177:SF248 (PANTHER); IPR017853 (SUPERFAMILY)	P:GO:0005975	P:carbohydrate metabolic process
jg344.t1	KAF7263404	XP_030763987.1SWI/SNF-related matrix-associated actin-dependent regulator of chromatin subfamily A containing DEAD/H box 1 homolog isoform X2	179	20	4.8E-84	91.57	8	C:GO:0000785; F:GO:0003677; F:GO:0003682; F:GO:0004386; F:GO:0005524; C:GO:0005634; F:GO:0008094; P:GO:0043044	C:chromatin; F:DNA binding; F:chromatin binding; F:helicase activity; F:ATP binding; C:nucleus; F:DNA-dependent ATPase activity; P:ATP-dependent chromatin remodeling			IPR001650 (SMART); G3DSA:3.40.50.300 (GENE3D); IPR001650 (PFAM); PTHR10799:SF845 (PANTHER); PTHR10799 (PANTHER); CYTOPLASMIC_DOMAIN (PHOBIUS); NON_CYTOPLASMIC_DOMAIN (PHOBIUS); TRANSMEMBRANE (PHOBIUS); IPR001650 (PROSITE_PROFILES); IPR001650 (CDD); IPR027417 (SUPERFAMILY)	no GO terms	no GO terms
jg345.t1	KAF7264021	---NA---	92									no IPS match	no IPS match	no IPS match
jg346.t1	KAF7264436	QGA72530.1follicle-stimulating hormone receptor-like protein	114	20	9.1E-44	86.15	4	F:GO:0004930; P:GO:0007187; C:GO:0016021; F:GO:0016500	F:G protein-coupled receptor activity; P:G protein-coupled receptor signaling pathway, coupled to cyclic nucleotide second messenger; C:integral component of membrane; F:protein-hormone receptor activity			IPR002131 (PRINTS); IPR000276 (PFAM); G3DSA:1.20.1070.10 (GENE3D); PTHR24372:SF1 (PANTHER); IPR034298 (PANTHER); IPR000276 (PROSITE_PATTERNS); TRANSMEMBRANE (PHOBIUS); CYTOPLASMIC_DOMAIN (PHOBIUS); NON_CYTOPLASMIC_DOMAIN (PHOBIUS); NON_CYTOPLASMIC_DOMAIN (PHOBIUS); TRANSMEMBRANE (PHOBIUS); CYTOPLASMIC_DOMAIN (PHOBIUS); TRANSMEMBRANE (PHOBIUS); IPR017452 (PROSITE_PROFILES); SSF81321 (SUPERFAMILY);…	F:GO:0004930; P:GO:0007186; C:GO:0016021; F:GO:0016500	F:G protein-coupled receptor activity; P:G protein-coupled receptor signaling pathway; C:integral component of membrane; F:protein-hormone receptor activity
jg347.t1	KAF7265106	XP_030756878.1esterase FE4-like isoform X1	224	20	1.8E-96	77.89	1	F:GO:0016787	F:hydrolase activity			IPR029058 (G3DSA:3.40.50.GENE3D); IPR002018 (PFAM); PTHR11559 (PANTHER); PTHR11559:SF345 (PANTHER); IPR019826 (PROSITE_PATTERNS); IPR029058 (SUPERFAMILY)	no GO terms	no GO terms
jg348.t1	KAF7275511	XP_030747577.1small G protein signaling modulator 1-like	71	20	3.8E-24	84.72	4	F:GO:0005096; P:GO:0006886; F:GO:0017137; P:GO:0090630	F:GTPase activator activity; P:intracellular protein transport; F:Rab GTPase binding; P:activation of GTPase activity			PTHR22957:SF355 (PANTHER); PTHR22957 (PANTHER); IPR035969 (SUPERFAMILY)	no GO terms	no GO terms
jg349.t1	KAF7274829	XP_030767003.1rap guanine nucleotide exchange factor 4 isoform X3	51	20	5.1E-15	95.49	4	F:GO:0005085; C:GO:0005622; P:GO:0007264; P:GO:0043087	F:guanyl-nucleotide exchange factor activity; C:intracellular; P:small GTPase mediated signal transduction; P:regulation of GTPase activity			G3DSA:1.10.8.1240 (GENE3D); PTHR23113:SF307 (PANTHER); IPR008937 (PANTHER)	F:GO:0005085; C:GO:0005622; P:GO:0007264	F:guanyl-nucleotide exchange factor activity; C:intracellular; P:small GTPase mediated signal transduction
jg350.t1	KAF7275765	---NA---	30									no IPS match	no IPS match	no IPS match
jg351.t1	KAF7275311	---NA---	226									mobidb-lite (MOBIDB_LITE); mobidb-lite (MOBIDB_LITE)	no GO terms	no GO terms
jg352.t1	KAF7274934	XP_030751215.1G-protein coupled receptor Mth-like isoform X1	230	20	2.6E-37	51.62	6	F:GO:0004888; F:GO:0004930; P:GO:0007166; P:GO:0007186; C:GO:0016020; C:GO:0016021	F:transmembrane signaling receptor activity; F:G protein-coupled receptor activity; P:cell surface receptor signaling pathway; P:G protein-coupled receptor signaling pathway; C:membrane; C:integral component of membrane			SIGNAL_PEPTIDE_C_REGION (PHOBIUS); SIGNAL_PEPTIDE_H_REGION (PHOBIUS); NON_CYTOPLASMIC_DOMAIN (PHOBIUS); SIGNAL_PEPTIDE_N_REGION (PHOBIUS); SIGNAL_PEPTIDE (PHOBIUS); PS51257 (PROSITE_PROFILES); SignalP-TM (SIGNALP_GRAM_POSITIVE); SignalP-noTM (SIGNALP_EUK)	no GO terms	no GO terms
jg353.t1	KAF7265100	XP_030758804.1uncharacterized protein LOC115884384	477	20	8.1E-155	62.52						IPR032062 (PFAM)	no GO terms	no GO terms
jg354.t1	KAF7273920	XP_030762000.1UPF0691 protein C9orf116 homolog	103	20	3.0E-46	84.77						IPR026507 (PFAM); IPR026507 (PANTHER)	no GO terms	no GO terms
jg355.t1	KAF7263160	---NA---	76									no IPS match	no IPS match	no IPS match
jg356.t1	KAF7277558	XP_030766607.1cyclic AMP-responsive element-binding protein 1	146	20	2.2E-66	92.48	6	F:GO:0003677; F:GO:0003700; C:GO:0005634; C:GO:0005667; P:GO:0006355; P:GO:0006355	F:DNA binding; F:DNA-binding transcription factor activity; C:nucleus; C:transcription regulator complex; P:regulation of transcription, DNA-templated; P:regulation of transcription, DNA-templated			Coil (COILS); IPR001630 (PRINTS); IPR004827 (SMART); IPR004827 (PFAM); G3DSA:1.20.5.170 (GENE3D); PTHR22952 (PANTHER); PTHR22952:SF248 (PANTHER); IPR004827 (PROSITE_PATTERNS); IPR004827 (PROSITE_PROFILES); cd14690 (CDD); SSF57959 (SUPERFAMILY)	F:GO:0003677; F:GO:0003700; C:GO:0005634; P:GO:0006355	F:DNA binding; F:DNA-binding transcription factor activity; C:nucleus; P:regulation of transcription, DNA-templated
jg357.t1	KAF7275548	---NA---	75									no IPS match	no IPS match	no IPS match
jg358.t1	KAF7276918	XP_030760855.1inhibitory POU protein	58	20	3.1E-24	94.56	5	F:GO:0001228; F:GO:0003677; C:GO:0005634; P:GO:0030154; P:GO:0045944	F:DNA-binding transcription activator activity, RNA polymerase II-specific; F:DNA binding; C:nucleus; P:cell differentiation; P:positive regulation of transcription by RNA polymerase II			mobidb-lite (MOBIDB_LITE)	no GO terms	no GO terms
jg359.t1	KAF7264282	---NA---	177									mobidb-lite (MOBIDB_LITE); mobidb-lite (MOBIDB_LITE)	no GO terms	no GO terms
jg360.t1	KAF7263619	XP_023016135.1nuclear pore complex protein Nup88	61	16	7.1E-19	70.08	1	P:GO:0000054	P:ribosomal subunit export from nucleus			IPR019321 (PFAM)	no GO terms	no GO terms
jg361.t1	KAF7264938	QGA72508.1neuromedin-u receptor 1-like protein	104	3	2.1E-26	87.75	5	F:GO:0001607; P:GO:0007187; P:GO:0007218; P:GO:0007268; C:GO:0016021	F:neuromedin U receptor activity; P:G protein-coupled receptor signaling pathway, coupled to cyclic nucleotide second messenger; P:neuropeptide signaling pathway; P:chemical synaptic transmission; C:integral component of membrane			mobidb-lite (MOBIDB_LITE); mobidb-lite (MOBIDB_LITE)	no GO terms	no GO terms
jg362.t1	KAF7276383	---NA---	36									TRANSMEMBRANE (PHOBIUS); CYTOPLASMIC_DOMAIN (PHOBIUS); NON_CYTOPLASMIC_DOMAIN (PHOBIUS); TMhelix (TMHMM)	no GO terms	no GO terms
jg363.t1	KAF7273934	---NA---	65									no IPS match	no IPS match	no IPS match
jg364.t1	KAF7263215	XP_025420600.1uncharacterized protein LOC112690739	440	20	6.2E-48	52.6	2	F:GO:0004190; P:GO:0006508	F:aspartic-type endopeptidase activity; P:proteolysis			mobidb-lite (MOBIDB_LITE); PTHR24559:SF253 (PANTHER); PTHR24559 (PANTHER); PTHR24559 (PANTHER); PTHR24559:SF253 (PANTHER); IPR001969 (PROSITE_PATTERNS)	F:GO:0004190; P:GO:0006508	F:aspartic-type endopeptidase activity; P:proteolysis
jg365.t1	KAF7263022	XP_018578899.1DNA-binding protein SATB1 isoform X2	624	20	6.4E-310	81.97	4	P:GO:0000122; F:GO:0000977; C:GO:0005634; P:GO:0006338	P:negative regulation of transcription by RNA polymerase II; F:RNA polymerase II transcription regulatory region sequence-specific DNA binding; C:nucleus; P:chromatin remodeling			IPR001356 (SMART); G3DSA:1.10.10.60 (GENE3D); IPR032392 (PFAM); IPR001356 (PFAM); IPR038224 (G3DSA:3.10.20.GENE3D); G3DSA:1.10.10.60 (GENE3D); mobidb-lite (MOBIDB_LITE); mobidb-lite (MOBIDB_LITE); mobidb-lite (MOBIDB_LITE); mobidb-lite (MOBIDB_LITE); IPR039673 (PANTHER); PTHR15116:SF16 (PANTHER); IPR001356 (PROSITE_PROFILES); IPR001356 (PROSITE_PROFILES); IPR001356 (CDD); IPR001356 (CDD); IPR0323…	F:GO:0003677; P:GO:0006338	F:DNA binding; P:chromatin remodeling
jg366.t1	KAF7264573	---NA---	140									SIGNAL_PEPTIDE (PHOBIUS); SIGNAL_PEPTIDE_C_REGION (PHOBIUS); SIGNAL_PEPTIDE_H_REGION (PHOBIUS); NON_CYTOPLASMIC_DOMAIN (PHOBIUS); SIGNAL_PEPTIDE_N_REGION (PHOBIUS); SignalP-noTM (SIGNALP_EUK)	no GO terms	no GO terms
jg367.t1	KAF7277538	---NA---	48									no IPS match	no IPS match	no IPS match
jg368.t1	KAF7275286	XP_030749663.1multidrug resistance-associated protein 4-like	436	20	9.9E-208	80.41	6	F:GO:0005524; P:GO:0006855; F:GO:0008559; C:GO:0016021; F:GO:0016887; P:GO:0042908	F:ATP binding; P:drug transmembrane transport; F:ATPase-coupled xenobiotic transmembrane transporter activity; C:integral component of membrane; F:ATPase activity; P:xenobiotic transport			Coil (COILS); IPR003593 (SMART); IPR011527 (PFAM); IPR003439 (PFAM); G3DSA:3.40.50.300 (GENE3D); IPR036640 (G3DSA:1.20.1560.GENE3D); PTHR24223:SF271 (PANTHER); PTHR24223 (PANTHER); TRANSMEMBRANE (PHOBIUS); NON_CYTOPLASMIC_DOMAIN (PHOBIUS); TRANSMEMBRANE (PHOBIUS); TRANSMEMBRANE (PHOBIUS); CYTOPLASMIC_DOMAIN (PHOBIUS); NON_CYTOPLASMIC_DOMAIN (PHOBIUS); CYTOPLASMIC_DOMAIN (PHOBIUS); IPR011527 (PROS…	F:GO:0005524; C:GO:0016021; F:GO:0016887; F:GO:0042626; P:GO:0055085	F:ATP binding; C:integral component of membrane; F:ATPase activity; F:ATPase-coupled transmembrane transporter activity; P:transmembrane transport
jg369.t1	KAF7275304	---NA---	123									mobidb-lite (MOBIDB_LITE); mobidb-lite (MOBIDB_LITE); mobidb-lite (MOBIDB_LITE); mobidb-lite (MOBIDB_LITE)	no GO terms	no GO terms
jg370.t1	KAF7275244	---NA---	99									no IPS match	no IPS match	no IPS match
jg371.t1	KAF7275186	---NA---	86									no IPS match	no IPS match	no IPS match
jg372.t1	KAF7277529	---NA---	84									no IPS match	no IPS match	no IPS match
jg373.t1	KAF7276400	---NA---	101									no IPS match	no IPS match	no IPS match
jg374.t1	KAF7277480	XP_023948806.1tigger transposable element-derived protein 6-like	113	3	1.7E-13	75.08						no IPS match	no IPS match	no IPS match
jg375.t1	KAF7264447	XP_018565215.1protein FAM89A-like isoform X4	99	20	2.8E-25	60.28						mobidb-lite (MOBIDB_LITE); mobidb-lite (MOBIDB_LITE)	no GO terms	no GO terms
jg376.t1	KAF7264072	---NA---	111									mobidb-lite (MOBIDB_LITE); mobidb-lite (MOBIDB_LITE)	no GO terms	no GO terms
jg377.t1	KAF7275081	XP_018564348.1disco-interacting protein 2 isoform X4	535	20	1.7E-238	79.81						mobidb-lite (MOBIDB_LITE); mobidb-lite (MOBIDB_LITE); mobidb-lite (MOBIDB_LITE); mobidb-lite (MOBIDB_LITE); mobidb-lite (MOBIDB_LITE); mobidb-lite (MOBIDB_LITE); mobidb-lite (MOBIDB_LITE); mobidb-lite (MOBIDB_LITE)	no GO terms	no GO terms
jg378.t1	KAF7277078	XP_008201320.1 tudor domain-containing protein 5 isoform X1	217	20	4.1E-45	54.12	9	F:GO:0003676; F:GO:0003723; C:GO:0016020; C:GO:0016021; C:GO:0032991; C:GO:0043186; F:GO:0047485; P:GO:0070895; P:GO:1903829	F:nucleic acid binding; F:RNA binding; C:membrane; C:integral component of membrane; C:protein-containing complex; C:P granule; F:protein N-terminus binding; P:negative regulation of transposon integration; P:positive regulation of cellular protein localization			IPR035437 (G3DSA:2.40.50.GENE3D); G3DSA:2.30.30.140 (GENE3D); IPR002999 (PFAM); PTHR22948 (PANTHER); SSF63748 (SUPERFAMILY)	no GO terms	no GO terms
jg379.t1	KAF7275020	---NA---	37									no IPS match	no IPS match	no IPS match
jg380.t1	KAF7276506	XP_018565212.11-phosphatidylinositol 3-phosphate 5-kinase-like isoform X1	219	18	8.4E-46	60.27						Coil (COILS); mobidb-lite (MOBIDB_LITE); mobidb-lite (MOBIDB_LITE)	no GO terms	no GO terms
jg381.t1	KAF7275711	---NA---	136									no IPS match	no IPS match	no IPS match
jg382.t1	KAF7277381	XP_030755971.1limbic system-associated membrane protein-like isoform X1	103	20	4.2E-40	87.48	8	C:GO:0005886; P:GO:0007156; P:GO:0007165; P:GO:0007411; F:GO:0008046; C:GO:0030424; C:GO:0043025; P:GO:0050808	C:plasma membrane; P:homophilic cell adhesion via plasma membrane adhesion molecules; P:signal transduction; P:axon guidance; F:axon guidance receptor activity; C:axon; C:neuronal cell body; P:synapse organization			IPR003599 (SMART); IPR003598 (SMART); PF13927 (PFAM); IPR013783 (G3DSA:2.60.40.GENE3D); PTHR45080 (PANTHER); PTHR45080:SF3 (PANTHER); IPR007110 (PROSITE_PROFILES); IPR036179 (SUPERFAMILY)	no GO terms	no GO terms
jg383.t1	KAF7272504	XP_019756913.1 facilitated trehalose transporter Tret1-like isoform X1	360	20	3.4E-113	73.62	3	C:GO:0016021; F:GO:0022857; P:GO:0055085	C:integral component of membrane; F:transmembrane transporter activity; P:transmembrane transport			IPR005828 (PFAM); G3DSA:1.20.1250.20 (GENE3D); PTHR23500 (PANTHER); PTHR23500:SF37 (PANTHER); NON_CYTOPLASMIC_DOMAIN (PHOBIUS); CYTOPLASMIC_DOMAIN (PHOBIUS); TRANSMEMBRANE (PHOBIUS); CYTOPLASMIC_DOMAIN (PHOBIUS); TRANSMEMBRANE (PHOBIUS); NON_CYTOPLASMIC_DOMAIN (PHOBIUS); TRANSMEMBRANE (PHOBIUS); TRANSMEMBRANE (PHOBIUS); CYTOPLASMIC_DOMAIN (PHOBIUS); TRANSMEMBRANE (PHOBIUS); TRANSMEMBRANE (PHOBIUS…	C:GO:0016021; F:GO:0022857; P:GO:0055085	C:integral component of membrane; F:transmembrane transporter activity; P:transmembrane transport
jg384.t1	KAF7277303	XP_030766948.1syntaxin-1A isoform X1	137	20	1.7E-60	96.67	7	F:GO:0000149; F:GO:0005484; C:GO:0005622; P:GO:0006886; C:GO:0016021; P:GO:0017157; P:GO:0061025	F:SNARE binding; F:SNAP receptor activity; C:intracellular; P:intracellular protein transport; C:integral component of membrane; P:regulation of exocytosis; P:membrane fusion			G3DSA:1.20.58.70 (GENE3D); IPR006011 (PFAM); IPR028669 (PTHR19957:PANTHER); PTHR19957 (PANTHER); IPR000727 (PROSITE_PROFILES); IPR006011 (CDD); cd15848 (CDD); IPR010989 (SUPERFAMILY)	F:GO:0000149; C:GO:0016020; C:GO:0016021; P:GO:0016192; P:GO:0017157	F:SNARE binding; C:membrane; C:integral component of membrane; P:vesicle-mediated transport; P:regulation of exocytosis
jg385.t1	KAF7264299	XP_030755418.1medium-chain acyl-CoA ligase ACSF2, mitochondrial-like isoform X1	570	20	2.2E-255	79.7	2	P:GO:0006631; F:GO:0031956	P:fatty acid metabolic process; F:medium-chain fatty acid-CoA ligase activity			Coil (COILS); G3DSA:3.30.300.310 (GENE3D); IPR000873 (PFAM); IPR025110 (PFAM); G3DSA:3.40.50.12780 (GENE3D); PTHR43201 (PANTHER); PTHR43201:SF9 (PANTHER); IPR020845 (PROSITE_PATTERNS); cd05917 (CDD); SSF56801 (SUPERFAMILY)	F:GO:0003824	F:catalytic activity
jg386.t1	KAF7275897	---NA---	97									no IPS match	no IPS match	no IPS match
jg387.t1	KAF7276205	WP_004819759.1TonB-dependent receptor	378	20	2.9E-70	86.25	2	C:GO:0009279; C:GO:0016021	C:cell outer membrane; C:integral component of membrane			IPR012910 (PFAM); IPR037066 (G3DSA:2.170.130.GENE3D); PTHR32552:SF33 (PANTHER); IPR039423 (PANTHER); SSF56935 (SUPERFAMILY)	no GO terms	no GO terms
jg388.t1	KAF7264164	---NA---	118									no IPS match	no IPS match	no IPS match
jg389.t1	KAF7276876	---NA---	76									mobidb-lite (MOBIDB_LITE); mobidb-lite (MOBIDB_LITE)	no GO terms	no GO terms
jg390.t1	KAF7277060	XP_030759518.1serine proteinase stubble-like	148	20	1.5E-78	95.53	2	F:GO:0004252; P:GO:0006508	F:serine-type endopeptidase activity; P:proteolysis			IPR001314 (PRINTS); IPR001254 (SMART); G3DSA:2.40.10.10 (GENE3D); G3DSA:2.40.10.10 (GENE3D); IPR001254 (PFAM); PTHR24256 (PANTHER); PTHR24256:SF434 (PANTHER); IPR018114 (PROSITE_PATTERNS); IPR001254 (PROSITE_PROFILES); IPR001254 (CDD); IPR009003 (SUPERFAMILY)	F:GO:0004252; P:GO:0006508	F:serine-type endopeptidase activity; P:proteolysis
jg391.t1	KAF7264544	---NA---	79									Coil (COILS); mobidb-lite (MOBIDB_LITE)	no GO terms	no GO terms
jg392.t1	KAF7275586	XP_030766165.1probable pre-mRNA-splicing factor ATP-dependent RNA helicase DEAH5 isoform X4	176	4	5.3E-35	73.27						mobidb-lite (MOBIDB_LITE); mobidb-lite (MOBIDB_LITE); mobidb-lite (MOBIDB_LITE); mobidb-lite (MOBIDB_LITE); mobidb-lite (MOBIDB_LITE)	no GO terms	no GO terms
jg393.t1	KAF7263500	XP_030754150.1putative inorganic phosphate cotransporter	204	20	1.3E-48	61.42	2	C:GO:0016021; P:GO:0055085	C:integral component of membrane; P:transmembrane transport			IPR011701 (PFAM); G3DSA:1.20.1250.20 (GENE3D); PTHR11662:SF280 (PANTHER); PTHR11662 (PANTHER); TRANSMEMBRANE (PHOBIUS); NON_CYTOPLASMIC_DOMAIN (PHOBIUS); NON_CYTOPLASMIC_DOMAIN (PHOBIUS); TRANSMEMBRANE (PHOBIUS); NON_CYTOPLASMIC_DOMAIN (PHOBIUS); TRANSMEMBRANE (PHOBIUS); CYTOPLASMIC_DOMAIN (PHOBIUS); CYTOPLASMIC_DOMAIN (PHOBIUS); TRANSMEMBRANE (PHOBIUS); CYTOPLASMIC_DOMAIN (PHOBIUS); TRANSMEMBRAN…	C:GO:0016021; P:GO:0055085	C:integral component of membrane; P:transmembrane transport
jg394.t1	KAF7276822	XP_030767144.1interference hedgehog-like isoform X2	103	20	6.3E-28	70.49	2	C:GO:0016020; C:GO:0016021	C:membrane; C:integral component of membrane			SIGNAL_PEPTIDE_H_REGION (PHOBIUS); SIGNAL_PEPTIDE_N_REGION (PHOBIUS); SIGNAL_PEPTIDE_C_REGION (PHOBIUS); SIGNAL_PEPTIDE (PHOBIUS); NON_CYTOPLASMIC_DOMAIN (PHOBIUS); SignalP-noTM (SIGNALP_EUK)	no GO terms	no GO terms
jg395.t1	KAF7273124	XP_030749757.1angiomotin-like protein 1 isoform X1	958	20	0.0	80.3	5	C:GO:0005886; C:GO:0005923; P:GO:0030036; P:GO:0030334; C:GO:0031410	C:plasma membrane; C:bicellular tight junction; P:actin cytoskeleton organization; P:regulation of cell migration; C:cytoplasmic vesicle			Coil (COILS); Coil (COILS); Coil (COILS); Coil (COILS); Coil (COILS); Coil (COILS); IPR009114 (PRINTS); IPR024646 (PFAM); mobidb-lite (MOBIDB_LITE); mobidb-lite (MOBIDB_LITE); mobidb-lite (MOBIDB_LITE); mobidb-lite (MOBIDB_LITE); mobidb-lite (MOBIDB_LITE); mobidb-lite (MOBIDB_LITE); mobidb-lite (MOBIDB_LITE); mobidb-lite (MOBIDB_LITE); mobidb-lite (MOBIDB_LITE); mobidb-lite (MOBIDB_LITE); mobidb-…	no GO terms	no GO terms
jg395.t2	KAF7273125	XP_030749757.1angiomotin-like protein 1 isoform X1	960	20	0.0	80.71	5	C:GO:0005886; C:GO:0005923; P:GO:0030036; P:GO:0030334; C:GO:0031410	C:plasma membrane; C:bicellular tight junction; P:actin cytoskeleton organization; P:regulation of cell migration; C:cytoplasmic vesicle			Coil (COILS); Coil (COILS); Coil (COILS); Coil (COILS); Coil (COILS); Coil (COILS); IPR009114 (PRINTS); IPR024646 (PFAM); mobidb-lite (MOBIDB_LITE); mobidb-lite (MOBIDB_LITE); mobidb-lite (MOBIDB_LITE); mobidb-lite (MOBIDB_LITE); mobidb-lite (MOBIDB_LITE); mobidb-lite (MOBIDB_LITE); mobidb-lite (MOBIDB_LITE); mobidb-lite (MOBIDB_LITE); mobidb-lite (MOBIDB_LITE); mobidb-lite (MOBIDB_LITE); mobidb-…	no GO terms	no GO terms
jg396.t1	KAF7276412	---NA---	44									no IPS match	no IPS match	no IPS match
jg397.t1	KAF7265140	---NA---	79									mobidb-lite (MOBIDB_LITE)	no GO terms	no GO terms
jg398.t1	KAF7275405	XP_002430908.1histone H4, putative	103	20	7.2E-48	100.0	7	C:GO:0000786; F:GO:0003677; C:GO:0005634; P:GO:0006334; P:GO:0006352; C:GO:0042025; F:GO:0046982	C:nucleosome; F:DNA binding; C:nucleus; P:nucleosome assembly; P:DNA-templated transcription, initiation; C:host cell nucleus; F:protein heterodimerization activity			IPR001951 (PRINTS); IPR001951 (SMART); IPR004823 (SMART); IPR009072 (G3DSA:1.10.20.GENE3D); IPR035425 (PFAM); mobidb-lite (MOBIDB_LITE); PTHR10484 (PANTHER); PTHR10484:SF160 (PANTHER); IPR019809 (PROSITE_PATTERNS); IPR001951 (CDD); IPR009072 (SUPERFAMILY)	C:GO:0000786; F:GO:0003677; C:GO:0005634; P:GO:0006334; P:GO:0006352; F:GO:0046982	C:nucleosome; F:DNA binding; C:nucleus; P:nucleosome assembly; P:DNA-templated transcription, initiation; F:protein heterodimerization activity
jg399.t1	KAF7275406	XP_027717609.1histone H3-like	136	20	1.1E-64	100.0	6	C:GO:0000786; F:GO:0003677; C:GO:0005634; P:GO:0006352; C:GO:0042025; F:GO:0046982	C:nucleosome; F:DNA binding; C:nucleus; P:DNA-templated transcription, initiation; C:host cell nucleus; F:protein heterodimerization activity			IPR000164 (PRINTS); IPR000164 (SMART); IPR009072 (G3DSA:1.10.20.GENE3D); IPR007125 (PFAM); mobidb-lite (MOBIDB_LITE); IPR000164 (PANTHER); PTHR11426:SF163 (PANTHER); IPR000164 (PROSITE_PATTERNS); IPR000164 (PROSITE_PATTERNS); IPR009072 (SUPERFAMILY)	C:GO:0000786; F:GO:0003677; F:GO:0046982	C:nucleosome; F:DNA binding; F:protein heterodimerization activity
jg400.t1	KAF7275407	XP_008199957.2 histone H2B	144	20	1.5E-38	98.01	6	C:GO:0000786; F:GO:0003677; C:GO:0005634; P:GO:0006334; F:GO:0044877; F:GO:0046982	C:nucleosome; F:DNA binding; C:nucleus; P:nucleosome assembly; F:protein-containing complex binding; F:protein heterodimerization activity			Coil (COILS); Coil (COILS); IPR000558 (PRINTS); IPR000558 (SMART); IPR009072 (G3DSA:1.10.20.GENE3D); IPR007125 (PFAM); mobidb-lite (MOBIDB_LITE); IPR000558 (PANTHER); PTHR23428:SF156 (PANTHER); IPR009072 (SUPERFAMILY)	C:GO:0000786; F:GO:0003677; F:GO:0046982	C:nucleosome; F:DNA binding; F:protein heterodimerization activity
jg401.t1	KAF7275408	XP_030755805.1histone H2A-like	125	20	1.7E-59	99.07	9	C:GO:0000788; F:GO:0003677; C:GO:0005704; P:GO:0006334; P:GO:0006342; P:GO:0006352; P:GO:0007526; C:GO:0042025; F:GO:0046982	C:nuclear nucleosome; F:DNA binding; C:polytene chromosome band; P:nucleosome assembly; P:chromatin silencing; P:DNA-templated transcription, initiation; P:larval somatic muscle development; C:host cell nucleus; F:protein heterodimerization activity			IPR002119 (PRINTS); IPR002119 (SMART); IPR032454 (PFAM); IPR007125 (PFAM); IPR009072 (G3DSA:1.10.20.GENE3D); mobidb-lite (MOBIDB_LITE); PTHR23430:SF66 (PANTHER); PTHR23430 (PANTHER); IPR032458 (PROSITE_PATTERNS); IPR002119 (CDD); IPR009072 (SUPERFAMILY)	C:GO:0000786; F:GO:0003677; C:GO:0005634; F:GO:0046982	C:nucleosome; F:DNA binding; C:nucleus; F:protein heterodimerization activity
jg402.t1	KAF7263883	XP_019754286.1 anillin isoform X1	76	10	8.9E-11	72.55						no IPS match	no IPS match	no IPS match
jg403.t1	KAF7276636	WP_087618952.1alcohol dehydrogenase AdhP	109	20	8.7E-44	77.38	3	F:GO:0016491; F:GO:0046872; P:GO:0055114	F:oxidoreductase activity; F:metal ion binding; P:oxidation-reduction process			G3DSA:3.40.50.720 (GENE3D); G3DSA:3.90.180.10 (GENE3D); IPR013149 (PFAM); PTHR42940 (PANTHER); PTHR42940:SF3 (PANTHER); PTHR42940 (PANTHER); PTHR42940:SF3 (PANTHER); IPR036291 (SUPERFAMILY)	P:GO:0055114	P:oxidation-reduction process
jg404.t1	KAF7276637	WP_121973829.1TonB-dependent receptor	181	20	2.1E-63	89.15	5	C:GO:0009279; F:GO:0015344; C:GO:0016021; F:GO:0038023; P:GO:0044718	C:cell outer membrane; F:siderophore uptake transmembrane transporter activity; C:integral component of membrane; F:signaling receptor activity; P:siderophore transmembrane transport			IPR012910 (PFAM); IPR037066 (G3DSA:2.170.130.GENE3D); IPR030149 (PTHR32552:PANTHER); IPR039423 (PANTHER); SIGNAL_PEPTIDE_N_REGION (PHOBIUS); NON_CYTOPLASMIC_DOMAIN (PHOBIUS); SIGNAL_PEPTIDE (PHOBIUS); SIGNAL_PEPTIDE_H_REGION (PHOBIUS); SIGNAL_PEPTIDE_C_REGION (PHOBIUS); SSF56935 (SUPERFAMILY)	C:GO:0009279; P:GO:0015891; C:GO:0016021	C:cell outer membrane; P:siderophore transport; C:integral component of membrane
jg405.t1	KAF7277473	---NA---	67									TRANSMEMBRANE (PHOBIUS); NON_CYTOPLASMIC_DOMAIN (PHOBIUS); CYTOPLASMIC_DOMAIN (PHOBIUS)	no GO terms	no GO terms
jg406.t1	KAF7271282	---NA---	25									mobidb-lite (MOBIDB_LITE)	no GO terms	no GO terms
jg407.t1	KAF7277206	KZC08821.1Low-density lipoprotein receptor-related protein 2	132	20	9.5E-21	75.16	3	F:GO:0005509; F:GO:0005515; C:GO:0016021	F:calcium ion binding; F:protein binding; C:integral component of membrane			IPR002172 (PRINTS); IPR002172 (SMART); IPR001881 (SMART); G3DSA:2.10.25.10 (GENE3D); G3DSA:4.10.400.10 (GENE3D); IPR002172 (PFAM); G3DSA:4.10.400.10 (GENE3D); PTHR44025 (PANTHER); PTHR44025:SF5 (PANTHER); IPR023415 (PROSITE_PATTERNS); IPR000152 (PROSITE_PATTERNS); IPR023415 (PROSITE_PATTERNS); IPR018097 (PROSITE_PATTERNS); IPR002172 (PROSITE_PROFILES); IPR002172 (PROSITE_PROFILES); IPR002172 (CDD…	F:GO:0005509; F:GO:0005515	F:calcium ion binding; F:protein binding
jg408.t1	KAF7275403	XP_030763031.1thyroid receptor-interacting protein 11-like	794	20	5.4E-119	53.46						Coil (COILS); Coil (COILS); Coil (COILS); Coil (COILS); Coil (COILS); Coil (COILS); Coil (COILS); Coil (COILS); Coil (COILS); Coil (COILS); Coil (COILS); mobidb-lite (MOBIDB_LITE); mobidb-lite (MOBIDB_LITE)	no GO terms	no GO terms
jg409.t1	KAF7263862	XP_030754473.1neuropilin and tolloid-like protein 2	93	2	3.6E-30	86.51						NON_CYTOPLASMIC_DOMAIN (PHOBIUS); SIGNAL_PEPTIDE_C_REGION (PHOBIUS); SIGNAL_PEPTIDE (PHOBIUS); SIGNAL_PEPTIDE_H_REGION (PHOBIUS); SIGNAL_PEPTIDE_N_REGION (PHOBIUS); SignalP-noTM (SIGNALP_EUK); SignalP-TM (SIGNALP_GRAM_POSITIVE)	no GO terms	no GO terms
jg410.t1	KAF7264035	---NA---	55									NON_CYTOPLASMIC_DOMAIN (PHOBIUS); SIGNAL_PEPTIDE_C_REGION (PHOBIUS); SIGNAL_PEPTIDE (PHOBIUS); SIGNAL_PEPTIDE_H_REGION (PHOBIUS); SIGNAL_PEPTIDE_N_REGION (PHOBIUS); SignalP-noTM (SIGNALP_EUK)	no GO terms	no GO terms
jg411.t1	KAF7263724	XP_019875947.1 homeobox protein Nkx-2.5-like	61	15	2.0E-13	78.06	3	F:GO:0000981; C:GO:0005634; P:GO:0006355	F:DNA-binding transcription factor activity, RNA polymerase II-specific; C:nucleus; P:regulation of transcription, DNA-templated			mobidb-lite (MOBIDB_LITE); mobidb-lite (MOBIDB_LITE); mobidb-lite (MOBIDB_LITE)	no GO terms	no GO terms
jg412.t1	KAF7276878	XP_030753861.1facilitated trehalose transporter Tret1-like	436	20	3.0E-196	76.48	3	C:GO:0016021; F:GO:0022857; P:GO:0055085	C:integral component of membrane; F:transmembrane transporter activity; P:transmembrane transport			Coil (COILS); IPR003663 (PRINTS); IPR005828 (PFAM); G3DSA:1.20.1250.20 (GENE3D); PTHR23500 (PANTHER); PTHR23500:SF37 (PANTHER); IPR005829 (PROSITE_PATTERNS); TRANSMEMBRANE (PHOBIUS); TRANSMEMBRANE (PHOBIUS); TRANSMEMBRANE (PHOBIUS); TRANSMEMBRANE (PHOBIUS); NON_CYTOPLASMIC_DOMAIN (PHOBIUS); CYTOPLASMIC_DOMAIN (PHOBIUS); NON_CYTOPLASMIC_DOMAIN (PHOBIUS); CYTOPLASMIC_DOMAIN (PHOBIUS); NON_CYTOPLASM…	F:GO:0005215; C:GO:0016020; C:GO:0016021; F:GO:0022857; P:GO:0055085	F:transporter activity; C:membrane; C:integral component of membrane; F:transmembrane transporter activity; P:transmembrane transport
jg413.t1	KAF7265116	---NA---	101									no IPS match	no IPS match	no IPS match
jg414.t1	KAF7269569	XP_030761920.1proline-rich nuclear receptor coactivator 2	108	3	6.2E-10	56.38						mobidb-lite (MOBIDB_LITE); mobidb-lite (MOBIDB_LITE); mobidb-lite (MOBIDB_LITE)	no GO terms	no GO terms
jg415.t1	KAF7276760	WP_068154104.1dCMP deaminase family protein	146	20	2.5E-14	52.8	2	F:GO:0008270; F:GO:0016787	F:zinc ion binding; F:hydrolase activity			IPR002125 (PFAM); G3DSA:3.40.140.10 (GENE3D); IPR015517 (PANTHER); IPR016192 (PROSITE_PATTERNS); IPR002125 (PROSITE_PROFILES); IPR016193 (SUPERFAMILY)	F:GO:0003824; F:GO:0008270; F:GO:0016787	F:catalytic activity; F:zinc ion binding; F:hydrolase activity
jg415.t2	KAF7276759	WP_125236050.1dCMP deaminase family protein	141	20	3.2E-14	52.74	2	F:GO:0008270; F:GO:0016787	F:zinc ion binding; F:hydrolase activity			IPR002125 (PFAM); G3DSA:3.40.140.10 (GENE3D); IPR015517 (PANTHER); IPR016192 (PROSITE_PATTERNS); IPR002125 (PROSITE_PROFILES); IPR016193 (SUPERFAMILY)	F:GO:0003824; F:GO:0008270; F:GO:0016787	F:catalytic activity; F:zinc ion binding; F:hydrolase activity
jg416.t1	KAF7276998	ATU47288.1Inter-alpha (globulin) inhibitor H4	112	6	1.0E-31	61.69						no IPS match	no IPS match	no IPS match
jg417.t1	KAF7263222	---NA---	98									mobidb-lite (MOBIDB_LITE); mobidb-lite (MOBIDB_LITE)	no GO terms	no GO terms
jg418.t1	KAF7275973	XP_030767090.1methyltransferase-like protein 9 isoform X1	62	1	8.2E-7	86.11						mobidb-lite (MOBIDB_LITE)	no GO terms	no GO terms
jg419.t1	KAF7270755	XP_028129406.1splicing factor, suppressor of white-apricot homolog	750	20	0.0	78.44						Coil (COILS); Coil (COILS); Coil (COILS); mobidb-lite (MOBIDB_LITE); mobidb-lite (MOBIDB_LITE); mobidb-lite (MOBIDB_LITE); mobidb-lite (MOBIDB_LITE); mobidb-lite (MOBIDB_LITE); mobidb-lite (MOBIDB_LITE)	no GO terms	no GO terms
jg420.t1	KAF7270756	XP_030753979.1polycystin-2-like isoform X1	649	20	1.7E-256	67.22	2	F:GO:0005509; C:GO:0016020	F:calcium ion binding; C:membrane			Coil (COILS); IPR003915 (PRINTS); G3DSA:1.10.287.70 (GENE3D); IPR013122 (PFAM); PTHR10877:SF114 (PANTHER); PTHR10877 (PANTHER); NON_CYTOPLASMIC_DOMAIN (PHOBIUS); NON_CYTOPLASMIC_DOMAIN (PHOBIUS); NON_CYTOPLASMIC_DOMAIN (PHOBIUS); TRANSMEMBRANE (PHOBIUS); TRANSMEMBRANE (PHOBIUS); CYTOPLASMIC_DOMAIN (PHOBIUS); TRANSMEMBRANE (PHOBIUS); TRANSMEMBRANE (PHOBIUS); CYTOPLASMIC_DOMAIN (PHOBIUS); CYTOPLASM…	F:GO:0005509; C:GO:0016020	F:calcium ion binding; C:membrane
jg421.t1	KAF7270757	XP_023018810.1ras association domain-containing protein 4	563	20	2.9E-268	78.19	2	P:GO:0007165; F:GO:0046872	P:signal transduction; F:metal ion binding			IPR000159 (SMART); IPR001781 (SMART); G3DSA:3.10.20.90 (GENE3D); IPR000159 (PFAM); IPR001781 (PFAM); G3DSA:2.10.110.10 (GENE3D); mobidb-lite (MOBIDB_LITE); mobidb-lite (MOBIDB_LITE); mobidb-lite (MOBIDB_LITE); IPR033614 (PANTHER); PTHR22738:SF15 (PANTHER); IPR001781 (PROSITE_PATTERNS); IPR011524 (PROSITE_PROFILES); IPR001781 (PROSITE_PROFILES); IPR000159 (PROSITE_PROFILES); cd09401 (CDD); SSF5771…	P:GO:0007165	P:signal transduction
jg422.t1	KAF7270758	XP_019757305.1 breast cancer type 1 susceptibility protein homolog isoform X1	980	20	1.1E-132	54.96	8	F:GO:0003677; F:GO:0004842; C:GO:0005634; P:GO:0006281; F:GO:0008270; P:GO:0016567; P:GO:0031323; P:GO:0080090	F:DNA binding; F:ubiquitin-protein transferase activity; C:nucleus; P:DNA repair; F:zinc ion binding; P:protein ubiquitination; P:regulation of cellular metabolic process; P:regulation of primary metabolic process			Coil (COILS); IPR001357 (SMART); IPR036420 (G3DSA:3.40.50.GENE3D); IPR036420 (G3DSA:3.40.50.GENE3D); mobidb-lite (MOBIDB_LITE); mobidb-lite (MOBIDB_LITE); mobidb-lite (MOBIDB_LITE); IPR011364 (PTHR13763:PANTHER); IPR031099 (PANTHER); IPR001357 (PROSITE_PROFILES); IPR001357 (PROSITE_PROFILES); IPR001357 (CDD); IPR036420 (SUPERFAMILY); IPR036420 (SUPERFAMILY)	F:GO:0003677; F:GO:0004842; C:GO:0005634; P:GO:0006281; P:GO:0006974; F:GO:0008270	F:DNA binding; F:ubiquitin-protein transferase activity; C:nucleus; P:DNA repair; P:cellular response to DNA damage stimulus; F:zinc ion binding
jg423.t1	KAF7263023	QGA72533.1leucine-rich repeat-containing G-protein coupled receptor 5-like protein	76	1	5.7E-18	100.0	1	C:GO:0016021	C:integral component of membrane			CYTOPLASMIC_DOMAIN (PHOBIUS); TRANSMEMBRANE (PHOBIUS); NON_CYTOPLASMIC_DOMAIN (PHOBIUS); TMhelix (TMHMM)	no GO terms	no GO terms
jg424.t1	KAF7262875	---NA---	91									mobidb-lite (MOBIDB_LITE)	no GO terms	no GO terms
jg425.t1	KAF7276479	---NA---	74									G3DSA:1.10.287.700 (GENE3D)	no GO terms	no GO terms
jg426.t1	KAF7264514	---NA---	100									mobidb-lite (MOBIDB_LITE); mobidb-lite (MOBIDB_LITE); TRANSMEMBRANE (PHOBIUS); NON_CYTOPLASMIC_DOMAIN (PHOBIUS); CYTOPLASMIC_DOMAIN (PHOBIUS); SIGNAL_PEPTIDE_H_REGION (PHOBIUS); SIGNAL_PEPTIDE (PHOBIUS); SIGNAL_PEPTIDE_C_REGION (PHOBIUS); SIGNAL_PEPTIDE_N_REGION (PHOBIUS); TMhelix (TMHMM)	no GO terms	no GO terms
jg427.t1	KAF7276334	---NA---	73									TRANSMEMBRANE (PHOBIUS); NON_CYTOPLASMIC_DOMAIN (PHOBIUS); TRANSMEMBRANE (PHOBIUS); NON_CYTOPLASMIC_DOMAIN (PHOBIUS); CYTOPLASMIC_DOMAIN (PHOBIUS); TMhelix (TMHMM); TMhelix (TMHMM)	no GO terms	no GO terms
jg428.t1	KAF7276603	OUY07621.1 transaldolase	220	20	7.3E-90	85.04	4	F:GO:0004801; C:GO:0005737; P:GO:0005975; P:GO:0006098	F:sedoheptulose-7-phosphate:D-glyceraldehyde-3-phosphate glyceronetransferase activity; C:cytoplasm; P:carbohydrate metabolic process; P:pentose-phosphate shunt			IPR001585 (PFAM); IPR013785 (G3DSA:3.20.20.GENE3D); IPR004730 (PTHR10683:PANTHER); IPR001585 (PANTHER); IPR018225 (PROSITE_PATTERNS); SSF51569 (SUPERFAMILY)	F:GO:0003824; F:GO:0004801; C:GO:0005737; P:GO:0005975; P:GO:0006098	F:catalytic activity; F:sedoheptulose-7-phosphate:D-glyceraldehyde-3-phosphate glyceronetransferase activity; C:cytoplasm; P:carbohydrate metabolic process; P:pentose-phosphate shunt
jg429.t1	KAF7276320	---NA---	79									mobidb-lite (MOBIDB_LITE); mobidb-lite (MOBIDB_LITE)	no GO terms	no GO terms
jg430.t1	KAF7276817	XP_030768190.1cuticle protein 16.5-like	217	3	2.4E-13	80.67						NON_CYTOPLASMIC_DOMAIN (PHOBIUS); SIGNAL_PEPTIDE_C_REGION (PHOBIUS); SIGNAL_PEPTIDE_H_REGION (PHOBIUS); SIGNAL_PEPTIDE_N_REGION (PHOBIUS); SIGNAL_PEPTIDE (PHOBIUS); SignalP-noTM (SIGNALP_EUK); SignalP-TM (SIGNALP_GRAM_POSITIVE); SignalP-noTM (SIGNALP_GRAM_NEGATIVE); TMhelix (TMHMM)	no GO terms	no GO terms
jg431.t1	KAF7277481	---NA---	59									no IPS match	no IPS match	no IPS match
jg432.t1	KAF7267712	XP_030765723.1protein fork head-like	431	20	3.1E-209	79.79	9	F:GO:0000981; C:GO:0005634; C:GO:0005667; P:GO:0006357; F:GO:0008134; P:GO:0009653; F:GO:0019904; P:GO:0030154; F:GO:0043565	F:DNA-binding transcription factor activity, RNA polymerase II-specific; C:nucleus; C:transcription regulator complex; P:regulation of transcription by RNA polymerase II; F:transcription factor binding; P:anatomical structure morphogenesis; F:protein domain specific binding; P:cell differentiation; F:sequence-specific DNA binding			IPR001766 (PRINTS); IPR001766 (SMART); IPR013638 (PFAM); IPR001766 (PFAM); IPR018533 (PFAM); IPR036388 (G3DSA:1.10.10.GENE3D); mobidb-lite (MOBIDB_LITE); mobidb-lite (MOBIDB_LITE); PTHR11829 (PANTHER); PTHR11829:SF230 (PANTHER); IPR001766 (PROSITE_PROFILES); IPR001766 (CDD); IPR036390 (SUPERFAMILY)	F:GO:0003700; P:GO:0006355; F:GO:0008134; F:GO:0019904; F:GO:0043565	F:DNA-binding transcription factor activity; P:regulation of transcription, DNA-templated; F:transcription factor binding; F:protein domain specific binding; F:sequence-specific DNA binding
jg433.t1	KAF7267713	XP_030765731.1malate dehydrogenase, mitochondrial-like	347	20	7.1E-124	73.7	5	P:GO:0005975; P:GO:0006090; P:GO:0019643; F:GO:0030060; P:GO:0046487	P:carbohydrate metabolic process; P:pyruvate metabolic process; P:reductive tricarboxylic acid cycle; F:L-malate dehydrogenase activity; P:glyoxylate metabolic process			IPR015955 (G3DSA:3.90.110.GENE3D); IPR001236 (PFAM); G3DSA:3.40.50.720 (GENE3D); IPR010097 (TIGRFAM); IPR022383 (PFAM); IPR001557 (PIRSF); PTHR11540 (PANTHER); cd01337 (CDD); IPR036291 (SUPERFAMILY); IPR015955 (SUPERFAMILY)	F:GO:0003824; P:GO:0005975; P:GO:0006099; F:GO:0016491; F:GO:0016616; P:GO:0019752; F:GO:0030060; P:GO:0055114	F:catalytic activity; P:carbohydrate metabolic process; P:tricarboxylic acid cycle; F:oxidoreductase activity; F:oxidoreductase activity, acting on the CH-OH group of donors, NAD or NADP as acceptor; P:carboxylic acid metabolic process; F:L-malate dehydrogenase activity; P:oxidation-reduction process
jg434.t1	KAF7263799	---NA---	11									no IPS match	no IPS match	no IPS match
jg435.t1	KAF7265009	XP_019763585.1 transient receptor potential cation channel subfamily V member 4-like	183	20	6.8E-49	81.77	3	F:GO:0005262; C:GO:0005887; P:GO:0098703	F:calcium channel activity; C:integral component of plasma membrane; P:calcium ion import across plasma membrane			PTHR10582:SF28 (PANTHER); IPR024862 (PANTHER); TRANSMEMBRANE (PHOBIUS); TRANSMEMBRANE (PHOBIUS); NON_CYTOPLASMIC_DOMAIN (PHOBIUS); TRANSMEMBRANE (PHOBIUS); CYTOPLASMIC_DOMAIN (PHOBIUS); CYTOPLASMIC_DOMAIN (PHOBIUS); NON_CYTOPLASMIC_DOMAIN (PHOBIUS); TMhelix (TMHMM); TMhelix (TMHMM); TMhelix (TMHMM)	F:GO:0005216; P:GO:0006811; C:GO:0016021	F:ion channel activity; P:ion transport; C:integral component of membrane
jg436.t1	KAF7276517	---NA---	73									mobidb-lite (MOBIDB_LITE); mobidb-lite (MOBIDB_LITE)	no GO terms	no GO terms
jg438.t1	KAF7276565	WP_087620275.1DNA translocase FtsK 4TM domain-containing protein	325	20	3.0E-92	69.75	4	P:GO:0009987; C:GO:0016020; F:GO:0097159; F:GO:1901363	P:cellular process; C:membrane; F:organic cyclic compound binding; F:heterocyclic compound binding			IPR025199 (PFAM); mobidb-lite (MOBIDB_LITE); mobidb-lite (MOBIDB_LITE); PTHR22683 (PANTHER); PTHR22683:SF41 (PANTHER); TRANSMEMBRANE (PHOBIUS); NON_CYTOPLASMIC_DOMAIN (PHOBIUS); TRANSMEMBRANE (PHOBIUS); NON_CYTOPLASMIC_DOMAIN (PHOBIUS); TRANSMEMBRANE (PHOBIUS); TRANSMEMBRANE (PHOBIUS); CYTOPLASMIC_DOMAIN (PHOBIUS); CYTOPLASMIC_DOMAIN (PHOBIUS); CYTOPLASMIC_DOMAIN (PHOBIUS); TMhelix (TMHMM); TMhel…	no GO terms	no GO terms
jg439.t1	KAF7275836	XP_030760550.1uncharacterized protein LOC115885705	158	3	4.4E-20	60.93						mobidb-lite (MOBIDB_LITE); mobidb-lite (MOBIDB_LITE); mobidb-lite (MOBIDB_LITE); mobidb-lite (MOBIDB_LITE)	no GO terms	no GO terms
jg440.t1	KAF7264523	XP_030750744.11-phosphatidylinositol 4,5-bisphosphate phosphodiesterase classes I and II isoform X1	231	20	3.5E-111	87.26	6	F:GO:0004435; F:GO:0005509; P:GO:0009395; P:GO:0035556; P:GO:0046339; P:GO:0048015	F:phosphatidylinositol phospholipase C activity; F:calcium ion binding; P:phospholipid catabolic process; P:intracellular signal transduction; P:diacylglycerol metabolic process; P:phosphatidylinositol-mediated signaling			G3DSA:1.10.238.10 (GENE3D); G3DSA:2.30.29.240 (GENE3D); IPR015359 (PFAM); PF17787 (PFAM); IPR001192 (PANTHER); PTHR10336:SF11 (PANTHER); cd16213 (CDD); IPR011992 (SUPERFAMILY); SSF50729 (SUPERFAMILY)	P:GO:0035556	P:intracellular signal transduction
jg441.t1	KAF7274978	KRT84576.1Myb/SANT-like transcription factor	185	20	2.8E-26	49.12	1	F:GO:0003677	F:DNA binding			mobidb-lite (MOBIDB_LITE); mobidb-lite (MOBIDB_LITE); mobidb-lite (MOBIDB_LITE); IPR004210 (PROSITE_PROFILES)	F:GO:0003677	F:DNA binding
jg442.t1	KAF7276933	XP_030758802.1odorant receptor 49b-like	351	20	1.4E-87	56.23	5	F:GO:0004984; F:GO:0005549; P:GO:0007187; P:GO:0007608; C:GO:0016020	F:olfactory receptor activity; F:odorant binding; P:G protein-coupled receptor signaling pathway, coupled to cyclic nucleotide second messenger; P:sensory perception of smell; C:membrane			IPR004117 (PFAM); IPR004117 (PANTHER); TRANSMEMBRANE (PHOBIUS); NON_CYTOPLASMIC_DOMAIN (PHOBIUS); CYTOPLASMIC_DOMAIN (PHOBIUS); CYTOPLASMIC_DOMAIN (PHOBIUS); TRANSMEMBRANE (PHOBIUS); NON_CYTOPLASMIC_DOMAIN (PHOBIUS); TRANSMEMBRANE (PHOBIUS); TRANSMEMBRANE (PHOBIUS); NON_CYTOPLASMIC_DOMAIN (PHOBIUS); TMhelix (TMHMM); TMhelix (TMHMM); TMhelix (TMHMM); TMhelix (TMHMM)	F:GO:0004984; F:GO:0005549; P:GO:0007608; C:GO:0016020	F:olfactory receptor activity; F:odorant binding; P:sensory perception of smell; C:membrane
jg443.t1	KAF7276934	XP_030758802.1odorant receptor 49b-like	397	20	1.3E-92	56.04	5	F:GO:0004984; F:GO:0005549; P:GO:0007187; P:GO:0007608; C:GO:0016020	F:olfactory receptor activity; F:odorant binding; P:G protein-coupled receptor signaling pathway, coupled to cyclic nucleotide second messenger; P:sensory perception of smell; C:membrane			IPR004117 (PFAM); IPR004117 (PANTHER); CYTOPLASMIC_DOMAIN (PHOBIUS); CYTOPLASMIC_DOMAIN (PHOBIUS); TRANSMEMBRANE (PHOBIUS); TRANSMEMBRANE (PHOBIUS); CYTOPLASMIC_DOMAIN (PHOBIUS); TRANSMEMBRANE (PHOBIUS); NON_CYTOPLASMIC_DOMAIN (PHOBIUS); NON_CYTOPLASMIC_DOMAIN (PHOBIUS); TRANSMEMBRANE (PHOBIUS); TMhelix (TMHMM); TMhelix (TMHMM); TMhelix (TMHMM)	F:GO:0004984; F:GO:0005549; P:GO:0007608; C:GO:0016020	F:olfactory receptor activity; F:odorant binding; P:sensory perception of smell; C:membrane
jg444.t1	KAF7275740	XP_019757794.1 transient receptor potential-gamma protein	71	20	1.7E-32	98.64	4	F:GO:0005262; C:GO:0016021; F:GO:0016787; P:GO:0070588	F:calcium channel activity; C:integral component of membrane; F:hydrolase activity; P:calcium ion transmembrane transport			IPR002153 (PANTHER); PTHR10117:SF51 (PANTHER)	F:GO:0005262; C:GO:0016020; P:GO:0070588	F:calcium channel activity; C:membrane; P:calcium ion transmembrane transport
jg445.t1	KAF7275046	XP_026494025.1tigger transposable element-derived protein 6-like	70	5	1.5E-9	66.76						no IPS match	no IPS match	no IPS match
jg446.t1	KAF7277497	XP_030755861.1vacuolar protein sorting-associated protein 13A-like	98	20	1.2E-39	78.26	4	P:GO:0006623; P:GO:0007005; C:GO:0019898; P:GO:0045053	P:protein targeting to vacuole; P:mitochondrion organization; C:extrinsic component of membrane; P:protein retention in Golgi apparatus			no IPS match	no IPS match	no IPS match
jg447.t1	KAF7277458	---NA---	68									no IPS match	no IPS match	no IPS match
jg448.t1	KAF7276435	---NA---	47									no IPS match	no IPS match	no IPS match
jg449.t1	KAF7277290	XP_019762423.1 probable alpha-glucosidase Os06g0675700	140	17	3.4E-45	65.43	3	P:GO:0008152; C:GO:0016020; F:GO:0016787	P:metabolic process; C:membrane; F:hydrolase activity			G3DSA:2.60.40.1760 (GENE3D); PTHR22762 (PANTHER); PTHR22762:SF82 (PANTHER)	no GO terms	no GO terms
jg450.t1	KAF7276261	---NA---	111									mobidb-lite (MOBIDB_LITE); mobidb-lite (MOBIDB_LITE)	no GO terms	no GO terms
jg451.t1	KAF7277421	XP_030751656.1protein yellow-like	74	3	2.0E-7	74.13						no IPS match	no IPS match	no IPS match
jg452.t1	KAF7276952	XP_030759906.1GTP cyclohydrolase 1-like	253	20	2.9E-111	86.36	7	F:GO:0003934; F:GO:0005525; C:GO:0005737; P:GO:0006729; F:GO:0008270; P:GO:0046654; P:GO:0046656	F:GTP cyclohydrolase I activity; F:GTP binding; C:cytoplasm; P:tetrahydrobiopterin biosynthetic process; F:zinc ion binding; P:tetrahydrofolate biosynthetic process; P:folic acid biosynthetic process			IPR001474 (TIGRFAM); G3DSA:1.10.286.10 (GENE3D); IPR020602 (PFAM); G3DSA:3.30.1130.10 (GENE3D); IPR001474 (PANTHER); PTHR11109:SF4 (PANTHER); IPR018234 (PROSITE_PATTERNS); IPR018234 (PROSITE_PATTERNS); IPR001474 (HAMAP); cd00642 (CDD); SSF55620 (SUPERFAMILY)	F:GO:0003934; C:GO:0005737; P:GO:0046654	F:GTP cyclohydrolase I activity; C:cytoplasm; P:tetrahydrofolate biosynthetic process
jg453.t1	KAF7263485	---NA---	61									no IPS match	no IPS match	no IPS match
jg454.t1	KAF7275229	---NA---	95									no IPS match	no IPS match	no IPS match
jg455.t1	KAF7276755	XP_030749521.1cytochrome P450 4c3-like	158	20	2.4E-26	64.55	4	F:GO:0005506; F:GO:0016705; F:GO:0020037; P:GO:0055114	F:iron ion binding; F:oxidoreductase activity, acting on paired donors, with incorporation or reduction of molecular oxygen; F:heme binding; P:oxidation-reduction process			Coil (COILS); IPR001128 (PFAM); IPR036396 (G3DSA:1.10.630.GENE3D); PTHR24291 (PANTHER); PTHR24291:SF110 (PANTHER); IPR036396 (SUPERFAMILY)	F:GO:0005506; F:GO:0016705; F:GO:0020037; P:GO:0055114	F:iron ion binding; F:oxidoreductase activity, acting on paired donors, with incorporation or reduction of molecular oxygen; F:heme binding; P:oxidation-reduction process
jg456.t1	KAF7263455	XP_022907934.1homeobox protein 5-like isoform X2	94	10	1.8E-29	64.36						no IPS match	no IPS match	no IPS match
jg457.t1	KAF7263284	XP_011637971.2protein gustavus	279	20	9.9E-60	63.75	1	F:GO:0005515	F:protein binding			IPR003877 (SMART); IPR001496 (SMART); IPR003877 (PFAM); IPR001496 (PFAM); G3DSA:2.60.120.920 (GENE3D); PTHR12245 (PANTHER); PTHR12245:SF3 (PANTHER); IPR001870 (PROSITE_PROFILES); IPR013320 (SUPERFAMILY)	F:GO:0005515	F:protein binding
jg458.t1	KAF7276322	XP_018570734.1inter-alpha-trypsin inhibitor heavy chain H4-like isoform X1	392	20	1.0E-25	46.19						IPR013694 (SMART); IPR013694 (PFAM); PTHR10338:SF10 (PANTHER); PTHR10338:SF10 (PANTHER); PTHR10338 (PANTHER); IPR013694 (PROSITE_PROFILES)	no GO terms	no GO terms
jg459.t1	KAF7277198	XP_030768190.1cuticle protein 16.5-like	224	3	2.5E-13	80.9						SIGNAL_PEPTIDE_N_REGION (PHOBIUS); SIGNAL_PEPTIDE_C_REGION (PHOBIUS); SIGNAL_PEPTIDE_H_REGION (PHOBIUS); NON_CYTOPLASMIC_DOMAIN (PHOBIUS); SIGNAL_PEPTIDE (PHOBIUS); SignalP-noTM (SIGNALP_GRAM_NEGATIVE); SignalP-TM (SIGNALP_GRAM_POSITIVE); SignalP-noTM (SIGNALP_EUK); TMhelix (TMHMM)	no GO terms	no GO terms
jg460.t1	KAF7276280	---NA---	82									mobidb-lite (MOBIDB_LITE); mobidb-lite (MOBIDB_LITE)	no GO terms	no GO terms
jg461.t1	KAF7274989	XP_030761893.1transcription elongation factor 1 homolog	82	20	1.4E-41	96.71	8	F:GO:0000993; F:GO:0003746; C:GO:0005840; P:GO:0006368; P:GO:0006448; C:GO:0008023; F:GO:0046872; P:GO:0048096	F:RNA polymerase II complex binding; F:translation elongation factor activity; C:ribosome; P:transcription elongation from RNA polymerase II promoter; P:regulation of translational elongation; C:transcription elongation factor complex; F:metal ion binding; P:chromatin-mediated maintenance of transcription			IPR007808 (PFAM); IPR038567 (G3DSA:2.20.25.GENE3D); IPR007808 (PANTHER); SSF57783 (SUPERFAMILY)	no GO terms	no GO terms
jg462.t1	KAF7274990	XP_030761895.1helicase domino	2532	20	0.0	77.3	2	F:GO:0003677; F:GO:0005524	F:DNA binding; F:ATP binding			Coil (COILS); IPR001650 (SMART); IPR014001 (SMART); IPR014012 (SMART); IPR000330 (PFAM); G3DSA:1.10.10.60 (GENE3D); G3DSA:3.40.50.300 (GENE3D); IPR038718 (G3DSA:3.40.50.GENE3D); IPR014012 (PFAM); IPR001650 (PFAM); mobidb-lite (MOBIDB_LITE); mobidb-lite (MOBIDB_LITE); mobidb-lite (MOBIDB_LITE); mobidb-lite (MOBIDB_LITE); mobidb-lite (MOBIDB_LITE); mobidb-lite (MOBIDB_LITE); mobidb-lite (MOBIDB_LIT…	F:GO:0003677; F:GO:0005524	F:DNA binding; F:ATP binding
jg463.t1	KAF7269921	XP_019871946.1 lachesin-like	257	20	1.5E-91	91.16	3	C:GO:0016021; C:GO:0032589; P:GO:0050808	C:integral component of membrane; C:neuron projection membrane; P:synapse organization			IPR003599 (SMART); IPR013783 (G3DSA:2.60.40.GENE3D); IPR013783 (G3DSA:2.60.40.GENE3D); PF13927 (PFAM); PTHR23279:SF6 (PANTHER); IPR037448 (PANTHER); IPR007110 (PROSITE_PROFILES); cd00096 (CDD); IPR036179 (SUPERFAMILY); IPR036179 (SUPERFAMILY)	no GO terms	no GO terms
jg464.t1	KAF7269922	XP_019773679.1 lachesin-like	106	20	2.0E-24	74.58	2	C:GO:0032589; P:GO:0050808	C:neuron projection membrane; P:synapse organization			mobidb-lite (MOBIDB_LITE)	no GO terms	no GO terms
jg465.t1	KAF7275993	WP_097077354.1leucine efflux protein LeuE	192	20	7.6E-59	73.27	2	P:GO:0006865; C:GO:0016020	P:amino acid transport; C:membrane			IPR001123 (PFAM); IPR001123 (PANTHER); PTHR30086:SF15 (PANTHER); TRANSMEMBRANE (PHOBIUS); CYTOPLASMIC_DOMAIN (PHOBIUS); TRANSMEMBRANE (PHOBIUS); TRANSMEMBRANE (PHOBIUS); NON_CYTOPLASMIC_DOMAIN (PHOBIUS); CYTOPLASMIC_DOMAIN (PHOBIUS); NON_CYTOPLASMIC_DOMAIN (PHOBIUS); TRANSMEMBRANE (PHOBIUS); NON_CYTOPLASMIC_DOMAIN (PHOBIUS); CYTOPLASMIC_DOMAIN (PHOBIUS); TRANSMEMBRANE (PHOBIUS); TMhelix (TMHMM); …	P:GO:0006865; C:GO:0016020	P:amino acid transport; C:membrane
jg466.t1	KAF7275994	WP_097077354.1leucine efflux protein LeuE	167	20	3.2E-53	73.92	2	P:GO:0006865; C:GO:0016020	P:amino acid transport; C:membrane			IPR001123 (PFAM); PTHR30086:SF15 (PANTHER); IPR001123 (PANTHER); SIGNAL_PEPTIDE_C_REGION (PHOBIUS); TRANSMEMBRANE (PHOBIUS); TRANSMEMBRANE (PHOBIUS); SIGNAL_PEPTIDE_H_REGION (PHOBIUS); TRANSMEMBRANE (PHOBIUS); NON_CYTOPLASMIC_DOMAIN (PHOBIUS); SIGNAL_PEPTIDE (PHOBIUS); CYTOPLASMIC_DOMAIN (PHOBIUS); CYTOPLASMIC_DOMAIN (PHOBIUS); NON_CYTOPLASMIC_DOMAIN (PHOBIUS); SIGNAL_PEPTIDE_N_REGION (PHOBIUS); …	P:GO:0006865; C:GO:0016020	P:amino acid transport; C:membrane
jg467.t1	KAF7276540	PMQ13226.1Alkaline phosphatase	761	20	9.1E-217	85.32	5	F:GO:0004035; P:GO:0016311; P:GO:0019497; P:GO:0046486; P:GO:0046656	F:alkaline phosphatase activity; P:dephosphorylation; P:hexachlorocyclohexane metabolic process; P:glycerolipid metabolic process; P:folic acid biosynthetic process			IPR001952 (PRINTS); IPR001952 (SMART); IPR017849 (G3DSA:3.40.720.GENE3D); IPR001952 (PFAM); IPR001952 (PANTHER); IPR001952 (CDD); IPR001952 (CDD); IPR017850 (SUPERFAMILY); IPR017850 (SUPERFAMILY)	F:GO:0003824; F:GO:0016791	F:catalytic activity; F:phosphatase activity
jg468.t1	KAF7276057	VAS29475.1ATP-dependent DNA helicase RecG	513	20	9.4E-141	83.6	7	F:GO:0003676; F:GO:0003678; F:GO:0005524; C:GO:0005657; P:GO:0006281; P:GO:0006310; P:GO:0032508	F:nucleic acid binding; F:DNA helicase activity; F:ATP binding; C:replication fork; P:DNA repair; P:DNA recombination; P:DNA duplex unwinding			IPR014001 (SMART); G3DSA:3.40.50.300 (GENE3D); IPR011545 (PFAM); IPR011545 (PFAM); G3DSA:3.40.50.300 (GENE3D); G3DSA:3.40.50.300 (GENE3D); PTHR24031:SF249 (PANTHER); PTHR24031 (PANTHER); IPR014001 (PROSITE_PROFILES); IPR014001 (PROSITE_PROFILES); cd00046 (CDD); cd00046 (CDD); IPR027417 (SUPERFAMILY); IPR027417 (SUPERFAMILY)	F:GO:0003676; F:GO:0005524	F:nucleic acid binding; F:ATP binding
jg469.t1	KAF7264302	XP_030749869.1protein CNPPD1	425	20	2.9E-151	64.37	3	P:GO:0000079; F:GO:0019901; C:GO:0110165	P:regulation of cyclin-dependent protein serine/threonine kinase activity; F:protein kinase binding; C:cellular anatomical entity			G3DSA:1.10.472.10 (GENE3D); IPR013922 (PFAM); PTHR15615:SF0 (PANTHER); PTHR15615 (PANTHER); NON_CYTOPLASMIC_DOMAIN (PHOBIUS); CYTOPLASMIC_DOMAIN (PHOBIUS); TRANSMEMBRANE (PHOBIUS); TMhelix (TMHMM)	P:GO:0000079; F:GO:0019901	P:regulation of cyclin-dependent protein serine/threonine kinase activity; F:protein kinase binding
jg470.t1	KAF7264303	XP_030749868.1conserved oligomeric Golgi complex subunit 6	626	20	8.4E-301	83.28	7	C:GO:0000139; P:GO:0006508; P:GO:0006891; F:GO:0008237; F:GO:0008241; P:GO:0015031; C:GO:0017119	C:Golgi membrane; P:proteolysis; P:intra-Golgi vesicle-mediated transport; F:metallopeptidase activity; F:peptidyl-dipeptidase activity; P:protein transport; C:Golgi transport complex			Coil (COILS); Coil (COILS); Coil (COILS); IPR010490 (SMART); IPR010490 (PFAM); IPR010490 (PANTHER)	P:GO:0006891; C:GO:0017119	P:intra-Golgi vesicle-mediated transport; C:Golgi transport complex
jg471.t1	KAF7264304	XP_030749870.1E3 ubiquitin-protein ligase TM129	365	20	6.2E-171	73.96	4	C:GO:0005783; C:GO:0016021; P:GO:0016567; F:GO:0061630	C:endoplasmic reticulum; C:integral component of membrane; P:protein ubiquitination; F:ubiquitin protein ligase activity			IPR018801 (PFAM); IPR018801 (PANTHER); NON_CYTOPLASMIC_DOMAIN (PHOBIUS); CYTOPLASMIC_DOMAIN (PHOBIUS); TRANSMEMBRANE (PHOBIUS); TRANSMEMBRANE (PHOBIUS); CYTOPLASMIC_DOMAIN (PHOBIUS); TRANSMEMBRANE (PHOBIUS); NON_CYTOPLASMIC_DOMAIN (PHOBIUS); TMhelix (TMHMM); TMhelix (TMHMM); TMhelix (TMHMM)	C:GO:0016021; P:GO:0016567; F:GO:0061630	C:integral component of membrane; P:protein ubiquitination; F:ubiquitin protein ligase activity
jg472.t1	KAF7264305	XP_019758365.1 melanotransferrin	246	20	1.9E-110	79.83	2	C:GO:0005576; C:GO:0016021	C:extracellular region; C:integral component of membrane			IPR001156 (PRINTS); IPR001156 (SMART); G3DSA:3.40.190.10 (GENE3D); IPR001156 (PFAM); G3DSA:3.40.190.10 (GENE3D); PTHR11485 (PANTHER); PTHR11485:SF29 (PANTHER); SIGNAL_PEPTIDE_C_REGION (PHOBIUS); SIGNAL_PEPTIDE (PHOBIUS); SIGNAL_PEPTIDE_N_REGION (PHOBIUS); NON_CYTOPLASMIC_DOMAIN (PHOBIUS); SIGNAL_PEPTIDE_H_REGION (PHOBIUS); IPR001156 (PROSITE_PROFILES); cd13529 (CDD); SSF53850 (SUPERFAMILY); TMhel…	no GO terms	no GO terms
jg473.t1	KAF7264482	XP_030759194.1prostate stem cell antigen-like isoform X1	130	2	3.0E-19	67.86						PTHR16982 (PANTHER); SIGNAL_PEPTIDE (PHOBIUS); SIGNAL_PEPTIDE_H_REGION (PHOBIUS); NON_CYTOPLASMIC_DOMAIN (PHOBIUS); SIGNAL_PEPTIDE_N_REGION (PHOBIUS); SIGNAL_PEPTIDE_C_REGION (PHOBIUS); SignalP-noTM (SIGNALP_EUK); SSF57302 (SUPERFAMILY)	no GO terms	no GO terms
jg474.t1	KAF7264483	XP_030759195.1ly6/PLAUR domain-containing protein 1-like isoform X2	133	3	2.2E-17	58.67						PTHR16982 (PANTHER); SIGNAL_PEPTIDE (PHOBIUS); SIGNAL_PEPTIDE_H_REGION (PHOBIUS); SIGNAL_PEPTIDE_N_REGION (PHOBIUS); NON_CYTOPLASMIC_DOMAIN (PHOBIUS); SIGNAL_PEPTIDE_C_REGION (PHOBIUS); SignalP-noTM (SIGNALP_EUK); TMhelix (TMHMM); TMhelix (TMHMM)	no GO terms	no GO terms
jg475.t1	KAF7274810	---NA---	93									mobidb-lite (MOBIDB_LITE); mobidb-lite (MOBIDB_LITE)	no GO terms	no GO terms
jg476.t1	KAF7275352	WP_083547384.1IS1 family transposase	106	20	5.9E-37	83.29	5	F:GO:0003677; F:GO:0004803; F:GO:0005524; P:GO:0006313; P:GO:0019069	F:DNA binding; F:transposase activity; F:ATP binding; P:transposition, DNA-mediated; P:viral capsid assembly			IPR010332 (PFAM); PTHR33293:SF1 (PANTHER); PTHR33293 (PANTHER); IPR009057 (SUPERFAMILY)	F:GO:0003677; F:GO:0005524; P:GO:0019069	F:DNA binding; F:ATP binding; P:viral capsid assembly
jg477.t1	KAF7275381	XP_025830729.1modifier of mdg4	112	9	3.2E-25	72.68						no IPS match	no IPS match	no IPS match
jg478.t1	KAF7263851	XP_030754219.1tensin-2-like isoform X4	66	20	5.8E-19	88.2						mobidb-lite (MOBIDB_LITE)	no GO terms	no GO terms
jg479.t1	KAF7267953	XP_030766138.1dual specificity protein phosphatase 22-like isoform X1	256	20	1.6E-117	91.18	3	C:GO:0005829; P:GO:0006470; F:GO:0008138	C:cytosol; P:protein dephosphorylation; F:protein tyrosine/serine/threonine phosphatase activity			IPR020417 (PRINTS); IPR020422 (SMART); IPR000340 (PFAM); IPR029021 (G3DSA:3.90.190.GENE3D); mobidb-lite (MOBIDB_LITE); mobidb-lite (MOBIDB_LITE); IPR024950 (PANTHER); PTHR10159:SF29 (PANTHER); IPR000387 (PROSITE_PROFILES); IPR020422 (PROSITE_PROFILES); IPR020422 (CDD); IPR029021 (SUPERFAMILY)	P:GO:0006470; F:GO:0008138; P:GO:0016311; F:GO:0016791	P:protein dephosphorylation; F:protein tyrosine/serine/threonine phosphatase activity; P:dephosphorylation; F:phosphatase activity
jg479.t2	KAF7267952	XP_030766139.1dual specificity protein phosphatase 22-like isoform X2	236	20	1.7E-116	92.72	3	C:GO:0005829; P:GO:0006470; F:GO:0008138	C:cytosol; P:protein dephosphorylation; F:protein tyrosine/serine/threonine phosphatase activity			IPR020417 (PRINTS); IPR020422 (SMART); IPR029021 (G3DSA:3.90.190.GENE3D); IPR000340 (PFAM); mobidb-lite (MOBIDB_LITE); mobidb-lite (MOBIDB_LITE); IPR024950 (PANTHER); PTHR10159:SF29 (PANTHER); IPR020422 (PROSITE_PROFILES); IPR000387 (PROSITE_PROFILES); IPR020422 (CDD); IPR029021 (SUPERFAMILY)	P:GO:0006470; F:GO:0008138; P:GO:0016311; F:GO:0016791	P:protein dephosphorylation; F:protein tyrosine/serine/threonine phosphatase activity; P:dephosphorylation; F:phosphatase activity
jg480.t1	KAF7277207	XP_030762717.1transmembrane GTPase Marf	58	20	1.7E-22	90.52	6	F:GO:0003924; F:GO:0005525; P:GO:0008053; C:GO:0016021; C:GO:0031306; P:GO:0051646	F:GTPase activity; F:GTP binding; P:mitochondrial fusion; C:integral component of membrane; C:intrinsic component of mitochondrial outer membrane; P:mitochondrion localization			G3DSA:1.20.5.110 (GENE3D); IPR006884 (PFAM); IPR027094 (PANTHER); IPR027088 (PTHR10465:PANTHER); SSF111479 (SUPERFAMILY)	F:GO:0003924; C:GO:0005741; P:GO:0008053; C:GO:0016021	F:GTPase activity; C:mitochondrial outer membrane; P:mitochondrial fusion; C:integral component of membrane
jg481.t1	KAF7263476	XP_030746668.1aromatic-L-amino-acid decarboxylase-like isoform X2	243	20	5.3E-134	94.96	11	F:GO:0004058; C:GO:0005737; P:GO:0006547; P:GO:0006558; P:GO:0006568; P:GO:0006570; P:GO:0006584; P:GO:0009821; F:GO:0030170; P:GO:0042427; P:GO:0042432	F:aromatic-L-amino-acid decarboxylase activity; C:cytoplasm; P:histidine metabolic process; P:L-phenylalanine metabolic process; P:tryptophan metabolic process; P:tyrosine metabolic process; P:catecholamine metabolic process; P:alkaloid biosynthetic process; F:pyridoxal phosphate binding; P:serotonin biosynthetic process; P:indole biosynthetic process			IPR010977 (PRINTS); IPR015421 (G3DSA:3.40.640.GENE3D); IPR015422 (G3DSA:3.90.1150.GENE3D); IPR002129 (PFAM); PTHR11999 (PANTHER); PTHR11999:SF68 (PANTHER); IPR021115 (PROSITE_PATTERNS); IPR015424 (SUPERFAMILY)	F:GO:0003824; P:GO:0006520; F:GO:0016831; P:GO:0019752; F:GO:0030170	F:catalytic activity; P:cellular amino acid metabolic process; F:carboxy-lyase activity; P:carboxylic acid metabolic process; F:pyridoxal phosphate binding
jg482.t1	KAF7263416	EFA05534.2Glucose dehydrogenase [FAD, quinone]-like Protein	271	20	9.6E-84	72.45	3	F:GO:0016614; F:GO:0050660; P:GO:0055114	F:oxidoreductase activity, acting on CH-OH group of donors; F:flavin adenine dinucleotide binding; P:oxidation-reduction process			G3DSA:3.30.560.10 (GENE3D); IPR000172 (PFAM); IPR036188 (G3DSA:3.50.50.GENE3D); PTHR11552 (PANTHER); PTHR11552:SF95 (PANTHER); IPR000172 (PROSITE_PATTERNS); IPR036188 (SUPERFAMILY)	F:GO:0016614; F:GO:0050660; P:GO:0055114	F:oxidoreductase activity, acting on CH-OH group of donors; F:flavin adenine dinucleotide binding; P:oxidation-reduction process
jg483.t1	KAF7262971	---NA---	97									mobidb-lite (MOBIDB_LITE); mobidb-lite (MOBIDB_LITE)	no GO terms	no GO terms
jg484.t1	KAF7262972	---NA---	131									mobidb-lite (MOBIDB_LITE); mobidb-lite (MOBIDB_LITE); CYTOPLASMIC_DOMAIN (PHOBIUS); NON_CYTOPLASMIC_DOMAIN (PHOBIUS); CYTOPLASMIC_DOMAIN (PHOBIUS); TRANSMEMBRANE (PHOBIUS); TRANSMEMBRANE (PHOBIUS); TMhelix (TMHMM); TMhelix (TMHMM)	no GO terms	no GO terms
jg485.t1	KAF7275187	RZC43217.1uncharacterized protein BDFB_001361, partial	201	3	1.1E-15	55.34						G3DSA:2.30.30.140 (GENE3D); IPR035437 (G3DSA:2.40.50.GENE3D); IPR002999 (PFAM); PTHR22948 (PANTHER); PTHR22948:SF33 (PANTHER); SSF63748 (SUPERFAMILY)	no GO terms	no GO terms
jg486.t1	KAF7275188	XP_032196068.1tudor domain-containing protein 6 isoform X2	296	11	1.4E-35	48.82	2	C:GO:0016020; C:GO:0016021	C:membrane; C:integral component of membrane			IPR035437 (G3DSA:2.40.50.GENE3D); G3DSA:2.30.30.140 (GENE3D); IPR002999 (PFAM); PTHR22948 (PANTHER); PTHR22948:SF33 (PANTHER); SSF63748 (SUPERFAMILY)	no GO terms	no GO terms
jg487.t1	KAF7276526	XP_030745842.1protein kinase C and casein kinase substrate in neurons protein 1 isoform X1	61	20	3.1E-27	95.58						IPR027267 (G3DSA:1.20.1270.GENE3D); PTHR23065 (PANTHER); PTHR23065:SF11 (PANTHER); IPR027267 (SUPERFAMILY)	no GO terms	no GO terms
jg488.t1	KAF7272990	---NA---	102									Coil (COILS); mobidb-lite (MOBIDB_LITE); mobidb-lite (MOBIDB_LITE)	no GO terms	no GO terms
jg489.t1	KAF7263729	---NA---	97									no IPS match	no IPS match	no IPS match
jg490.t1	KAF7276040	SNB43709.1putative Co/Zn/Cd efflux system membrane fusion protein	173	20	6.2E-36	85.01	3	C:GO:0016020; F:GO:0022857; P:GO:0055085	C:membrane; F:transmembrane transporter activity; P:transmembrane transport			G3DSA:1.10.287.470 (GENE3D); G3DSA:2.40.30.170 (GENE3D); IPR032317 (PFAM); G3DSA:2.40.50.100 (GENE3D); mobidb-lite (MOBIDB_LITE); PTHR30097 (PANTHER); SIGNAL_PEPTIDE (PHOBIUS); SIGNAL_PEPTIDE_N_REGION (PHOBIUS); NON_CYTOPLASMIC_DOMAIN (PHOBIUS); SIGNAL_PEPTIDE_H_REGION (PHOBIUS); SIGNAL_PEPTIDE_C_REGION (PHOBIUS); PS51257 (PROSITE_PROFILES); SignalP-TM (SIGNALP_GRAM_NEGATIVE); SignalP-noTM (SIGNA…	no GO terms	no GO terms
jg491.t1	KAF7276041	SNB43709.1putative Co/Zn/Cd efflux system membrane fusion protein	197	20	3.2E-36	85.01	3	C:GO:0016020; F:GO:0022857; P:GO:0055085	C:membrane; F:transmembrane transporter activity; P:transmembrane transport			IPR032317 (PFAM); G3DSA:2.40.30.170 (GENE3D); G3DSA:1.10.287.470 (GENE3D); G3DSA:2.40.50.100 (GENE3D); mobidb-lite (MOBIDB_LITE); mobidb-lite (MOBIDB_LITE); PTHR30097 (PANTHER); SIGNAL_PEPTIDE (PHOBIUS); NON_CYTOPLASMIC_DOMAIN (PHOBIUS); SIGNAL_PEPTIDE_N_REGION (PHOBIUS); SIGNAL_PEPTIDE_H_REGION (PHOBIUS); SIGNAL_PEPTIDE_C_REGION (PHOBIUS); PS51257 (PROSITE_PROFILES); SignalP-TM (SIGNALP_GRAM_NEG…	no GO terms	no GO terms
jg492.t1	KAF7274865	---NA---	159									no IPS match	no IPS match	no IPS match
jg493.t1	KAF7267175	XP_023023811.1probable ATP-dependent RNA helicase DDX43	131	1	9.5E-5	60.0	1	F:GO:0003723	F:RNA binding			IPR004087 (SMART); IPR036612 (G3DSA:3.30.1370.GENE3D); IPR004088 (PFAM); mobidb-lite (MOBIDB_LITE); PTHR10288:SF165 (PANTHER); PTHR10288 (PANTHER); PS50084 (PROSITE_PROFILES); cd00105 (CDD); IPR036612 (SUPERFAMILY)	F:GO:0003676; F:GO:0003723	F:nucleic acid binding; F:RNA binding
jg494.t1	KAF7275470	---NA---	104									mobidb-lite (MOBIDB_LITE)	no GO terms	no GO terms
jg495.t1	KAF7277250	---NA---	32									no IPS match	no IPS match	no IPS match
jg496.t1	KAF7277251	---NA---	99									mobidb-lite (MOBIDB_LITE); mobidb-lite (MOBIDB_LITE)	no GO terms	no GO terms
jg497.t1	KAF7263436	XP_030745614.1merozoite surface antigen 2 isoform X2	284	20	1.8E-56	64.79						SIGNAL_PEPTIDE_C_REGION (PHOBIUS); SIGNAL_PEPTIDE (PHOBIUS); NON_CYTOPLASMIC_DOMAIN (PHOBIUS); SIGNAL_PEPTIDE_N_REGION (PHOBIUS); SIGNAL_PEPTIDE_H_REGION (PHOBIUS); SignalP-TM (SIGNALP_GRAM_POSITIVE); SignalP-noTM (SIGNALP_EUK)	no GO terms	no GO terms
jg498.t1	KAF7264935	XP_030763662.1soluble guanylate cyclase 88E	247	20	7.2E-30	60.86	2	P:GO:0009987; F:GO:0016829	P:cellular process; F:lyase activity			mobidb-lite (MOBIDB_LITE); mobidb-lite (MOBIDB_LITE); mobidb-lite (MOBIDB_LITE); mobidb-lite (MOBIDB_LITE); mobidb-lite (MOBIDB_LITE); mobidb-lite (MOBIDB_LITE)	no GO terms	no GO terms
jg499.t1	KAF7274517	---NA---	391									IPR012966 (PFAM)	no GO terms	no GO terms
jg500.t1	KAF7277616	WP_152875981.1bifunctional aconitate hydratase 2/2-methylisocitrate dehydratase	250	20	7.6E-128	98.03	8	F:GO:0003994; C:GO:0005829; P:GO:0019643; P:GO:0046487; F:GO:0046872; F:GO:0047456; F:GO:0047780; F:GO:0051539	F:aconitate hydratase activity; C:cytosol; P:reductive tricarboxylic acid cycle; P:glyoxylate metabolic process; F:metal ion binding; F:2-methylisocitrate dehydratase activity; F:citrate dehydratase activity; F:4 iron, 4 sulfur cluster binding			IPR015933 (PFAM); IPR036288 (G3DSA:1.25.40.GENE3D); IPR015928 (G3DSA:3.20.19.GENE3D); IPR015929 (PFAM); IPR004406 (PTHR43160:PANTHER); PTHR43160 (PANTHER); IPR036288 (SUPERFAMILY); SSF52016 (SUPERFAMILY)	F:GO:0003994; C:GO:0005829; P:GO:0006099; F:GO:0051539	F:aconitate hydratase activity; C:cytosol; P:tricarboxylic acid cycle; F:4 iron, 4 sulfur cluster binding
jg501.t1	KAF7276096	WP_087619523.1hybrid sensor histidine kinase/response regulator	439	20	2.4E-100	75.19	7	F:GO:0000155; P:GO:0000160; C:GO:0009365; C:GO:0016021; F:GO:0022857; P:GO:0023014; P:GO:0055085	F:phosphorelay sensor kinase activity; P:phosphorelay signal transduction system; C:protein histidine kinase complex; C:integral component of membrane; F:transmembrane transporter activity; P:signal transduction by protein phosphorylation; P:transmembrane transport			IPR004358 (PRINTS); IPR003594 (SMART); IPR003594 (PFAM); IPR036890 (G3DSA:3.30.565.GENE3D); PTHR43047:SF9 (PANTHER); PTHR43047 (PANTHER); PTHR43047:SF9 (PANTHER); PTHR43047 (PANTHER); IPR005467 (PROSITE_PROFILES); IPR005467 (PROSITE_PROFILES); IPR003594 (CDD); IPR003594 (CDD); IPR036890 (SUPERFAMILY); IPR036890 (SUPERFAMILY)	P:GO:0016310; F:GO:0016772	P:phosphorylation; F:transferase activity, transferring phosphorus-containing groups
jg502.t1	KAF7280144	---NA---	124									no IPS match	no IPS match	no IPS match
jg503.t1	KAF7273491	XP_019764506.1 la-related protein 6	470	20	1.1E-180	79.22	4	F:GO:0003723; C:GO:0005634; P:GO:0006396; C:GO:1990904	F:RNA binding; C:nucleus; P:RNA processing; C:ribonucleoprotein complex			IPR002344 (PRINTS); IPR006630 (SMART); IPR012677 (G3DSA:3.30.70.GENE3D); IPR036388 (G3DSA:1.10.10.GENE3D); IPR006630 (PFAM); mobidb-lite (MOBIDB_LITE); mobidb-lite (MOBIDB_LITE); mobidb-lite (MOBIDB_LITE); mobidb-lite (MOBIDB_LITE); mobidb-lite (MOBIDB_LITE); mobidb-lite (MOBIDB_LITE); PTHR22792 (PANTHER); PTHR22792:SF73 (PANTHER); IPR006630 (PROSITE_PROFILES); cd08033 (CDD); IPR036390 (SUPERFAMI…	F:GO:0003676; F:GO:0003723; C:GO:0005634; P:GO:0006396; C:GO:1990904	F:nucleic acid binding; F:RNA binding; C:nucleus; P:RNA processing; C:ribonucleoprotein complex
jg504.t1	KAF7276930	---NA---	96									no IPS match	no IPS match	no IPS match
jg505.t1	KAF7276495	XP_030747064.1facilitated trehalose transporter Tret1-like	162	20	1.2E-68	82.54	3	C:GO:0016021; F:GO:0022857; P:GO:0055085	C:integral component of membrane; F:transmembrane transporter activity; P:transmembrane transport			G3DSA:1.20.1250.20 (GENE3D); IPR005828 (PFAM); PTHR23500 (PANTHER); PTHR23500:SF120 (PANTHER); IPR005829 (PROSITE_PATTERNS); IPR005829 (PROSITE_PATTERNS); NON_CYTOPLASMIC_DOMAIN (PHOBIUS); TRANSMEMBRANE (PHOBIUS); CYTOPLASMIC_DOMAIN (PHOBIUS); TRANSMEMBRANE (PHOBIUS); TRANSMEMBRANE (PHOBIUS); CYTOPLASMIC_DOMAIN (PHOBIUS); CYTOPLASMIC_DOMAIN (PHOBIUS); TRANSMEMBRANE (PHOBIUS); NON_CYTOPLASMIC_DOMA…	F:GO:0005215; C:GO:0016021; F:GO:0022857; P:GO:0055085	F:transporter activity; C:integral component of membrane; F:transmembrane transporter activity; P:transmembrane transport
jg506.t1	KAF7277036	XP_030753867.1modifier of mdg4-like isoform X1	183	20	2.9E-68	76.81	3	F:GO:0005515; C:GO:0005634; P:GO:0006357	F:protein binding; C:nucleus; P:regulation of transcription by RNA polymerase II			IPR000210 (SMART); G3DSA:3.30.710.10 (GENE3D); IPR000210 (PFAM); mobidb-lite (MOBIDB_LITE); mobidb-lite (MOBIDB_LITE); PTHR23110 (PANTHER); PTHR23110:SF88 (PANTHER); IPR000210 (PROSITE_PROFILES); IPR011333 (SUPERFAMILY)	F:GO:0005515	F:protein binding
jg507.t1	KAF7275039	XP_030764249.1NFX1-type zinc finger-containing protein 1-like isoform X2	174	20	2.3E-30	58.47	6	F:GO:0003700; F:GO:0004252; C:GO:0005634; P:GO:0006355; P:GO:0006508; F:GO:0008270	F:DNA-binding transcription factor activity; F:serine-type endopeptidase activity; C:nucleus; P:regulation of transcription, DNA-templated; P:proteolysis; F:zinc ion binding			NON_CYTOPLASMIC_DOMAIN (PHOBIUS); SIGNAL_PEPTIDE_C_REGION (PHOBIUS); SIGNAL_PEPTIDE (PHOBIUS); SIGNAL_PEPTIDE_H_REGION (PHOBIUS); SIGNAL_PEPTIDE_N_REGION (PHOBIUS)	no GO terms	no GO terms
jg508.t1	KAF7276461	---NA---	42									no IPS match	no IPS match	no IPS match
jg509.t1	KAF7275030	XP_018565212.11-phosphatidylinositol 3-phosphate 5-kinase-like isoform X1	219	18	1.1E-45	60.39						Coil (COILS); mobidb-lite (MOBIDB_LITE); mobidb-lite (MOBIDB_LITE)	no GO terms	no GO terms
jg510.t1	KAF7263763	XP_030752915.1glucose dehydrogenase [FAD, quinone]	251	20	9.6E-131	92.78	4	C:GO:0016021; F:GO:0016614; F:GO:0050660; P:GO:0055114	C:integral component of membrane; F:oxidoreductase activity, acting on CH-OH group of donors; F:flavin adenine dinucleotide binding; P:oxidation-reduction process			IPR036188 (G3DSA:3.50.50.GENE3D); IPR000172 (PFAM); IPR036188 (G3DSA:3.50.50.GENE3D); PTHR11552 (PANTHER); PTHR11552:SF148 (PANTHER); IPR000172 (PROSITE_PATTERNS); IPR036188 (SUPERFAMILY)	F:GO:0016614; F:GO:0050660; P:GO:0055114	F:oxidoreductase activity, acting on CH-OH group of donors; F:flavin adenine dinucleotide binding; P:oxidation-reduction process
jg511.t1	KAF7264963	---NA---	89									mobidb-lite (MOBIDB_LITE); mobidb-lite (MOBIDB_LITE)	no GO terms	no GO terms
jg512.t1	KAF7262799	XP_019871372.1 15-hydroxyprostaglandin dehydrogenase [NAD(+)]-like	225	20	2.8E-28	47.51	5	C:GO:0005737; C:GO:0016020; C:GO:0016021; F:GO:0016491; P:GO:0055114	C:cytoplasm; C:membrane; C:integral component of membrane; F:oxidoreductase activity; P:oxidation-reduction process			IPR002347 (PFAM); G3DSA:3.40.50.720 (GENE3D); PTHR44229 (PANTHER); IPR036291 (SUPERFAMILY)	no GO terms	no GO terms
jg513.t1	KAF7263819	XP_030762600.1uncharacterized protein LOC115887335	251	4	1.3E-13	46.05	2	C:GO:0016020; C:GO:0016021	C:membrane; C:integral component of membrane			mobidb-lite (MOBIDB_LITE); CYTOPLASMIC_DOMAIN (PHOBIUS); NON_CYTOPLASMIC_DOMAIN (PHOBIUS); TRANSMEMBRANE (PHOBIUS); NON_CYTOPLASMIC_DOMAIN (PHOBIUS); TRANSMEMBRANE (PHOBIUS); CYTOPLASMIC_DOMAIN (PHOBIUS); CYTOPLASMIC_DOMAIN (PHOBIUS); TRANSMEMBRANE (PHOBIUS); TRANSMEMBRANE (PHOBIUS); TMhelix (TMHMM); TMhelix (TMHMM); TMhelix (TMHMM); TMhelix (TMHMM)	no GO terms	no GO terms
jg514.t1	KAF7263286	---NA---	121									mobidb-lite (MOBIDB_LITE); mobidb-lite (MOBIDB_LITE)	no GO terms	no GO terms
jg515.t1	KAF7276370	XP_019756005.1 mitoguardin	102	20	6.0E-47	89.88	2	P:GO:0008053; C:GO:0016021	P:mitochondrial fusion; C:integral component of membrane			IPR019392 (PFAM); IPR019392 (PANTHER); PTHR21508:SF4 (PANTHER)	P:GO:0008053	P:mitochondrial fusion
jg516.t1	KAF7265072	XP_030765727.1uncharacterized protein LOC115889787 isoform X1	96	6	2.9E-27	76.65						Coil (COILS); mobidb-lite (MOBIDB_LITE); mobidb-lite (MOBIDB_LITE); mobidb-lite (MOBIDB_LITE)	no GO terms	no GO terms
jg517.t1	KAF7276267	XP_018573799.1nucleoporin GLE1	176	8	1.5E-37	65.94	1	F:GO:0051087	F:chaperone binding			Coil (COILS); Coil (COILS); mobidb-lite (MOBIDB_LITE); mobidb-lite (MOBIDB_LITE); mobidb-lite (MOBIDB_LITE)	no GO terms	no GO terms
jg518.t1	KAF7276347	XP_019756053.1 probable multidrug resistance-associated protein lethal(2)03659	318	20	1.7E-100	77.62	5	F:GO:0005524; C:GO:0016021; F:GO:0016887; F:GO:0042626; P:GO:0055085	F:ATP binding; C:integral component of membrane; F:ATPase activity; F:ATPase-coupled transmembrane transporter activity; P:transmembrane transport			IPR011527 (PFAM); IPR036640 (G3DSA:1.20.1560.GENE3D); PTHR45602 (PANTHER); TRANSMEMBRANE (PHOBIUS); TRANSMEMBRANE (PHOBIUS); CYTOPLASMIC_DOMAIN (PHOBIUS); NON_CYTOPLASMIC_DOMAIN (PHOBIUS); CYTOPLASMIC_DOMAIN (PHOBIUS); NON_CYTOPLASMIC_DOMAIN (PHOBIUS); CYTOPLASMIC_DOMAIN (PHOBIUS); TRANSMEMBRANE (PHOBIUS); TRANSMEMBRANE (PHOBIUS); IPR011527 (PROSITE_PROFILES); IPR036640 (SUPERFAMILY); TMhelix (TM…	F:GO:0005524; C:GO:0016021; F:GO:0042626; P:GO:0055085	F:ATP binding; C:integral component of membrane; F:ATPase-coupled transmembrane transporter activity; P:transmembrane transport
jg519.t1	KAF7263080	---NA---	86									mobidb-lite (MOBIDB_LITE); mobidb-lite (MOBIDB_LITE)	no GO terms	no GO terms
jg520.t1	KAF7263081	XP_030748479.1zinc finger protein rotund-like isoform X2	97	20	5.3E-45	87.84	5	F:GO:0003700; C:GO:0005634; C:GO:0005667; P:GO:0006355; F:GO:0043565	F:DNA-binding transcription factor activity; C:nucleus; C:transcription regulator complex; P:regulation of transcription, DNA-templated; F:sequence-specific DNA binding			mobidb-lite (MOBIDB_LITE); mobidb-lite (MOBIDB_LITE)	no GO terms	no GO terms
jg521.t1	KAF7265083	XP_030766172.1zinc finger protein Elbow	355	20	2.0E-153	69.4	4	F:GO:0003676; C:GO:0005634; P:GO:0045892; F:GO:0070491	F:nucleic acid binding; C:nucleus; P:negative regulation of transcription, DNA-templated; F:repressing transcription factor binding			G3DSA:3.30.160.60 (GENE3D); mobidb-lite (MOBIDB_LITE); mobidb-lite (MOBIDB_LITE); mobidb-lite (MOBIDB_LITE); mobidb-lite (MOBIDB_LITE); mobidb-lite (MOBIDB_LITE); PTHR12522:SF4 (PANTHER); PTHR12522 (PANTHER); IPR013087 (PROSITE_PROFILES); IPR036236 (SUPERFAMILY)	F:GO:0003676	F:nucleic acid binding
jg522.t1	KAF7277527	XP_019769395.1 anoctamin-4-like	108	7	5.8E-32	67.85	1	C:GO:0016020	C:membrane			no IPS match	no IPS match	no IPS match
jg523.t1	KAF7276220	OYZ55106.1elongation factor G	140	20	1.7E-52	81.78	9	F:GO:0000049; F:GO:0003735; F:GO:0003924; F:GO:0005525; C:GO:0005737; P:GO:0006414; C:GO:0015935; F:GO:0019843; P:GO:0042254	F:tRNA binding; F:structural constituent of ribosome; F:GTPase activity; F:GTP binding; C:cytoplasm; P:translational elongation; C:small ribosomal subunit; F:rRNA binding; P:ribosome biogenesis			G3DSA:3.40.50.300 (GENE3D); IPR000235 (PIRSF); IPR000795 (PFAM); IPR036823 (G3DSA:1.10.455.GENE3D); IPR023798 (PFAM); G3DSA:3.40.50.300 (GENE3D); IPR000235 (PANTHER); PTHR11205:SF19 (PANTHER); IPR031157 (PROSITE_PATTERNS); IPR036823 (SUPERFAMILY); IPR027417 (SUPERFAMILY)	F:GO:0003924; F:GO:0005525; P:GO:0006412	F:GTPase activity; F:GTP binding; P:translation
jg524.t1	KAF7264371	XP_030750115.1DNA replication licensing factor MCM4	129	20	3.5E-60	95.82	14	P:GO:0000727; F:GO:0003678; F:GO:0003688; F:GO:0003697; F:GO:0005524; C:GO:0005634; C:GO:0005657; P:GO:0006267; P:GO:0006268; P:GO:0006271; C:GO:0016021; C:GO:0042555; C:GO:0046809; P:GO:1902975	P:double-strand break repair via break-induced replication; F:DNA helicase activity; F:DNA replication origin binding; F:single-stranded DNA binding; F:ATP binding; C:nucleus; C:replication fork; P:pre-replicative complex assembly involved in nuclear cell cycle DNA replication; P:DNA unwinding involved in DNA replication; P:DNA strand elongation involved in DNA replication; C:integral component o…			IPR001208 (PRINTS); IPR031327 (SMART); IPR001208 (PFAM); G3DSA:3.40.50.300 (GENE3D); PF17855 (PFAM); IPR031327 (PANTHER); IPR008047 (PTHR11630:PANTHER); IPR001208 (PROSITE_PROFILES); IPR027417 (SUPERFAMILY)	F:GO:0003677; F:GO:0003678; F:GO:0005524; P:GO:0006270; C:GO:0042555	F:DNA binding; F:DNA helicase activity; F:ATP binding; P:DNA replication initiation; C:MCM complex
jg525.t1	KAF7267890	XP_019875979.1 histone-lysine N-methyltransferase SETMAR-like	73	20	8.8E-16	75.93						no IPS match	no IPS match	no IPS match
jg526.t1	KAF7276886	---NA---	90									CYTOPLASMIC_DOMAIN (PHOBIUS); NON_CYTOPLASMIC_DOMAIN (PHOBIUS); TRANSMEMBRANE (PHOBIUS)	no GO terms	no GO terms
jg527.t1	KAF7274982	XP_030760849.13-hydroxyacyl-CoA dehydrogenase type-2-like isoform X1	185	20	1.4E-22	79.22	2	F:GO:0016491; P:GO:0055114	F:oxidoreductase activity; P:oxidation-reduction process			IPR002347 (PRINTS); IPR002347 (PRINTS); IPR002347 (PFAM); G3DSA:3.40.50.720 (GENE3D); mobidb-lite (MOBIDB_LITE); mobidb-lite (MOBIDB_LITE); mobidb-lite (MOBIDB_LITE); PTHR43658:SF9 (PANTHER); PTHR43658 (PANTHER); IPR020904 (PROSITE_PATTERNS); IPR036291 (SUPERFAMILY)	F:GO:0016491	F:oxidoreductase activity
jg528.t1	KAF7276433	XP_030765899.1glutamate receptor 1-like isoform X2	120	20	1.9E-55	91.67	6	F:GO:0004970; P:GO:0007268; C:GO:0016021; P:GO:0034220; P:GO:0035235; C:GO:0045211	F:ionotropic glutamate receptor activity; P:chemical synaptic transmission; C:integral component of membrane; P:ion transmembrane transport; P:ionotropic glutamate receptor signaling pathway; C:postsynaptic membrane			IPR019594 (SMART); IPR019594 (PFAM); G3DSA:3.40.190.10 (GENE3D); PTHR18966 (PANTHER); PTHR18966:SF270 (PANTHER); SSF53850 (SUPERFAMILY)	F:GO:0004970; C:GO:0016020	F:ionotropic glutamate receptor activity; C:membrane
jg529.t1	KAF7277263	XP_019765846.1PREDICTED: uncharacterized protein LOC109541427	163	20	2.1E-70	98.33	3	F:GO:0005096; P:GO:0043547; P:GO:0051056	F:GTPase activator activity; P:positive regulation of GTPase activity; P:regulation of small GTPase mediated signal transduction			IPR000331 (PFAM); IPR035974 (G3DSA:3.40.50.GENE3D); PTHR15711:SF25 (PANTHER); PTHR15711 (PANTHER); IPR000331 (PROSITE_PROFILES); IPR035974 (SUPERFAMILY)	F:GO:0005096; P:GO:0051056	F:GTPase activator activity; P:regulation of small GTPase mediated signal transduction
jg530.t1	KAF7276172	---NA---	182									mobidb-lite (MOBIDB_LITE)	no GO terms	no GO terms
jg531.t1	KAF7264162	---NA---	82									mobidb-lite (MOBIDB_LITE); mobidb-lite (MOBIDB_LITE)	no GO terms	no GO terms
jg532.t1	KAF7277146	---NA---	227									Coil (COILS); mobidb-lite (MOBIDB_LITE); mobidb-lite (MOBIDB_LITE); mobidb-lite (MOBIDB_LITE); mobidb-lite (MOBIDB_LITE); mobidb-lite (MOBIDB_LITE); mobidb-lite (MOBIDB_LITE)	no GO terms	no GO terms
jg533.t1	KAF7263157	---NA---	82									mobidb-lite (MOBIDB_LITE); mobidb-lite (MOBIDB_LITE); mobidb-lite (MOBIDB_LITE); mobidb-lite (MOBIDB_LITE)	no GO terms	no GO terms
jg534.t1	KAF7274960	---NA---	45									mobidb-lite (MOBIDB_LITE); mobidb-lite (MOBIDB_LITE)	no GO terms	no GO terms
jg535.t1	KAF7273825	---NA---	54									no IPS match	no IPS match	no IPS match
jg536.t1	KAF7263941	XP_030749851.1glutamate receptor-interacting protein 2 isoform X2	281	20	6.4E-83	80.28	2	F:GO:0005515; P:GO:0098887	F:protein binding; P:neurotransmitter receptor transport, endosome to postsynaptic membrane			IPR001478 (SMART); IPR001478 (PFAM); G3DSA:2.30.42.10 (GENE3D); G3DSA:2.30.42.10 (GENE3D); PTHR23119 (PANTHER); PTHR23119:SF37 (PANTHER); IPR001478 (PROSITE_PROFILES); cd00992 (CDD); IPR036034 (SUPERFAMILY); IPR036034 (SUPERFAMILY)	F:GO:0005515	F:protein binding
jg537.t1	KAF7274884	XP_030767644.1odorant receptor 30a-like	338	20	1.5E-17	56.25	5	F:GO:0004984; F:GO:0005549; P:GO:0007187; P:GO:0007608; C:GO:0016020	F:olfactory receptor activity; F:odorant binding; P:G protein-coupled receptor signaling pathway, coupled to cyclic nucleotide second messenger; P:sensory perception of smell; C:membrane			Coil (COILS); IPR004117 (PFAM); IPR004117 (PANTHER); TRANSMEMBRANE (PHOBIUS); CYTOPLASMIC_DOMAIN (PHOBIUS); NON_CYTOPLASMIC_DOMAIN (PHOBIUS); TRANSMEMBRANE (PHOBIUS); NON_CYTOPLASMIC_DOMAIN (PHOBIUS); TRANSMEMBRANE (PHOBIUS); TRANSMEMBRANE (PHOBIUS); CYTOPLASMIC_DOMAIN (PHOBIUS); NON_CYTOPLASMIC_DOMAIN (PHOBIUS); TRANSMEMBRANE (PHOBIUS); CYTOPLASMIC_DOMAIN (PHOBIUS); TMhelix (TMHMM); TMhelix (TMH…	F:GO:0004984; F:GO:0005549; P:GO:0007608; C:GO:0016020	F:olfactory receptor activity; F:odorant binding; P:sensory perception of smell; C:membrane
jg538.t1	KAF7276315	XP_030748654.1pancreatic triacylglycerol lipase-like	182	20	2.0E-48	63.46	4	C:GO:0005576; P:GO:0016042; F:GO:0016298; F:GO:0052689	C:extracellular region; P:lipid catabolic process; F:lipase activity; F:carboxylic ester hydrolase activity			IPR000734 (PRINTS); IPR013818 (PFAM); IPR029058 (G3DSA:3.40.50.GENE3D); IPR000734 (PANTHER); IPR029058 (SUPERFAMILY)	F:GO:0052689	F:carboxylic ester hydrolase activity
jg539.t1	KAF7275118	---NA---	161									no IPS match	no IPS match	no IPS match
jg540.t1	KAF7274967	---NA---	121									mobidb-lite (MOBIDB_LITE)	no GO terms	no GO terms
jg541.t1	KAF7275652	WP_171553509.1Arc family DNA-binding protein	143	20	6.6E-68	83.52	2	P:GO:0006355; F:GO:0043565	P:regulation of transcription, DNA-templated; F:sequence-specific DNA binding			G3DSA:1.10.260.40 (GENE3D); IPR013321 (G3DSA:1.10.1220.GENE3D); IPR005569 (PFAM); IPR001387 (CDD); IPR010985 (SUPERFAMILY); IPR010982 (SUPERFAMILY)	F:GO:0003677; P:GO:0006355; F:GO:0043565	F:DNA binding; P:regulation of transcription, DNA-templated; F:sequence-specific DNA binding
jg542.t1	KAF7275653	WP_171553507.1toxin-antitoxin system HicB family antitoxin	107	20	2.1E-50	89.45	2	F:GO:0003677; P:GO:0006355	F:DNA binding; P:regulation of transcription, DNA-templated			IPR008651 (PFAM); IPR035069 (SUPERFAMILY); IPR010985 (SUPERFAMILY)	P:GO:0006355	P:regulation of transcription, DNA-templated
jg543.t1	KAF7263442	---NA---	873									mobidb-lite (MOBIDB_LITE); mobidb-lite (MOBIDB_LITE); mobidb-lite (MOBIDB_LITE); PTHR22979:SF47 (PANTHER); PTHR22979:SF47 (PANTHER); PTHR22979 (PANTHER); PTHR22979:SF47 (PANTHER); PTHR22979 (PANTHER)	no GO terms	no GO terms
jg544.t1	KAF7267255	---NA---	132									mobidb-lite (MOBIDB_LITE)	no GO terms	no GO terms
jg545.t1	KAF7272803	---NA---	104									mobidb-lite (MOBIDB_LITE); mobidb-lite (MOBIDB_LITE); mobidb-lite (MOBIDB_LITE)	no GO terms	no GO terms
jg546.t1	KAF7275240	XP_030759645.1rho guanine nucleotide exchange factor 7 isoform X2	92	20	3.5E-38	87.47	2	F:GO:0005085; P:GO:0043087	F:guanyl-nucleotide exchange factor activity; P:regulation of GTPase activity			IPR001452 (PRINTS); IPR001452 (SMART); IPR001452 (PFAM); IPR035899 (G3DSA:1.20.900.GENE3D); G3DSA:2.30.30.40 (GENE3D); PTHR22826:SF145 (PANTHER); PTHR22826 (PANTHER); IPR001452 (PROSITE_PROFILES); IPR036028 (SUPERFAMILY); IPR035899 (SUPERFAMILY)	F:GO:0005515	F:protein binding
jg547.t1	KAF7275810	---NA---	147									no IPS match	no IPS match	no IPS match
jg548.t1	KAF7276448	---NA---	89									no IPS match	no IPS match	no IPS match
jg549.t1	KAF7263462	XP_030755949.1RNA-binding protein 24-B-like	95	20	1.0E-32	80.84	3	F:GO:0003729; C:GO:0005634; C:GO:0005829	F:mRNA binding; C:nucleus; C:cytosol			SIGNAL_PEPTIDE_C_REGION (PHOBIUS); SIGNAL_PEPTIDE (PHOBIUS); SIGNAL_PEPTIDE_H_REGION (PHOBIUS); SIGNAL_PEPTIDE_N_REGION (PHOBIUS); NON_CYTOPLASMIC_DOMAIN (PHOBIUS); SignalP-TM (SIGNALP_GRAM_POSITIVE)	no GO terms	no GO terms
jg550.t1	KAF7273822	---NA---	58									no IPS match	no IPS match	no IPS match
jg551.t1	KAF7275172	XP_030760389.1CD63 antigen-like	97	17	3.5E-20	72.59	1	C:GO:0005887	C:integral component of plasma membrane			TRANSMEMBRANE (PHOBIUS); NON_CYTOPLASMIC_DOMAIN (PHOBIUS); CYTOPLASMIC_DOMAIN (PHOBIUS); TMhelix (TMHMM)	no GO terms	no GO terms
jg552.t1	KAF7277281	---NA---	84									no IPS match	no IPS match	no IPS match
jg553.t1	KAF7266935	---NA---	212									no IPS match	no IPS match	no IPS match
jg554.t1	KAF7274699	---NA---	74									no IPS match	no IPS match	no IPS match
jg555.t1	KAF7274452	---NA---	15									no IPS match	no IPS match	no IPS match
jg556.t1	KAF7276088	WP_070069143.1RDD family protein	204	20	2.8E-48	67.97	2	C:GO:0016020; C:GO:0016021	C:membrane; C:integral component of membrane			IPR025640 (PFAM); IPR010432 (PFAM); CYTOPLASMIC_DOMAIN (PHOBIUS); TRANSMEMBRANE (PHOBIUS); TRANSMEMBRANE (PHOBIUS); CYTOPLASMIC_DOMAIN (PHOBIUS); NON_CYTOPLASMIC_DOMAIN (PHOBIUS); TMhelix (TMHMM); TMhelix (TMHMM)	no GO terms	no GO terms
jg557.t1	KAF7276089	WP_168461725.1MULTISPECIES: hypothetical protein	168	20	6.1E-12	58.51						Coil (COILS)	no GO terms	no GO terms
jg558.t1	KAF7277141	---NA---	22									no IPS match	no IPS match	no IPS match
jg559.t1	KAF7276001	WP_113894447.1TonB-dependent siderophore receptor	87	20	1.2E-30	85.13	4	C:GO:0009279; F:GO:0015344; F:GO:0038023; P:GO:0044718	C:cell outer membrane; F:siderophore uptake transmembrane transporter activity; F:signaling receptor activity; P:siderophore transmembrane transport			IPR000531 (PFAM); IPR036942 (G3DSA:2.40.170.GENE3D); IPR039423 (PANTHER); PTHR32552:SF37 (PANTHER); SSF56935 (SUPERFAMILY)	no GO terms	no GO terms
jg560.t1	KAF7276965	---NA---	146									no IPS match	no IPS match	no IPS match
jg561.t1	KAF7276910	XP_018567983.1homeobox protein 3-like	345	7	3.3E-73	49.79	3	C:GO:0005737; F:GO:0051015; P:GO:0051017	C:cytoplasm; F:actin filament binding; P:actin filament bundle assembly			no IPS match	no IPS match	no IPS match
jg562.t1	KAF7276757	XP_019760646.1 rap1 GTPase-activating protein 1-like	99	20	6.9E-48	100.0	3	F:GO:0005096; P:GO:0043547; P:GO:0051056	F:GTPase activator activity; P:positive regulation of GTPase activity; P:regulation of small GTPase mediated signal transduction			IPR035974 (G3DSA:3.40.50.GENE3D); IPR000331 (PFAM); PTHR15711:SF25 (PANTHER); PTHR15711 (PANTHER); IPR000331 (PROSITE_PROFILES); IPR035974 (SUPERFAMILY)	F:GO:0005096; P:GO:0051056	F:GTPase activator activity; P:regulation of small GTPase mediated signal transduction
jg563.t1	KAF7275007	XP_019874076.1 neurofilament medium polypeptide	632	20	2.4E-178	59.64	1	C:GO:0016021	C:integral component of membrane			mobidb-lite (MOBIDB_LITE); mobidb-lite (MOBIDB_LITE); mobidb-lite (MOBIDB_LITE); TRANSMEMBRANE (PHOBIUS); NON_CYTOPLASMIC_DOMAIN (PHOBIUS); NON_CYTOPLASMIC_DOMAIN (PHOBIUS); TRANSMEMBRANE (PHOBIUS); TRANSMEMBRANE (PHOBIUS); TRANSMEMBRANE (PHOBIUS); CYTOPLASMIC_DOMAIN (PHOBIUS); CYTOPLASMIC_DOMAIN (PHOBIUS); CYTOPLASMIC_DOMAIN (PHOBIUS); IPR036259 (SUPERFAMILY); TMhelix (TMHMM); TMhelix (TMHMM); T…	no GO terms	no GO terms
jg564.t1	KAF7264232	---NA---	104									no IPS match	no IPS match	no IPS match
jg565.t1	KAF7276863	---NA---	114									mobidb-lite (MOBIDB_LITE)	no GO terms	no GO terms
jg566.t1	KAF7277150	---NA---	111									mobidb-lite (MOBIDB_LITE); mobidb-lite (MOBIDB_LITE)	no GO terms	no GO terms
jg567.t1	KAF7275520	XP_030761006.1apoptosis-stimulating of p53 protein 1 isoform X2	46	14	8.8E-14	79.94	1	C:GO:0016021	C:integral component of membrane			G3DSA:3.10.20.90 (GENE3D)	no GO terms	no GO terms
jg568.t1	KAF7269700	KRZ10784.1RING finger protein 44	233	20	3.8E-12	67.79						IPR001841 (SMART); IPR013083 (G3DSA:3.30.40.GENE3D); IPR001841 (PFAM); mobidb-lite (MOBIDB_LITE); PTHR22765 (PANTHER); IPR001841 (PROSITE_PROFILES); cd16454 (CDD); SSF57850 (SUPERFAMILY)	no GO terms	no GO terms
jg569.t1	KAF7277447	APL98293.1putative DD34D transposase	122	20	6.8E-37	81.02						G3DSA:3.30.420.470 (GENE3D)	no GO terms	no GO terms
jg570.t1	KAF7277448	APL98293.1putative DD34D transposase	78	20	1.4E-24	77.93						mobidb-lite (MOBIDB_LITE); SignalP-TM (SIGNALP_GRAM_POSITIVE)	no GO terms	no GO terms
jg571.t1	KAF7262829	XP_030764618.1ankyrin repeat and death domain-containing protein 1A-like isoform X1	148	20	2.2E-66	83.87	2	F:GO:0005515; P:GO:0007165	F:protein binding; P:signal transduction			IPR000488 (PFAM); G3DSA:1.10.533.10 (GENE3D); IPR039194 (PANTHER); PTHR24125:SF0 (PANTHER); IPR000488 (PROSITE_PROFILES); cd01670 (CDD); IPR011029 (SUPERFAMILY)	F:GO:0005515; P:GO:0007165	F:protein binding; P:signal transduction
jg572.t1	KAF7265013	---NA---	46									no IPS match	no IPS match	no IPS match
jg573.t1	KAF7277454	XP_019771460.1 contactin-associated protein-like 5	162	20	1.2E-62	91.67	3	F:GO:0004867; P:GO:0010951; C:GO:0016021	F:serine-type endopeptidase inhibitor activity; P:negative regulation of endopeptidase activity; C:integral component of membrane			IPR001791 (PFAM); G3DSA:2.60.120.200 (GENE3D); mobidb-lite (MOBIDB_LITE); mobidb-lite (MOBIDB_LITE); IPR001791 (PROSITE_PROFILES); cd00110 (CDD); IPR013320 (SUPERFAMILY)	no GO terms	no GO terms
jg574.t1	KAF7275971	---NA---	131									Coil (COILS)	no GO terms	no GO terms
jg575.t1	KAF7263438	XP_030750009.1putative sodium-dependent multivitamin transporter	146	20	7.0E-65	86.16	4	P:GO:0006814; F:GO:0015293; C:GO:0016021; P:GO:0055085	P:sodium ion transport; F:symporter activity; C:integral component of membrane; P:transmembrane transport			IPR038377 (G3DSA:1.20.1730.GENE3D); PTHR42985 (PANTHER); CYTOPLASMIC_DOMAIN (PHOBIUS); CYTOPLASMIC_DOMAIN (PHOBIUS); TRANSMEMBRANE (PHOBIUS); NON_CYTOPLASMIC_DOMAIN (PHOBIUS); TRANSMEMBRANE (PHOBIUS); NON_CYTOPLASMIC_DOMAIN (PHOBIUS); TRANSMEMBRANE (PHOBIUS); IPR001734 (PROSITE_PROFILES); TMhelix (TMHMM); TMhelix (TMHMM); TMhelix (TMHMM)	C:GO:0016020; F:GO:0022857; P:GO:0055085	C:membrane; F:transmembrane transporter activity; P:transmembrane transport
jg576.t1	KAF7275562	XP_030748163.1retinol dehydrogenase 11-like	273	20	1.6E-86	68.8	3	F:GO:0005524; C:GO:0016020; C:GO:0016021	F:ATP binding; C:membrane; C:integral component of membrane			IPR002347 (PRINTS); IPR002347 (PRINTS); G3DSA:3.40.50.720 (GENE3D); IPR002347 (PFAM); PTHR24320 (PANTHER); PTHR24320:SF150 (PANTHER); IPR036291 (SUPERFAMILY)	no GO terms	no GO terms
jg577.t1	KAF7263073	---NA---	76									mobidb-lite (MOBIDB_LITE)	no GO terms	no GO terms
jg578.t1	KAF7276778	XP_030761006.1apoptosis-stimulating of p53 protein 1 isoform X2	46	14	8.8E-14	79.94	1	C:GO:0016021	C:integral component of membrane			G3DSA:3.10.20.90 (GENE3D)	no GO terms	no GO terms
jg579.t1	KAF7274743	---NA---	79									mobidb-lite (MOBIDB_LITE); mobidb-lite (MOBIDB_LITE)	no GO terms	no GO terms
jg580.t1	KAF7274744	---NA---	79									mobidb-lite (MOBIDB_LITE); mobidb-lite (MOBIDB_LITE)	no GO terms	no GO terms
jg581.t1	KAF7277345	XP_030748172.1uncharacterized protein LOC115876511	195	3	1.4E-57	68.96	2	C:GO:0016020; C:GO:0016021	C:membrane; C:integral component of membrane			NON_CYTOPLASMIC_DOMAIN (PHOBIUS); TRANSMEMBRANE (PHOBIUS); CYTOPLASMIC_DOMAIN (PHOBIUS); TMhelix (TMHMM); TMhelix (TMHMM)	no GO terms	no GO terms
jg582.t1	KAF7264350	XP_030745866.1probable cytochrome P450 6a17 isoform X2	242	20	1.7E-63	82.14	6	F:GO:0004497; F:GO:0005506; C:GO:0016021; F:GO:0016705; F:GO:0020037; P:GO:0055114	F:monooxygenase activity; F:iron ion binding; C:integral component of membrane; F:oxidoreductase activity, acting on paired donors, with incorporation or reduction of molecular oxygen; F:heme binding; P:oxidation-reduction process			IPR002401 (PRINTS); IPR001128 (PRINTS); IPR036396 (G3DSA:1.10.630.GENE3D); IPR036396 (G3DSA:1.10.630.GENE3D); IPR001128 (PFAM); PTHR24292:SF71 (PANTHER); PTHR24292 (PANTHER); NON_CYTOPLASMIC_DOMAIN (PHOBIUS); CYTOPLASMIC_DOMAIN (PHOBIUS); TRANSMEMBRANE (PHOBIUS); IPR036396 (SUPERFAMILY); IPR036396 (SUPERFAMILY)	F:GO:0005506; F:GO:0016705; F:GO:0020037; P:GO:0055114	F:iron ion binding; F:oxidoreductase activity, acting on paired donors, with incorporation or reduction of molecular oxygen; F:heme binding; P:oxidation-reduction process
jg583.t1	KAF7264374	---NA---	63									no IPS match	no IPS match	no IPS match
jg584.t1	KAF7263395	XP_030754219.1tensin-2-like isoform X4	63	20	9.6E-19	88.55						mobidb-lite (MOBIDB_LITE)	no GO terms	no GO terms
jg585.t1	KAF7277684	XP_030763533.1protein lethal(2)denticleless-like	457	20	2.7E-208	73.19	1	F:GO:0005515	F:protein binding			IPR020472 (PRINTS); IPR001680 (SMART); IPR015943 (G3DSA:2.130.10.GENE3D); IPR015943 (G3DSA:2.130.10.GENE3D); IPR001680 (PFAM); PTHR22852 (PANTHER); IPR019775 (PROSITE_PATTERNS); IPR001680 (PROSITE_PROFILES); IPR001680 (PROSITE_PROFILES); IPR001680 (PROSITE_PROFILES); IPR017986 (PROSITE_PROFILES); IPR001680 (PROSITE_PROFILES); IPR036322 (SUPERFAMILY)	F:GO:0005515	F:protein binding
jg586.t1	KAF7264777	---NA---	84									SIGNAL_PEPTIDE_N_REGION (PHOBIUS); SIGNAL_PEPTIDE (PHOBIUS); SIGNAL_PEPTIDE_H_REGION (PHOBIUS); SIGNAL_PEPTIDE_C_REGION (PHOBIUS); NON_CYTOPLASMIC_DOMAIN (PHOBIUS); SignalP-noTM (SIGNALP_EUK); SignalP-TM (SIGNALP_GRAM_NEGATIVE); SignalP-TM (SIGNALP_GRAM_POSITIVE); TMhelix (TMHMM); TMhelix (TMHMM); TMhelix (TMHMM)	no GO terms	no GO terms
jg587.t1	KAF7273992	XP_030758556.1ABC transporter G family member 25 isoform X1	105	3	1.5E-13	95.83						NON_CYTOPLASMIC_DOMAIN (PHOBIUS); SIGNAL_PEPTIDE_H_REGION (PHOBIUS); SIGNAL_PEPTIDE_N_REGION (PHOBIUS); SIGNAL_PEPTIDE_C_REGION (PHOBIUS); SIGNAL_PEPTIDE (PHOBIUS)	no GO terms	no GO terms
jg588.t1	KAF7277541	XP_030757517.1uncharacterized protein LOC115883311	79	4	8.5E-25	68.98	1	C:GO:0016021	C:integral component of membrane			TRANSMEMBRANE (PHOBIUS); NON_CYTOPLASMIC_DOMAIN (PHOBIUS); CYTOPLASMIC_DOMAIN (PHOBIUS); NON_CYTOPLASMIC_DOMAIN (PHOBIUS); TRANSMEMBRANE (PHOBIUS); TMhelix (TMHMM); TMhelix (TMHMM)	no GO terms	no GO terms
jg589.t1	KAF7274703	---NA---	121									mobidb-lite (MOBIDB_LITE)	no GO terms	no GO terms
jg590.t1	KAF7276163	XP_028129524.1homeobox protein koza-like	273	20	4.0E-45	60.02	8	F:GO:0003700; C:GO:0005667; P:GO:0006355; P:GO:0006357; P:GO:0007507; F:GO:0043565; P:GO:0060048; P:GO:1903779	F:DNA-binding transcription factor activity; C:transcription regulator complex; P:regulation of transcription, DNA-templated; P:regulation of transcription by RNA polymerase II; P:heart development; F:sequence-specific DNA binding; P:cardiac muscle contraction; P:regulation of cardiac conduction			Coil (COILS); IPR020479 (PRINTS); IPR001356 (SMART); IPR001356 (PFAM); G3DSA:1.10.10.60 (GENE3D); mobidb-lite (MOBIDB_LITE); IPR033629 (PTHR24340:PANTHER); PTHR24340 (PANTHER); IPR017970 (PROSITE_PATTERNS); IPR001356 (PROSITE_PROFILES); IPR001356 (CDD); IPR009057 (SUPERFAMILY)	F:GO:0003677; F:GO:0003700; P:GO:0006355; P:GO:0006357; P:GO:0007507; F:GO:0043565; P:GO:0060048; P:GO:1903779	F:DNA binding; F:DNA-binding transcription factor activity; P:regulation of transcription, DNA-templated; P:regulation of transcription by RNA polymerase II; P:heart development; F:sequence-specific DNA binding; P:cardiac muscle contraction; P:regulation of cardiac conduction
jg591.t1	KAF7276966	XP_030760550.1uncharacterized protein LOC115885705	494	1	6.3E-9	45.34						mobidb-lite (MOBIDB_LITE); mobidb-lite (MOBIDB_LITE); mobidb-lite (MOBIDB_LITE)	no GO terms	no GO terms
jg592.t1	KAF7275587	---NA---	86									SIGNAL_PEPTIDE_C_REGION (PHOBIUS); SIGNAL_PEPTIDE_H_REGION (PHOBIUS); NON_CYTOPLASMIC_DOMAIN (PHOBIUS); SIGNAL_PEPTIDE_N_REGION (PHOBIUS); SIGNAL_PEPTIDE (PHOBIUS)	no GO terms	no GO terms
jg593.t1	KAF7264367	---NA---	90									no IPS match	no IPS match	no IPS match
jg594.t1	KAF7264359	XP_019756150.1 5-hydroxytryptamine receptor-like	152	3	4.2E-12	60.71	2	C:GO:0016020; C:GO:0016021	C:membrane; C:integral component of membrane			TRANSMEMBRANE (PHOBIUS); NON_CYTOPLASMIC_DOMAIN (PHOBIUS); CYTOPLASMIC_DOMAIN (PHOBIUS); TMhelix (TMHMM)	no GO terms	no GO terms
jg595.t1	KAF7263283	XP_030756927.1heat shock 70 kDa protein-like isoform X2	218	20	2.4E-69	69.41	2	F:GO:0000166; F:GO:0005524	F:nucleotide binding; F:ATP binding			IPR013126 (PRINTS); IPR013126 (PFAM); G3DSA:3.30.420.40 (GENE3D); G3DSA:3.30.30.30 (GENE3D); IPR013126 (PANTHER); PTHR19375:SF256 (PANTHER); IPR018181 (PROSITE_PATTERNS); IPR018181 (PROSITE_PATTERNS); cd10170 (CDD); SSF53067 (SUPERFAMILY)	no GO terms	no GO terms
jg596.t1	KAF7276243	WP_087621574.1RIP metalloprotease RseP	367	20	2.9E-168	83.19	6	F:GO:0004222; F:GO:0005515; C:GO:0005886; P:GO:0006508; C:GO:0016021; F:GO:0046872	F:metalloendopeptidase activity; F:protein binding; C:plasma membrane; P:proteolysis; C:integral component of membrane; F:metal ion binding			IPR001478 (SMART); IPR001478 (PFAM); IPR008915 (PFAM); G3DSA:2.30.42.10 (GENE3D); G3DSA:2.30.42.10 (GENE3D); IPR004387 (TIGRFAM); PF17820 (PFAM); PTHR42837:SF2 (PANTHER); PTHR42837 (PANTHER); PTHR42837 (PANTHER); PTHR42837:SF2 (PANTHER); NON_CYTOPLASMIC_DOMAIN (PHOBIUS); SIGNAL_PEPTIDE_C_REGION (PHOBIUS); NON_CYTOPLASMIC_DOMAIN (PHOBIUS); TRANSMEMBRANE (PHOBIUS); CYTOPLASMIC_DOMAIN (PHOBIUS); SIG…	F:GO:0004222; F:GO:0005515; P:GO:0006508; C:GO:0016021	F:metalloendopeptidase activity; F:protein binding; P:proteolysis; C:integral component of membrane
jg597.t1	KAF7275098	XP_030754414.1uncharacterized protein LOC115881170 isoform X3	89	3	6.7E-18	71.6						mobidb-lite (MOBIDB_LITE)	no GO terms	no GO terms
jg598.t1	KAF7266957	---NA---	91									no IPS match	no IPS match	no IPS match
jg599.t1	KAF7266958	---NA---	84									no IPS match	no IPS match	no IPS match
jg600.t1	KAF7266959	GBL53961.1Transposon Ty3-I Gag-Pol polyprotein	167	20	3.7E-9	72.13	2	F:GO:0003676; P:GO:0015074	F:nucleic acid binding; P:DNA integration			Coil (COILS); mobidb-lite (MOBIDB_LITE); mobidb-lite (MOBIDB_LITE); PTHR24559 (PANTHER); PTHR24559:SF253 (PANTHER)	no GO terms	no GO terms
jg601.t1	KAF7273698	---NA---	104									Coil (COILS); Coil (COILS)	no GO terms	no GO terms
jg602.t1	KAF7276582	WP_051061466.1putative DNA binding domain-containing protein	655	20	3.4E-204	93.94	1	F:GO:0005524	F:ATP binding			Coil (COILS); IPR007421 (PFAM); IPR025503 (PFAM); IPR038475 (G3DSA:3.30.565.GENE3D); IPR038461 (G3DSA:3.30.950.GENE3D); PTHR30595 (PANTHER); PTHR30595:SF6 (PANTHER)	F:GO:0005524	F:ATP binding
jg603.t1	KAF7265122	XP_030754477.1photoreceptor-specific nuclear receptor-like	415	20	4.3E-184	87.06	11	F:GO:0000977; F:GO:0003700; F:GO:0003707; C:GO:0005634; C:GO:0005667; P:GO:0006355; P:GO:0007165; F:GO:0008270; P:GO:0030154; P:GO:0045944; P:GO:0048856	F:RNA polymerase II transcription regulatory region sequence-specific DNA binding; F:DNA-binding transcription factor activity; F:steroid hormone receptor activity; C:nucleus; C:transcription regulator complex; P:regulation of transcription, DNA-templated; P:signal transduction; F:zinc ion binding; P:cell differentiation; P:positive regulation of transcription by RNA polymerase II; P:anatomical s…			IPR001723 (PRINTS); IPR001628 (SMART); IPR000536 (SMART); IPR001628 (PFAM); IPR000536 (PFAM); G3DSA:1.10.565.10 (GENE3D); IPR013088 (G3DSA:3.30.50.GENE3D); mobidb-lite (MOBIDB_LITE); mobidb-lite (MOBIDB_LITE); PTHR24083 (PANTHER); PTHR24083:SF4 (PANTHER); IPR000536 (PROSITE_PROFILES); IPR001628 (PROSITE_PROFILES); cd06950 (CDD); IPR035500 (SUPERFAMILY); SSF57716 (SUPERFAMILY)	F:GO:0003677; F:GO:0003700; F:GO:0003707; C:GO:0005634; P:GO:0006355; F:GO:0008270; F:GO:0043565	F:DNA binding; F:DNA-binding transcription factor activity; F:steroid hormone receptor activity; C:nucleus; P:regulation of transcription, DNA-templated; F:zinc ion binding; F:sequence-specific DNA binding
jg604.t1	KAF7275312	---NA---	146									mobidb-lite (MOBIDB_LITE); mobidb-lite (MOBIDB_LITE)	no GO terms	no GO terms
jg605.t1	KAF7276829	---NA---	108									TRANSMEMBRANE (PHOBIUS); NON_CYTOPLASMIC_DOMAIN (PHOBIUS); CYTOPLASMIC_DOMAIN (PHOBIUS); NON_CYTOPLASMIC_DOMAIN (PHOBIUS); TRANSMEMBRANE (PHOBIUS)	no GO terms	no GO terms
jg606.t1	KAF7265027	---NA---	126									Coil (COILS); mobidb-lite (MOBIDB_LITE)	no GO terms	no GO terms
jg607.t1	KAF7263599	XP_030753298.1uncharacterized protein LOC115880258	468	20	2.1E-139	56.49	2	C:GO:0016020; C:GO:0016021	C:membrane; C:integral component of membrane			mobidb-lite (MOBIDB_LITE); mobidb-lite (MOBIDB_LITE); NON_CYTOPLASMIC_DOMAIN (PHOBIUS); CYTOPLASMIC_DOMAIN (PHOBIUS); TRANSMEMBRANE (PHOBIUS); TMhelix (TMHMM)	no GO terms	no GO terms
jg608.t1	KAF7276926	XP_019766458.1 proline-, glutamic acid- and leucine-rich protein 1-like	335	6	8.3E-45	51.89						Coil (COILS); mobidb-lite (MOBIDB_LITE); mobidb-lite (MOBIDB_LITE); mobidb-lite (MOBIDB_LITE); mobidb-lite (MOBIDB_LITE)	no GO terms	no GO terms
jg609.t1	KAF7263932	---NA---	100									NON_CYTOPLASMIC_DOMAIN (PHOBIUS); SIGNAL_PEPTIDE_N_REGION (PHOBIUS); SIGNAL_PEPTIDE_H_REGION (PHOBIUS); SIGNAL_PEPTIDE_C_REGION (PHOBIUS); SIGNAL_PEPTIDE (PHOBIUS); SignalP-noTM (SIGNALP_EUK)	no GO terms	no GO terms
jg610.t1	KAF7272755	XP_030766183.1dipeptidase 1-like isoform X2	87	20	3.2E-33	86.61	5	P:GO:0006508; C:GO:0016021; C:GO:0031225; F:GO:0046872; F:GO:0070573	P:proteolysis; C:integral component of membrane; C:anchored component of membrane; F:metal ion binding; F:metallodipeptidase activity			G3DSA:3.20.20.140 (GENE3D); IPR008257 (PFAM); IPR008257 (PANTHER); PTHR10443:SF16 (PANTHER); IPR008257 (PROSITE_PROFILES); IPR032466 (SUPERFAMILY)	P:GO:0006508; F:GO:0016805	P:proteolysis; F:dipeptidase activity
jg611.t1	KAF7272756	XP_030766221.1titin isoform X1	1372	20	0.0	49.9	2	C:GO:0016020; C:GO:0016021	C:membrane; C:integral component of membrane			Coil (COILS); mobidb-lite (MOBIDB_LITE); mobidb-lite (MOBIDB_LITE); mobidb-lite (MOBIDB_LITE); mobidb-lite (MOBIDB_LITE); mobidb-lite (MOBIDB_LITE); mobidb-lite (MOBIDB_LITE); mobidb-lite (MOBIDB_LITE); mobidb-lite (MOBIDB_LITE); mobidb-lite (MOBIDB_LITE); mobidb-lite (MOBIDB_LITE); mobidb-lite (MOBIDB_LITE); mobidb-lite (MOBIDB_LITE); mobidb-lite (MOBIDB_LITE); mobidb-lite (MOBIDB_LITE); mobidb-…	no GO terms	no GO terms
jg612.t1	KAF7281393	---NA---	75									SignalP-noTM (SIGNALP_EUK)	no GO terms	no GO terms
jg613.t1	KAF7281394	KAF2879647.1hypothetical protein ILUMI_26525	95	1	1.7E-6	68.18						mobidb-lite (MOBIDB_LITE); mobidb-lite (MOBIDB_LITE); SIGNAL_PEPTIDE_H_REGION (PHOBIUS); SIGNAL_PEPTIDE (PHOBIUS); SIGNAL_PEPTIDE_C_REGION (PHOBIUS); NON_CYTOPLASMIC_DOMAIN (PHOBIUS); SIGNAL_PEPTIDE_N_REGION (PHOBIUS); SignalP-noTM (SIGNALP_EUK)	no GO terms	no GO terms
jg614.t1	KAF7281395	KAF0745515.1Reverse transcriptase domain-containing protein	125	20	5.9E-12	65.0	1	F:GO:0005488	F:binding			no IPS match	no IPS match	no IPS match
jg615.t1	KAF7275399	---NA---	66									mobidb-lite (MOBIDB_LITE)	no GO terms	no GO terms
jg616.t1	KAF7263327	XP_019756641.1 malate dehydrogenase, mitochondrial-like	51	10	4.8E-8	79.77	3	P:GO:0005975; F:GO:0016616; P:GO:0055114	P:carbohydrate metabolic process; F:oxidoreductase activity, acting on the CH-OH group of donors, NAD or NADP as acceptor; P:oxidation-reduction process			IPR015955 (G3DSA:3.90.110.GENE3D)	F:GO:0003824; P:GO:0005975; F:GO:0016616; P:GO:0055114	F:catalytic activity; P:carbohydrate metabolic process; F:oxidoreductase activity, acting on the CH-OH group of donors, NAD or NADP as acceptor; P:oxidation-reduction process
jg617.t1	KAF7273933	---NA---	113									no IPS match	no IPS match	no IPS match
jg618.t1	KAF7263094	---NA---	88									TMhelix (TMHMM)	no GO terms	no GO terms
jg619.t1	KAF7263095	XP_030751184.1uncharacterized protein LOC115878739 isoform X2	233	3	3.1E-22	52.38						SIGNAL_PEPTIDE_N_REGION (PHOBIUS); NON_CYTOPLASMIC_DOMAIN (PHOBIUS); SIGNAL_PEPTIDE_H_REGION (PHOBIUS); SIGNAL_PEPTIDE (PHOBIUS); SIGNAL_PEPTIDE_C_REGION (PHOBIUS); SignalP-noTM (SIGNALP_EUK)	no GO terms	no GO terms
jg620.t1	KAF7276108	---NA---	95									no IPS match	no IPS match	no IPS match
jg621.t1	KAF7264700	---NA---	129									no IPS match	no IPS match	no IPS match
jg622.t1	KAF7264701	XP_030764698.1F-box only protein 39-like	379	6	4.5E-140	58.13	1	F:GO:0005515	F:protein binding			IPR032675 (G3DSA:3.80.10.GENE3D); IPR001810 (PROSITE_PROFILES); IPR036047 (SUPERFAMILY)	F:GO:0005515	F:protein binding
jg623.t1	KAF7264702	XP_030764698.1F-box only protein 39-like	101	1	2.3E-22	68.57						TRANSMEMBRANE (PHOBIUS); NON_CYTOPLASMIC_DOMAIN (PHOBIUS); CYTOPLASMIC_DOMAIN (PHOBIUS); TMhelix (TMHMM)	no GO terms	no GO terms
jg624.t1	KAF7264033	---NA---	124									mobidb-lite (MOBIDB_LITE); mobidb-lite (MOBIDB_LITE)	no GO terms	no GO terms
jg625.t1	KAF7275379	XP_030761311.1uncharacterized protein LOC115886355	62	20	1.6E-21	75.78						no IPS match	no IPS match	no IPS match
jg626.t1	KAF7263296	---NA---	33									mobidb-lite (MOBIDB_LITE)	no GO terms	no GO terms
jg627.t1	KAF7273727	APL98293.1putative DD34D transposase	108	20	3.2E-38	78.08						G3DSA:3.30.420.470 (GENE3D); mobidb-lite (MOBIDB_LITE)	no GO terms	no GO terms
jg628.t1	KAF7264754	XP_030757475.1dual specificity protein phosphatase 14-like	107	20	1.2E-40	79.62	3	P:GO:0000188; P:GO:0006470; F:GO:0017017	P:inactivation of MAPK activity; P:protein dephosphorylation; F:MAP kinase tyrosine/serine/threonine phosphatase activity			IPR000340 (PFAM); IPR029021 (G3DSA:3.90.190.GENE3D); IPR024950 (PANTHER); PTHR10159:SF378 (PANTHER); NON_CYTOPLASMIC_DOMAIN (PHOBIUS); SIGNAL_PEPTIDE_N_REGION (PHOBIUS); SIGNAL_PEPTIDE (PHOBIUS); SIGNAL_PEPTIDE_C_REGION (PHOBIUS); SIGNAL_PEPTIDE_H_REGION (PHOBIUS); IPR000387 (PROSITE_PROFILES); IPR020422 (PROSITE_PROFILES); IPR029021 (SUPERFAMILY)	P:GO:0006470; F:GO:0008138; P:GO:0016311; F:GO:0016791	P:protein dephosphorylation; F:protein tyrosine/serine/threonine phosphatase activity; P:dephosphorylation; F:phosphatase activity
jg629.t1	KAF7264755	XP_030757521.1vesicular glutamate transporter 2.1-like	108	20	6.6E-36	81.88	4	P:GO:0006820; C:GO:0016021; F:GO:0022857; P:GO:0055085	P:anion transport; C:integral component of membrane; F:transmembrane transporter activity; P:transmembrane transport			G3DSA:1.20.1250.20 (GENE3D); PTHR11662 (PANTHER); PTHR11662:SF406 (PANTHER); TRANSMEMBRANE (PHOBIUS); CYTOPLASMIC_DOMAIN (PHOBIUS); NON_CYTOPLASMIC_DOMAIN (PHOBIUS); NON_CYTOPLASMIC_DOMAIN (PHOBIUS); TRANSMEMBRANE (PHOBIUS); IPR020846 (CDD); IPR036259 (SUPERFAMILY); TMhelix (TMHMM); TMhelix (TMHMM)	no GO terms	no GO terms
jg630.t1	KAF7274709	---NA---	55									no IPS match	no IPS match	no IPS match
jg631.t1	KAF7264671	XP_030751607.1lysine-specific histone demethylase 1A	88	20	6.8E-39	91.19	13	P:GO:0000122; C:GO:0000790; F:GO:0003682; C:GO:0005667; F:GO:0008134; F:GO:0008168; F:GO:0016491; P:GO:0032259; F:GO:0034648; P:GO:0034720; P:GO:0045944; F:GO:0050660; P:GO:0055114	P:negative regulation of transcription by RNA polymerase II; C:nuclear chromatin; F:chromatin binding; C:transcription regulator complex; F:transcription factor binding; F:methyltransferase activity; F:oxidoreductase activity; P:methylation; F:histone demethylase activity (H3-dimethyl-K4 specific); P:histone H3-K4 demethylation; P:positive regulation of transcription by RNA polymerase II; F:flavi…			IPR002937 (PFAM); IPR036188 (G3DSA:3.50.50.GENE3D); PTHR10742:SF353 (PANTHER); PTHR10742 (PANTHER); IPR036188 (SUPERFAMILY)	F:GO:0016491; P:GO:0055114	F:oxidoreductase activity; P:oxidation-reduction process
jg632.t1	KAF7275285	XP_030751955.1uncharacterized protein LOC115879325	128	3	2.9E-30	72.35	1	C:GO:0016020	C:membrane			SIGNAL_PEPTIDE_C_REGION (PHOBIUS); SIGNAL_PEPTIDE (PHOBIUS); SIGNAL_PEPTIDE_N_REGION (PHOBIUS); SIGNAL_PEPTIDE_H_REGION (PHOBIUS); NON_CYTOPLASMIC_DOMAIN (PHOBIUS); SignalP-noTM (SIGNALP_EUK)	no GO terms	no GO terms
jg633.t1	KAF7264651	---NA---	57									SIGNAL_PEPTIDE_H_REGION (PHOBIUS); SIGNAL_PEPTIDE_C_REGION (PHOBIUS); NON_CYTOPLASMIC_DOMAIN (PHOBIUS); SIGNAL_PEPTIDE (PHOBIUS); SIGNAL_PEPTIDE_N_REGION (PHOBIUS); SignalP-noTM (SIGNALP_GRAM_NEGATIVE); SignalP-noTM (SIGNALP_EUK); SignalP-TM (SIGNALP_GRAM_POSITIVE)	no GO terms	no GO terms
jg634.t1	KAF7264285	XP_019761643.1 kinectin-like	67	1	5.8E-6	92.11						Coil (COILS)	no GO terms	no GO terms
jg635.t1	KAF7262981	---NA---	24									mobidb-lite (MOBIDB_LITE)	no GO terms	no GO terms
jg636.t1	KAF7275014	---NA---	102									no IPS match	no IPS match	no IPS match
jg637.t1	KAF7274285	XP_019874915.1 serine/threonine-protein kinase S6KL	147	20	9.6E-38	77.19	3	F:GO:0004672; F:GO:0005524; P:GO:0006468	F:protein kinase activity; F:ATP binding; P:protein phosphorylation			IPR000719 (PFAM); G3DSA:3.30.200.20 (GENE3D); PTHR24355:SF1 (PANTHER); PTHR24355 (PANTHER); IPR000719 (PROSITE_PROFILES); IPR011009 (SUPERFAMILY)	F:GO:0004672; F:GO:0005524; P:GO:0006468	F:protein kinase activity; F:ATP binding; P:protein phosphorylation
jg638.t1	KAF7274112	XP_019866671.1 glucose dehydrogenase [FAD, quinone]-like	106	20	1.7E-23	59.53	3	F:GO:0016614; F:GO:0050660; P:GO:0055114	F:oxidoreductase activity, acting on CH-OH group of donors; F:flavin adenine dinucleotide binding; P:oxidation-reduction process			IPR036188 (G3DSA:3.50.50.GENE3D); IPR000172 (PFAM); PTHR11552:SF155 (PANTHER); PTHR11552 (PANTHER); IPR036188 (SUPERFAMILY)	F:GO:0016614; F:GO:0050660; P:GO:0055114	F:oxidoreductase activity, acting on CH-OH group of donors; F:flavin adenine dinucleotide binding; P:oxidation-reduction process
jg639.t1	KAF7264258	XP_030763811.1UDP-glucuronosyltransferase 1-7C-like	536	20	1.4E-78	61.57	3	F:GO:0008194; C:GO:0016020; F:GO:0016758	F:UDP-glycosyltransferase activity; C:membrane; F:transferase activity, transferring hexosyl groups			IPR002213 (PFAM); PTHR11926 (PANTHER); PTHR11926:SF151 (PANTHER); PTHR11926:SF151 (PANTHER); PTHR11926 (PANTHER); SIGNAL_PEPTIDE (PHOBIUS); NON_CYTOPLASMIC_DOMAIN (PHOBIUS); SIGNAL_PEPTIDE_H_REGION (PHOBIUS); SIGNAL_PEPTIDE_C_REGION (PHOBIUS); SIGNAL_PEPTIDE_N_REGION (PHOBIUS); SignalP-noTM (SIGNALP_EUK); SSF53756 (SUPERFAMILY); SSF53756 (SUPERFAMILY)	F:GO:0016758	F:transferase activity, transferring hexosyl groups
jg640.t1	KAF7275644	WP_070071030.1iron-sulfur cluster-binding domain-containing protein	286	20	3.6E-81	68.74	3	F:GO:0005488; F:GO:0016491; P:GO:0055114	F:binding; F:oxidoreductase activity; P:oxidation-reduction process			PR00410 (PRINTS); IPR008333 (PFAM); IPR039261 (G3DSA:3.40.50.GENE3D); G3DSA:2.40.30.10 (GENE3D); IPR001433 (PFAM); PTHR19370:SF180 (PANTHER); PTHR19370 (PANTHER); IPR017927 (PROSITE_PROFILES); IPR039261 (SUPERFAMILY); IPR017938 (SUPERFAMILY)	F:GO:0016491; P:GO:0055114	F:oxidoreductase activity; P:oxidation-reduction process
jg641.t1	KAF7275645	WP_004903689.1HTH-type transcriptional repressor FabR	184	20	4.8E-63	92.86	1	F:GO:0003677	F:DNA binding			G3DSA:1.10.10.60 (GENE3D); G3DSA:1.10.357.10 (GENE3D); IPR001647 (PFAM); IPR001647 (PROSITE_PROFILES); IPR009057 (SUPERFAMILY)	F:GO:0003677	F:DNA binding
jg642.t1	KAF7272146	---NA---	147									mobidb-lite (MOBIDB_LITE); SIGNAL_PEPTIDE (PHOBIUS); SIGNAL_PEPTIDE_C_REGION (PHOBIUS); SIGNAL_PEPTIDE_N_REGION (PHOBIUS); SIGNAL_PEPTIDE_H_REGION (PHOBIUS); NON_CYTOPLASMIC_DOMAIN (PHOBIUS)	no GO terms	no GO terms
jg643.t1	KAF7272147	KAF2903513.1hypothetical protein ILUMI_02672	170	15	2.2E-38	70.7	6	F:GO:0004972; P:GO:0007268; C:GO:0017146; P:GO:0034220; P:GO:0035235; C:GO:0045211	F:NMDA glutamate receptor activity; P:chemical synaptic transmission; C:NMDA selective glutamate receptor complex; P:ion transmembrane transport; P:ionotropic glutamate receptor signaling pathway; C:postsynaptic membrane			SignalP-noTM (SIGNALP_EUK)	no GO terms	no GO terms
jg644.t1	KAF7277278	---NA---	75									no IPS match	no IPS match	no IPS match
jg645.t1	KAF7277686	XP_030748833.1fatty acid synthase-like isoform X2	210	20	4.8E-59	64.77	2	P:GO:0009058; F:GO:0016788	P:biosynthetic process; F:hydrolase activity, acting on ester bonds			IPR001031 (PFAM); IPR029058 (G3DSA:3.40.50.GENE3D); PTHR43775 (PANTHER); PTHR43775:SF9 (PANTHER); IPR029058 (SUPERFAMILY)	P:GO:0009058; F:GO:0016788	P:biosynthetic process; F:hydrolase activity, acting on ester bonds
jg646.t1	KAF7276156	---NA---	37									no IPS match	no IPS match	no IPS match
jg647.t1	KAF7264830	---NA---	87									mobidb-lite (MOBIDB_LITE); mobidb-lite (MOBIDB_LITE); mobidb-lite (MOBIDB_LITE); SIGNAL_PEPTIDE (PHOBIUS); NON_CYTOPLASMIC_DOMAIN (PHOBIUS); SIGNAL_PEPTIDE_C_REGION (PHOBIUS); SIGNAL_PEPTIDE_H_REGION (PHOBIUS); SIGNAL_PEPTIDE_N_REGION (PHOBIUS)	no GO terms	no GO terms
jg648.t1	KAF7268935	XP_019763218.1 40S ribosomal protein S16	150	20	1.5E-75	98.05	5	P:GO:0000462; F:GO:0003723; F:GO:0003735; P:GO:0006412; C:GO:0022627	P:maturation of SSU-rRNA from tricistronic rRNA transcript (SSU-rRNA, 5.8S rRNA, LSU-rRNA); F:RNA binding; F:structural constituent of ribosome; P:translation; C:cytosolic small ribosomal subunit			IPR014721 (G3DSA:3.30.230.GENE3D); IPR000754 (PFAM); IPR000754 (PANTHER); PTHR21569:SF7 (PANTHER); IPR020574 (PROSITE_PATTERNS); IPR020568 (SUPERFAMILY)	F:GO:0003735; C:GO:0005840; P:GO:0006412	F:structural constituent of ribosome; C:ribosome; P:translation
jg649.t1	KAF7268936	XP_030747731.1myosin light chain kinase, smooth muscle-like	464	20	6.4E-213	73.97	5	F:GO:0004687; F:GO:0005524; P:GO:0006468; P:GO:0009069; C:GO:0016459	F:myosin light chain kinase activity; F:ATP binding; P:protein phosphorylation; P:serine family amino acid metabolic process; C:myosin complex			IPR000719 (SMART); G3DSA:1.10.510.10 (GENE3D); IPR000719 (PFAM); PTHR44529 (PANTHER); IPR008271 (PROSITE_PATTERNS); IPR000719 (PROSITE_PROFILES); IPR011009 (SUPERFAMILY)	F:GO:0004672; F:GO:0005524; P:GO:0006468	F:protein kinase activity; F:ATP binding; P:protein phosphorylation
jg650.t1	KAF7263559	XP_018579127.1hemocytin isoform X1	936	20	0.0	81.37	2	C:GO:0005576; F:GO:0008061	C:extracellular region; F:chitin binding			IPR001846 (SMART); IPR014853 (SMART); IPR001846 (PFAM); IPR014853 (PFAM); G3DSA:2.10.25.10 (GENE3D); IPR002919 (PFAM); PTHR11339 (PANTHER); PTHR11339:SF369 (PANTHER); IPR001846 (PROSITE_PROFILES); IPR001846 (PROSITE_PROFILES); IPR036084 (SUPERFAMILY); IPR036084 (SUPERFAMILY); SSF57603 (SUPERFAMILY)	no GO terms	no GO terms
jg651.t1	KAF7274822	XP_030754845.1alpha-aspartyl dipeptidase	111	20	2.5E-46	80.78	2	P:GO:0006508; F:GO:0008236	P:proteolysis; F:serine-type peptidase activity			IPR029062 (G3DSA:3.40.50.GENE3D); IPR005320 (PFAM); PTHR20842:SF2 (PANTHER); PTHR20842 (PANTHER); IPR029062 (SUPERFAMILY)	P:GO:0006508; F:GO:0008236	P:proteolysis; F:serine-type peptidase activity
jg652.t1	KAF7274823	XP_019756005.1 mitoguardin	178	20	6.7E-86	90.13	2	P:GO:0008053; C:GO:0016021	P:mitochondrial fusion; C:integral component of membrane			IPR019392 (PFAM); PTHR21508:SF4 (PANTHER); IPR019392 (PANTHER)	P:GO:0008053	P:mitochondrial fusion
jg653.t1	KAF7275315	XP_019772551.1 enolase-like	265	20	1.1E-132	91.65	9	C:GO:0000015; P:GO:0000162; F:GO:0000287; F:GO:0004634; P:GO:0006094; P:GO:0006096; P:GO:0006571; P:GO:0009094; P:GO:0032889	C:phosphopyruvate hydratase complex; P:tryptophan biosynthetic process; F:magnesium ion binding; F:phosphopyruvate hydratase activity; P:gluconeogenesis; P:glycolytic process; P:tyrosine biosynthetic process; P:L-phenylalanine biosynthetic process; P:regulation of vacuole fusion, non-autophagic			IPR020810 (SMART); IPR036849 (G3DSA:3.20.20.GENE3D); IPR020810 (PFAM); PTHR11902:SF10 (PANTHER); IPR000941 (PANTHER); IPR020809 (PROSITE_PATTERNS); IPR036849 (SUPERFAMILY)	C:GO:0000015; F:GO:0000287; F:GO:0004634; P:GO:0006096	C:phosphopyruvate hydratase complex; F:magnesium ion binding; F:phosphopyruvate hydratase activity; P:glycolytic process
jg654.t1	KAF7275573	XP_022909724.1transcriptional-regulating factor 1 isoform X3	89	20	5.6E-33	92.01	7	C:GO:0000118; F:GO:0000976; F:GO:0003700; C:GO:0005667; P:GO:0006355; P:GO:0006355; F:GO:0008134	C:histone deacetylase complex; F:transcription regulatory region sequence-specific DNA binding; F:DNA-binding transcription factor activity; C:transcription regulator complex; P:regulation of transcription, DNA-templated; P:regulation of transcription, DNA-templated; F:transcription factor binding			no IPS match	no IPS match	no IPS match
jg655.t1	KAF7276350	XP_030750009.1putative sodium-dependent multivitamin transporter	161	20	2.9E-64	91.24	4	P:GO:0006814; F:GO:0015293; C:GO:0016021; P:GO:0055085	P:sodium ion transport; F:symporter activity; C:integral component of membrane; P:transmembrane transport			IPR001734 (PFAM); IPR038377 (G3DSA:1.20.1730.GENE3D); PTHR42985 (PANTHER); NON_CYTOPLASMIC_DOMAIN (PHOBIUS); TRANSMEMBRANE (PHOBIUS); SIGNAL_PEPTIDE_N_REGION (PHOBIUS); SIGNAL_PEPTIDE_C_REGION (PHOBIUS); TRANSMEMBRANE (PHOBIUS); SIGNAL_PEPTIDE_H_REGION (PHOBIUS); NON_CYTOPLASMIC_DOMAIN (PHOBIUS); SIGNAL_PEPTIDE (PHOBIUS); CYTOPLASMIC_DOMAIN (PHOBIUS); TRANSMEMBRANE (PHOBIUS); NON_CYTOPLASMIC_DOMA…	C:GO:0016020; F:GO:0022857; P:GO:0055085	C:membrane; F:transmembrane transporter activity; P:transmembrane transport
jg656.t1	KAF7263108	XP_030750823.1 cadherin-87A-like	109	20	6.0E-45	81.68	4	F:GO:0005509; C:GO:0005886; P:GO:0007156; C:GO:0016021	F:calcium ion binding; C:plasma membrane; P:homophilic cell adhesion via plasma membrane adhesion molecules; C:integral component of membrane			IPR002126 (PRINTS); IPR002126 (PFAM); G3DSA:2.60.40.60 (GENE3D); G3DSA:2.60.40.60 (GENE3D); PTHR43956:SF8 (PANTHER); PTHR43956 (PANTHER); PS50268 (PROSITE_PROFILES); PS50268 (PROSITE_PROFILES); cd11304 (CDD); IPR015919 (SUPERFAMILY)	F:GO:0005509; P:GO:0007156; C:GO:0016020	F:calcium ion binding; P:homophilic cell adhesion via plasma membrane adhesion molecules; C:membrane
jg657.t1	KAF7279932	---NA---	75									mobidb-lite (MOBIDB_LITE); mobidb-lite (MOBIDB_LITE)	no GO terms	no GO terms
jg658.t1	KAF7263745	XP_030767762.1uncharacterized protein LOC115891450	91	20	8.9E-42	94.99	1	F:GO:0003824	F:catalytic activity			Coil (COILS); IPR015422 (G3DSA:3.90.1150.GENE3D); PTHR43686:SF1 (PANTHER); PTHR43686 (PANTHER)	F:GO:0003824	F:catalytic activity
jg659.t1	KAF7277106	---NA---	73									no IPS match	no IPS match	no IPS match
jg660.t1	KAF7264368	XP_030761376.1lebercilin-like protein isoform X1	145	15	9.8E-43	66.35	3	C:GO:0005930; C:GO:0031514; P:GO:0042073	C:axoneme; C:motile cilium; P:intraciliary transport			no IPS match	no IPS match	no IPS match
jg661.t1	KAF7275512	---NA---	66									no IPS match	no IPS match	no IPS match
jg662.t1	KAF7274843	XP_014680007.1 RING finger protein 44-like	120	20	6.3E-11	65.12	1	F:GO:0008270	F:zinc ion binding			IPR011016 (SMART); IPR001841 (SMART); IPR001841 (PFAM); IPR013083 (G3DSA:3.30.40.GENE3D); PTHR14155 (PANTHER); PTHR14155:SF430 (PANTHER); IPR001841 (PROSITE_PROFILES); cd16454 (CDD); SSF57850 (SUPERFAMILY)	F:GO:0008270	F:zinc ion binding
jg663.t1	KAF7274844	XP_013210170.1E3 ubiquitin-protein ligase RLIM-like	176	20	5.2E-14	69.31						IPR001841 (SMART); IPR001841 (PFAM); IPR013083 (G3DSA:3.30.40.GENE3D); PTHR22765 (PANTHER); NON_CYTOPLASMIC_DOMAIN (PHOBIUS); CYTOPLASMIC_DOMAIN (PHOBIUS); TRANSMEMBRANE (PHOBIUS); IPR001841 (PROSITE_PROFILES); cd16454 (CDD); SSF57850 (SUPERFAMILY); TMhelix (TMHMM)	no GO terms	no GO terms
jg664.t1	KAF7263370	---NA---	114									no IPS match	no IPS match	no IPS match
jg665.t1	KAF7264756	XP_030762058.1uncharacterized protein LOC115886875	89	1	2.8E-8	73.08						SIGNAL_PEPTIDE_N_REGION (PHOBIUS); SIGNAL_PEPTIDE_C_REGION (PHOBIUS); SIGNAL_PEPTIDE (PHOBIUS); NON_CYTOPLASMIC_DOMAIN (PHOBIUS); SIGNAL_PEPTIDE_H_REGION (PHOBIUS); SignalP-noTM (SIGNALP_EUK)	no GO terms	no GO terms
jg666.t1	KAF7264042	XP_019761159.1 centrosomal protein of 131 kDa	339	20	2.9E-106	81.38	4	C:GO:0005929; P:GO:0010824; C:GO:0034451; P:GO:0035735	C:cilium; P:regulation of centrosome duplication; C:centriolar satellite; P:intraciliary transport involved in cilium assembly			Coil (COILS); Coil (COILS); Coil (COILS); Coil (COILS); Coil (COILS); IPR030465 (PANTHER)	P:GO:0035735	P:intraciliary transport involved in cilium assembly
jg667.t1	KAF7275923	---NA---	60									no IPS match	no IPS match	no IPS match
jg668.t1	KAF7265099	XP_030758804.1uncharacterized protein LOC115884384	477	20	6.9E-154	62.21						IPR032062 (PFAM)	no GO terms	no GO terms
jg669.t1	KAF7274033	---NA---	112									no IPS match	no IPS match	no IPS match
jg670.t1	KAF7264900	---NA---	528									mobidb-lite (MOBIDB_LITE)	no GO terms	no GO terms
jg671.t1	KAF7263282	HGF01573.1molecular chaperone DnaK	90	20	4.9E-8	66.72	4	F:GO:0000166; F:GO:0005524; P:GO:0006457; F:GO:0051082	F:nucleotide binding; F:ATP binding; P:protein folding; F:unfolded protein binding			IPR029047 (G3DSA:2.60.34.GENE3D); IPR013126 (PFAM); PTHR19375:SF311 (PANTHER); IPR013126 (PANTHER); IPR029047 (SUPERFAMILY)	no GO terms	no GO terms
jg672.t1	KAF7277203	---NA---	77									Coil (COILS); mobidb-lite (MOBIDB_LITE); mobidb-lite (MOBIDB_LITE)	no GO terms	no GO terms
jg673.t1	KAF7264636	---NA---	7									no IPS match	no IPS match	no IPS match
jg674.t1	KAF7277470	XP_019767927.1 low-density lipoprotein receptor-related protein 2-like	88	20	3.6E-32	80.76	2	F:GO:0005509; C:GO:0016021	F:calcium ion binding; C:integral component of membrane			IPR011042 (G3DSA:2.120.10.GENE3D); PTHR44025 (PANTHER); PTHR44025:SF5 (PANTHER)	no GO terms	no GO terms
jg675.t1	KAF7277392	XP_030747574.1WD repeat-containing protein 63	135	20	3.7E-52	71.94	5	P:GO:0003341; C:GO:0036157; P:GO:0036158; F:GO:0045503; F:GO:0045504	P:cilium movement; C:outer dynein arm; P:outer dynein arm assembly; F:dynein light chain binding; F:dynein heavy chain binding			PTHR12442 (PANTHER); PTHR12442:SF5 (PANTHER); IPR019775 (PROSITE_PATTERNS); IPR036322 (SUPERFAMILY)	F:GO:0005515	F:protein binding
jg676.t1	KAF7274585	XP_030767821.1homeobox protein SIX3 isoform X1	227	20	3.8E-110	92.09	2	F:GO:0003677; C:GO:0005634	F:DNA binding; C:nucleus			IPR001356 (SMART); IPR001356 (PFAM); IPR031701 (PFAM); G3DSA:1.10.10.60 (GENE3D); PTHR10390:SF33 (PANTHER); PTHR10390 (PANTHER); SIGNAL_PEPTIDE_C_REGION (PHOBIUS); SIGNAL_PEPTIDE_N_REGION (PHOBIUS); SIGNAL_PEPTIDE (PHOBIUS); NON_CYTOPLASMIC_DOMAIN (PHOBIUS); SIGNAL_PEPTIDE_H_REGION (PHOBIUS); IPR001356 (PROSITE_PROFILES); IPR001356 (CDD); SignalP-TM (SIGNALP_GRAM_POSITIVE); IPR009057 (SUPERFAMILY)	F:GO:0003677	F:DNA binding
jg677.t1	KAF7274586	---NA---	195									mobidb-lite (MOBIDB_LITE)	no GO terms	no GO terms
jg678.t1	KAF7277649	WP_034705383.1MULTISPECIES: IS982 family transposase	287	20	9.0E-157	98.55	1	C:GO:0016021	C:integral component of membrane			IPR025668 (PFAM)	no GO terms	no GO terms
jg679.t1	KAF7263235	---NA---	53									no IPS match	no IPS match	no IPS match
jg680.t1	KAF7275019	XP_023304854.1protein distal antenna-related	294	3	8.1E-4	72.22	1	F:GO:0003677	F:DNA binding			IPR007889 (PFAM); IPR036388 (G3DSA:1.10.10.GENE3D); mobidb-lite (MOBIDB_LITE); mobidb-lite (MOBIDB_LITE); IPR007889 (PROSITE_PROFILES); IPR009057 (SUPERFAMILY)	F:GO:0003677	F:DNA binding
jg681.t1	KAF7263624	XP_030764367.1histidine-rich glycoprotein-like	300	9	1.6E-18	66.94						IPR002395 (PRINTS); IPR031959 (PFAM); mobidb-lite (MOBIDB_LITE); mobidb-lite (MOBIDB_LITE); mobidb-lite (MOBIDB_LITE); mobidb-lite (MOBIDB_LITE); mobidb-lite (MOBIDB_LITE); mobidb-lite (MOBIDB_LITE); mobidb-lite (MOBIDB_LITE); mobidb-lite (MOBIDB_LITE); mobidb-lite (MOBIDB_LITE); SIGNAL_PEPTIDE (PHOBIUS); SIGNAL_PEPTIDE_H_REGION (PHOBIUS); NON_CYTOPLASMIC_DOMAIN (PHOBIUS); SIGNAL_PEPTIDE_N_REGION…	no GO terms	no GO terms
jg682.t1	KAF7263625	---NA---	172									mobidb-lite (MOBIDB_LITE); mobidb-lite (MOBIDB_LITE); mobidb-lite (MOBIDB_LITE)	no GO terms	no GO terms
jg683.t1	KAF7275518	XP_030766325.1proteoglycan 4-like	92	10	6.4E-24	65.0						mobidb-lite (MOBIDB_LITE); mobidb-lite (MOBIDB_LITE); SIGNAL_PEPTIDE_C_REGION (PHOBIUS); SIGNAL_PEPTIDE_H_REGION (PHOBIUS); NON_CYTOPLASMIC_DOMAIN (PHOBIUS); SIGNAL_PEPTIDE (PHOBIUS); SIGNAL_PEPTIDE_N_REGION (PHOBIUS); SignalP-noTM (SIGNALP_EUK); SignalP-TM (SIGNALP_GRAM_POSITIVE); SignalP-noTM (SIGNALP_GRAM_NEGATIVE)	no GO terms	no GO terms
jg684.t1	KAF7262901	XP_031352011.1dentin sialophosphoprotein isoform X2	46	20	2.3E-9	92.66						Coil (COILS)	no GO terms	no GO terms
jg685.t1	KAF7264428	APL98293.1putative DD34D transposase	73	20	1.5E-26	75.22	5	F:GO:0008168; C:GO:0016020; C:GO:0016021; F:GO:0016740; P:GO:0032259	F:methyltransferase activity; C:membrane; C:integral component of membrane; F:transferase activity; P:methylation			no IPS match	no IPS match	no IPS match
jg686.t1	KAF7275525	XP_022909438.1protein artichoke	70	20	4.3E-20	84.72	1	F:GO:0005515	F:protein binding			IPR001611 (PFAM); IPR032675 (G3DSA:3.80.10.GENE3D); SSF52058 (SUPERFAMILY)	F:GO:0005515	F:protein binding
jg687.t1	KAF7262908	---NA---	104									mobidb-lite (MOBIDB_LITE); mobidb-lite (MOBIDB_LITE); mobidb-lite (MOBIDB_LITE); mobidb-lite (MOBIDB_LITE)	no GO terms	no GO terms
jg688.t1	KAF7277109	XP_030753164.1protein sidekick isoform X3	261	20	3.1E-87	83.96	2	F:GO:0005515; C:GO:0016021	F:protein binding; C:integral component of membrane			IPR003599 (SMART); IPR003598 (SMART); IPR013098 (PFAM); IPR013783 (G3DSA:2.60.40.GENE3D); IPR013783 (G3DSA:2.60.40.GENE3D); IPR013783 (G3DSA:2.60.40.GENE3D); PTHR44118:SF2 (PANTHER); PTHR44118 (PANTHER); IPR007110 (PROSITE_PROFILES); IPR003961 (PROSITE_PROFILES); IPR003961 (CDD); IPR036179 (SUPERFAMILY); IPR036179 (SUPERFAMILY); IPR036116 (SUPERFAMILY)	F:GO:0005515	F:protein binding
jg689.t1	KAF7264903	---NA---	82									no IPS match	no IPS match	no IPS match
jg690.t1	KAF7277021	XP_030766325.1proteoglycan 4-like	92	10	6.4E-24	65.0						mobidb-lite (MOBIDB_LITE); mobidb-lite (MOBIDB_LITE); SIGNAL_PEPTIDE_N_REGION (PHOBIUS); SIGNAL_PEPTIDE (PHOBIUS); NON_CYTOPLASMIC_DOMAIN (PHOBIUS); SIGNAL_PEPTIDE_C_REGION (PHOBIUS); SIGNAL_PEPTIDE_H_REGION (PHOBIUS); SignalP-noTM (SIGNALP_EUK); SignalP-TM (SIGNALP_GRAM_POSITIVE); SignalP-noTM (SIGNALP_GRAM_NEGATIVE)	no GO terms	no GO terms
jg691.t1	KAF7277232	XP_030745808.1spondin-1-like isoform X1	139	20	2.2E-44	54.81	2	F:GO:0004867; P:GO:0010951	F:serine-type endopeptidase inhibitor activity; P:negative regulation of endopeptidase activity			G3DSA:2.60.40.4060 (GENE3D); PTHR11311:SF23 (PANTHER); PTHR11311 (PANTHER); SIGNAL_PEPTIDE_N_REGION (PHOBIUS); NON_CYTOPLASMIC_DOMAIN (PHOBIUS); SIGNAL_PEPTIDE_H_REGION (PHOBIUS); SIGNAL_PEPTIDE_C_REGION (PHOBIUS); SIGNAL_PEPTIDE (PHOBIUS); IPR002861 (PROSITE_PROFILES); SignalP-noTM (SIGNALP_EUK); SignalP-noTM (SIGNALP_GRAM_NEGATIVE)	no GO terms	no GO terms
jg692.t1	KAF7275530	XP_019770416.1 1-acyl-sn-glycerol-3-phosphate acyltransferase alpha	106	20	1.9E-32	75.29	7	F:GO:0003841; C:GO:0005730; C:GO:0005783; P:GO:0006364; P:GO:0006654; C:GO:0016021; P:GO:0042967	F:1-acylglycerol-3-phosphate O-acyltransferase activity; C:nucleolus; C:endoplasmic reticulum; P:rRNA processing; P:phosphatidic acid biosynthetic process; C:integral component of membrane; P:obsolete acyl-carrier-protein biosynthetic process			IPR002123 (PFAM); PTHR10434 (PANTHER); PTHR10434:SF39 (PANTHER); CYTOPLASMIC_DOMAIN (PHOBIUS); TRANSMEMBRANE (PHOBIUS); NON_CYTOPLASMIC_DOMAIN (PHOBIUS); cd07989 (CDD); SSF69593 (SUPERFAMILY); TMhelix (TMHMM)	F:GO:0016746	F:transferase activity, transferring acyl groups
jg693.t1	KAF7264779	---NA---	79									no IPS match	no IPS match	no IPS match
jg694.t1	KAF7277374	XP_030753867.1modifier of mdg4-like isoform X1	168	3	4.2E-29	66.81						mobidb-lite (MOBIDB_LITE); mobidb-lite (MOBIDB_LITE); mobidb-lite (MOBIDB_LITE); mobidb-lite (MOBIDB_LITE)	no GO terms	no GO terms
jg695.t1	KAF7276160	---NA---	111									mobidb-lite (MOBIDB_LITE)	no GO terms	no GO terms
jg696.t1	KAF7263020	ANU06044.1C-type lysozyme	86	20	1.7E-39	71.65	2	F:GO:0003796; P:GO:0005975	F:lysozyme activity; P:carbohydrate metabolic process			IPR001916 (PRINTS); IPR001916 (SMART); G3DSA:1.10.530.10 (GENE3D); IPR001916 (PFAM); PTHR11407 (PANTHER); SIGNAL_PEPTIDE (PHOBIUS); SIGNAL_PEPTIDE_N_REGION (PHOBIUS); NON_CYTOPLASMIC_DOMAIN (PHOBIUS); SIGNAL_PEPTIDE_C_REGION (PHOBIUS); SIGNAL_PEPTIDE_H_REGION (PHOBIUS); IPR001916 (PROSITE_PROFILES); SignalP-TM (SIGNALP_GRAM_POSITIVE); SignalP-TM (SIGNALP_GRAM_NEGATIVE); SignalP-noTM (SIGNALP_EUK)…	no GO terms	no GO terms
jg697.t1	KAF7264294	---NA---	112									mobidb-lite (MOBIDB_LITE)	no GO terms	no GO terms
jg698.t1	KAF7273454	---NA---	119									Coil (COILS); Coil (COILS); Coil (COILS); mobidb-lite (MOBIDB_LITE); mobidb-lite (MOBIDB_LITE)	no GO terms	no GO terms
jg699.t1	KAF7274579	---NA---	85									mobidb-lite (MOBIDB_LITE); mobidb-lite (MOBIDB_LITE)	no GO terms	no GO terms
jg700.t1	KAF7275418	---NA---	50									mobidb-lite (MOBIDB_LITE); mobidb-lite (MOBIDB_LITE)	no GO terms	no GO terms
jg701.t1	KAF7265032	XP_030745448.1salivary glue protein Sgs-3-like	366	20	2.4E-29	71.27	3	C:GO:0005576; P:GO:0006030; F:GO:0008061	C:extracellular region; P:chitin metabolic process; F:chitin binding			IPR002557 (SMART); IPR002557 (PFAM); G3DSA:2.170.140.10 (GENE3D); mobidb-lite (MOBIDB_LITE); mobidb-lite (MOBIDB_LITE); mobidb-lite (MOBIDB_LITE); mobidb-lite (MOBIDB_LITE); mobidb-lite (MOBIDB_LITE); mobidb-lite (MOBIDB_LITE); IPR002557 (PROSITE_PROFILES); IPR036508 (SUPERFAMILY)	C:GO:0005576; P:GO:0006030; F:GO:0008061	C:extracellular region; P:chitin metabolic process; F:chitin binding
jg702.t1	KAF7281991	XP_030767820.1 zeta-sarcoglycan	117	20	1.0E-18	76.47	2	C:GO:0016012; C:GO:0016021	C:sarcoglycan complex; C:integral component of membrane			IPR006875 (PFAM); mobidb-lite (MOBIDB_LITE); PTHR12939:SF8 (PANTHER); IPR039972 (PANTHER); TRANSMEMBRANE (PHOBIUS); CYTOPLASMIC_DOMAIN (PHOBIUS); NON_CYTOPLASMIC_DOMAIN (PHOBIUS); TMhelix (TMHMM)	C:GO:0016012; C:GO:0016021	C:sarcoglycan complex; C:integral component of membrane
jg703.t1	KAF7263151	---NA---	130									mobidb-lite (MOBIDB_LITE); mobidb-lite (MOBIDB_LITE); mobidb-lite (MOBIDB_LITE)	no GO terms	no GO terms
jg704.t1	KAF7263723	XP_030768101.1uncharacterized protein LOC115891700	133	10	8.5E-25	67.32	2	C:GO:0016020; C:GO:0016021	C:membrane; C:integral component of membrane			Coil (COILS); mobidb-lite (MOBIDB_LITE); mobidb-lite (MOBIDB_LITE); mobidb-lite (MOBIDB_LITE)	no GO terms	no GO terms
jg705.t1	KAF7263229	---NA---	47									IPR038565 (G3DSA:2.20.20.GENE3D)	no GO terms	no GO terms
jg706.t1	KAF7264411	XP_019766619.1 titin-like	747	20	1.2E-75	41.32	2	C:GO:0016020; C:GO:0016021	C:membrane; C:integral component of membrane			mobidb-lite (MOBIDB_LITE); mobidb-lite (MOBIDB_LITE); mobidb-lite (MOBIDB_LITE)	no GO terms	no GO terms
jg707.t1	KAF7269037	---NA---	95									SIGNAL_PEPTIDE_N_REGION (PHOBIUS); SIGNAL_PEPTIDE_H_REGION (PHOBIUS); NON_CYTOPLASMIC_DOMAIN (PHOBIUS); SIGNAL_PEPTIDE (PHOBIUS); SIGNAL_PEPTIDE_C_REGION (PHOBIUS)	no GO terms	no GO terms
jg708.t1	KAF7277310	XP_030750643.1mucin-2-like isoform X2	258	6	4.4E-22	64.47						mobidb-lite (MOBIDB_LITE)	no GO terms	no GO terms
jg709.t1	KAF7264546	XP_030757292.1UNC93-like protein	237	20	1.0E-113	85.14	3	C:GO:0016021; F:GO:0022857; P:GO:0055085	C:integral component of membrane; F:transmembrane transporter activity; P:transmembrane transport			G3DSA:1.20.1250.20 (GENE3D); PTHR19444 (PANTHER); PTHR19444:SF48 (PANTHER); NON_CYTOPLASMIC_DOMAIN (PHOBIUS); TRANSMEMBRANE (PHOBIUS); NON_CYTOPLASMIC_DOMAIN (PHOBIUS); CYTOPLASMIC_DOMAIN (PHOBIUS); TRANSMEMBRANE (PHOBIUS); TRANSMEMBRANE (PHOBIUS); NON_CYTOPLASMIC_DOMAIN (PHOBIUS); TRANSMEMBRANE (PHOBIUS); CYTOPLASMIC_DOMAIN (PHOBIUS); TRANSMEMBRANE (PHOBIUS); CYTOPLASMIC_DOMAIN (PHOBIUS); TRANSM…	no GO terms	no GO terms
jg710.t1	KAF7263234	---NA---	125									mobidb-lite (MOBIDB_LITE); mobidb-lite (MOBIDB_LITE)	no GO terms	no GO terms
jg711.t1	KAF7264879	---NA---	60									SignalP-TM (SIGNALP_GRAM_POSITIVE)	no GO terms	no GO terms
jg712.t1	KAF7275660	HHW52878.1IS30 family transposase	253	20	1.7E-98	83.81	2	F:GO:0003677; P:GO:0015074	F:DNA binding; P:DNA integration			IPR025246 (PFAM); PTHR10948 (PANTHER); IPR009057 (SUPERFAMILY)	F:GO:0003677	F:DNA binding
jg713.t1	KAF7264439	XP_030757906.1probable palmitoyltransferase ZDHHC1	169	20	1.5E-55	79.5	7	C:GO:0005783; C:GO:0005794; P:GO:0006612; C:GO:0016021; P:GO:0018230; F:GO:0019706; P:GO:0042967	C:endoplasmic reticulum; C:Golgi apparatus; P:protein targeting to membrane; C:integral component of membrane; P:peptidyl-L-cysteine S-palmitoylation; F:protein-cysteine S-palmitoyltransferase activity; P:obsolete acyl-carrier-protein biosynthetic process			IPR001594 (PFAM); PTHR22883:SF22 (PANTHER); PTHR22883 (PANTHER); CYTOPLASMIC_DOMAIN (PHOBIUS); TRANSMEMBRANE (PHOBIUS); NON_CYTOPLASMIC_DOMAIN (PHOBIUS); PS50216 (PROSITE_PROFILES); TMhelix (TMHMM)	no GO terms	no GO terms
jg714.t1	KAF7274448	---NA---	108									mobidb-lite (MOBIDB_LITE); mobidb-lite (MOBIDB_LITE); mobidb-lite (MOBIDB_LITE)	no GO terms	no GO terms
jg715.t1	KAF7275078	XP_030766972.1uronyl 2-sulfotransferase-like	189	20	3.1E-49	69.59	2	F:GO:0008146; C:GO:0016021	F:sulfotransferase activity; C:integral component of membrane			G3DSA:3.40.50.300 (GENE3D); IPR007734 (PANTHER); PTHR12129:SF15 (PANTHER); SIGNAL_PEPTIDE_C_REGION (PHOBIUS); NON_CYTOPLASMIC_DOMAIN (PHOBIUS); SIGNAL_PEPTIDE_H_REGION (PHOBIUS); SIGNAL_PEPTIDE_N_REGION (PHOBIUS); SIGNAL_PEPTIDE (PHOBIUS); TMhelix (TMHMM); TMhelix (TMHMM)	F:GO:0008146; C:GO:0016021	F:sulfotransferase activity; C:integral component of membrane
jg716.t1	KAF7275079	XP_030766942.1protein kintoun	576	20	1.7E-215	70.71	2	C:GO:0005737; P:GO:0070286	C:cytoplasm; P:axonemal dynein complex assembly			Coil (COILS); IPR012981 (PFAM); PF18201 (PFAM); mobidb-lite (MOBIDB_LITE); mobidb-lite (MOBIDB_LITE); mobidb-lite (MOBIDB_LITE); mobidb-lite (MOBIDB_LITE); mobidb-lite (MOBIDB_LITE); PTHR22997 (PANTHER); PTHR22997:SF3 (PANTHER); IPR034727 (HAMAP)	C:GO:0005737; P:GO:0070286	C:cytoplasm; P:axonemal dynein complex assembly
jg717.t1	KAF7275080	XP_019756638.1 protein kintoun	140	20	1.2E-37	70.68	3	C:GO:0005737; P:GO:0060285; P:GO:0070286	C:cytoplasm; P:cilium-dependent cell motility; P:axonemal dynein complex assembly			Coil (COILS); mobidb-lite (MOBIDB_LITE); mobidb-lite (MOBIDB_LITE)	no GO terms	no GO terms
jg718.t1	KAF7274696	RZB84913.1EcKinase, DUF1679, and/or APH domain containing protein	182	20	2.7E-58	62.4	2	F:GO:0016301; P:GO:0016310	F:kinase activity; P:phosphorylation			IPR015897 (SMART); IPR004119 (PFAM); G3DSA:3.90.1200.10 (GENE3D); PTHR11012 (PANTHER); CYTOPLASMIC_DOMAIN (PHOBIUS); NON_CYTOPLASMIC_DOMAIN (PHOBIUS); TRANSMEMBRANE (PHOBIUS); IPR011009 (SUPERFAMILY); TMhelix (TMHMM)	no GO terms	no GO terms
jg719.t1	KAF7274697	RZB84913.1EcKinase, DUF1679, and/or APH domain containing protein	415	20	1.5E-160	60.27	2	F:GO:0016301; P:GO:0016310	F:kinase activity; P:phosphorylation			IPR015897 (SMART); IPR004119 (PFAM); G3DSA:3.90.1200.10 (GENE3D); PTHR11012 (PANTHER); CYTOPLASMIC_DOMAIN (PHOBIUS); TRANSMEMBRANE (PHOBIUS); NON_CYTOPLASMIC_DOMAIN (PHOBIUS); IPR011009 (SUPERFAMILY); TMhelix (TMHMM)	no GO terms	no GO terms
jg720.t1	KAF7264147	RZC35872.1SRF-TF domain containing protein	155	20	3.5E-62	84.22	5	F:GO:0000981; F:GO:0000987; C:GO:0005634; P:GO:0045944; F:GO:0046983	F:DNA-binding transcription factor activity, RNA polymerase II-specific; F:cis-regulatory region sequence-specific DNA binding; C:nucleus; P:positive regulation of transcription by RNA polymerase II; F:protein dimerization activity			IPR002100 (PFAM); IPR036879 (G3DSA:3.40.1810.GENE3D); PTHR11945 (PANTHER); PTHR11945:SF221 (PANTHER); IPR002100 (PROSITE_PROFILES); IPR036879 (SUPERFAMILY)	F:GO:0003677; F:GO:0046983	F:DNA binding; F:protein dimerization activity
jg721.t1	KAF7264148	---NA---	183									mobidb-lite (MOBIDB_LITE); mobidb-lite (MOBIDB_LITE)	no GO terms	no GO terms
jg722.t1	KAF7264873	XP_023309904.1trafficking kinesin-binding protein 1-like	54	20	7.4E-12	96.95	7	C:GO:0005739; P:GO:0006605; C:GO:0016459; F:GO:0017022; C:GO:0031410; P:GO:0047496; P:GO:0048311	C:mitochondrion; P:protein targeting; C:myosin complex; F:myosin binding; C:cytoplasmic vesicle; P:vesicle transport along microtubule; P:mitochondrion distribution			no IPS match	no IPS match	no IPS match
jg723.t1	KAF7276945	XP_030760853.1p21-activated protein kinase-interacting protein 1-like	387	20	1.8E-128	72.93	1	F:GO:0005515	F:protein binding			IPR001680 (SMART); IPR001680 (PFAM); IPR015943 (G3DSA:2.130.10.GENE3D); IPR015943 (G3DSA:2.130.10.GENE3D); mobidb-lite (MOBIDB_LITE); mobidb-lite (MOBIDB_LITE); mobidb-lite (MOBIDB_LITE); PTHR44675 (PANTHER); IPR019775 (PROSITE_PATTERNS); IPR001680 (PROSITE_PROFILES); IPR001680 (PROSITE_PROFILES); IPR017986 (PROSITE_PROFILES); IPR036322 (SUPERFAMILY)	F:GO:0005515	F:protein binding
jg724.t1	KAF7271173	---NA---	85									mobidb-lite (MOBIDB_LITE)	no GO terms	no GO terms
jg725.t1	KAF7271174	NP_001161309.1osiris-like protein precursor	262	20	1.9E-100	76.02	1	C:GO:0016021	C:integral component of membrane			IPR012464 (PFAM); PTHR21879:SF14 (PANTHER); IPR012464 (PANTHER); SIGNAL_PEPTIDE_H_REGION (PHOBIUS); NON_CYTOPLASMIC_DOMAIN (PHOBIUS); SIGNAL_PEPTIDE (PHOBIUS); TRANSMEMBRANE (PHOBIUS); SIGNAL_PEPTIDE_N_REGION (PHOBIUS); SIGNAL_PEPTIDE_C_REGION (PHOBIUS); CYTOPLASMIC_DOMAIN (PHOBIUS); SignalP-noTM (SIGNALP_EUK); SignalP-noTM (SIGNALP_GRAM_NEGATIVE); TMhelix (TMHMM)	no GO terms	no GO terms
jg726.t1	KAF7276808	---NA---	56									no IPS match	no IPS match	no IPS match
jg727.t1	KAF7273918	---NA---	110									mobidb-lite (MOBIDB_LITE); mobidb-lite (MOBIDB_LITE); mobidb-lite (MOBIDB_LITE)	no GO terms	no GO terms
jg728.t1	KAF7274426	XP_030753590.1zwei Ig domain protein zig-8-like	115	20	3.7E-37	91.16	3	C:GO:0016021; C:GO:0032589; P:GO:0050808	C:integral component of membrane; C:neuron projection membrane; P:synapse organization			IPR003598 (SMART); PF13927 (PFAM); IPR013783 (G3DSA:2.60.40.GENE3D); IPR037448 (PANTHER); PTHR23279:SF5 (PANTHER); IPR007110 (PROSITE_PROFILES); cd00096 (CDD); IPR036179 (SUPERFAMILY)	no GO terms	no GO terms
jg729.t1	KAF7276882	XP_019765890.1 amphoterin-induced protein 2-like	137	1	2.9E-4	55.06						mobidb-lite (MOBIDB_LITE); mobidb-lite (MOBIDB_LITE)	no GO terms	no GO terms
jg730.t1	KAF7275891	XP_030754062.1probable dual specificity protein kinase madd-3 isoform X2	426	20	1.3E-124	62.5	5	F:GO:0004672; F:GO:0005524; P:GO:0006468; F:GO:0016301; P:GO:0016310	F:protein kinase activity; F:ATP binding; P:protein phosphorylation; F:kinase activity; P:phosphorylation			Coil (COILS); mobidb-lite (MOBIDB_LITE); mobidb-lite (MOBIDB_LITE); mobidb-lite (MOBIDB_LITE); mobidb-lite (MOBIDB_LITE); mobidb-lite (MOBIDB_LITE); mobidb-lite (MOBIDB_LITE)	no GO terms	no GO terms
jg731.t1	KAF7263872	PSN28999.1SH3 and cysteine-rich domain-containing protein 3	68	20	1.9E-20	100.0	1	F:GO:0005515	F:protein binding			IPR039688 (PANTHER); PTHR15135:SF7 (PANTHER); IPR036028 (SUPERFAMILY)	F:GO:0005515	F:protein binding
jg732.t1	KAF7277259	---NA---	73									mobidb-lite (MOBIDB_LITE); mobidb-lite (MOBIDB_LITE); mobidb-lite (MOBIDB_LITE)	no GO terms	no GO terms
jg733.t1	KAF7276627	EEY87163.1putative pyrimidine utilization transport protein G	339	20	5.5E-113	89.7	6	F:GO:0010181; C:GO:0016021; F:GO:0016491; F:GO:0022857; F:GO:0048037; P:GO:0055085	F:FMN binding; C:integral component of membrane; F:oxidoreductase activity; F:transmembrane transporter activity; F:obsolete cofactor binding; P:transmembrane transport			IPR002563 (SMART); IPR006043 (PFAM); IPR002563 (PFAM); IPR012349 (G3DSA:2.30.110.GENE3D); PTHR11119 (PANTHER); PTHR11119:SF60 (PANTHER); CYTOPLASMIC_DOMAIN (PHOBIUS); NON_CYTOPLASMIC_DOMAIN (PHOBIUS); TRANSMEMBRANE (PHOBIUS); CYTOPLASMIC_DOMAIN (PHOBIUS); CYTOPLASMIC_DOMAIN (PHOBIUS); NON_CYTOPLASMIC_DOMAIN (PHOBIUS); TRANSMEMBRANE (PHOBIUS); CYTOPLASMIC_DOMAIN (PHOBIUS); NON_CYTOPLASMIC_DOMAIN (…	F:GO:0010181; C:GO:0016020; F:GO:0022857; F:GO:0048037; P:GO:0055085	F:FMN binding; C:membrane; F:transmembrane transporter activity; F:obsolete cofactor binding; P:transmembrane transport
jg734.t1	KAF7277330	XP_017768923.1 mastermind-like protein 2	548	20	1.9E-115	60.79						mobidb-lite (MOBIDB_LITE); mobidb-lite (MOBIDB_LITE); mobidb-lite (MOBIDB_LITE); mobidb-lite (MOBIDB_LITE); mobidb-lite (MOBIDB_LITE); mobidb-lite (MOBIDB_LITE); mobidb-lite (MOBIDB_LITE); mobidb-lite (MOBIDB_LITE); mobidb-lite (MOBIDB_LITE); mobidb-lite (MOBIDB_LITE); mobidb-lite (MOBIDB_LITE)	no GO terms	no GO terms
jg735.t1	KAF7263818	XP_030762600.1uncharacterized protein LOC115887335	263	4	2.2E-13	45.25	2	C:GO:0016020; C:GO:0016021	C:membrane; C:integral component of membrane			mobidb-lite (MOBIDB_LITE); TRANSMEMBRANE (PHOBIUS); TRANSMEMBRANE (PHOBIUS); TRANSMEMBRANE (PHOBIUS); NON_CYTOPLASMIC_DOMAIN (PHOBIUS); NON_CYTOPLASMIC_DOMAIN (PHOBIUS); CYTOPLASMIC_DOMAIN (PHOBIUS); CYTOPLASMIC_DOMAIN (PHOBIUS); CYTOPLASMIC_DOMAIN (PHOBIUS); TRANSMEMBRANE (PHOBIUS); TMhelix (TMHMM); TMhelix (TMHMM); TMhelix (TMHMM)	no GO terms	no GO terms
jg736.t1	KAF7276738	---NA---	104									no IPS match	no IPS match	no IPS match
jg737.t1	KAF7276382	---NA---	69									no IPS match	no IPS match	no IPS match
jg738.t1	KAF7263940	XP_030749851.1glutamate receptor-interacting protein 2 isoform X2	241	20	1.6E-82	83.69	2	F:GO:0005515; P:GO:0098887	F:protein binding; P:neurotransmitter receptor transport, endosome to postsynaptic membrane			IPR001478 (SMART); G3DSA:2.30.42.10 (GENE3D); G3DSA:2.30.42.10 (GENE3D); IPR001478 (PFAM); PTHR23119 (PANTHER); PTHR23119:SF37 (PANTHER); IPR001478 (PROSITE_PROFILES); IPR001478 (PROSITE_PROFILES); cd00992 (CDD); cd00992 (CDD); IPR036034 (SUPERFAMILY); IPR036034 (SUPERFAMILY)	F:GO:0005515	F:protein binding
jg739.t1	KAF7266777	---NA---	80									mobidb-lite (MOBIDB_LITE); mobidb-lite (MOBIDB_LITE)	no GO terms	no GO terms
jg740.t1	KAF7266778	---NA---	105									no IPS match	no IPS match	no IPS match
jg741.t1	KAF7277495	---NA---	71									mobidb-lite (MOBIDB_LITE)	no GO terms	no GO terms
jg742.t1	KAF7277496	---NA---	68									no IPS match	no IPS match	no IPS match
jg743.t1	KAF7275694	XP_023011693.1syntaxin-1A isoform X6	77	20	4.8E-12	97.93	7	F:GO:0000149; F:GO:0005484; C:GO:0005622; P:GO:0006886; C:GO:0016021; P:GO:0017157; P:GO:0061025	F:SNARE binding; F:SNAP receptor activity; C:intracellular; P:intracellular protein transport; C:integral component of membrane; P:regulation of exocytosis; P:membrane fusion			IPR000727 (PFAM); G3DSA:1.20.5.110 (GENE3D); G3DSA:1.20.5.110 (GENE3D); PTHR19957 (PANTHER); IPR028669 (PTHR19957:PANTHER); PTHR19957 (PANTHER); IPR028669 (PTHR19957:PANTHER); IPR000727 (PROSITE_PROFILES); SSF58038 (SUPERFAMILY); SSF58038 (SUPERFAMILY)	F:GO:0000149; C:GO:0016021; P:GO:0016192; P:GO:0017157	F:SNARE binding; C:integral component of membrane; P:vesicle-mediated transport; P:regulation of exocytosis
jg744.t1	KAF7264595	ARU08055.1chitinase 1	204	20	6.9E-95	91.46	6	F:GO:0004568; C:GO:0005576; P:GO:0005975; P:GO:0006032; F:GO:0008061; P:GO:0016998	F:chitinase activity; C:extracellular region; P:carbohydrate metabolic process; P:chitin catabolic process; F:chitin binding; P:cell wall macromolecule catabolic process			IPR001223 (PFAM); G3DSA:3.20.20.80 (GENE3D); IPR029070 (G3DSA:3.10.50.GENE3D); PTHR11177 (PANTHER); PTHR11177:SF217 (PANTHER); NON_CYTOPLASMIC_DOMAIN (PHOBIUS); TRANSMEMBRANE (PHOBIUS); CYTOPLASMIC_DOMAIN (PHOBIUS); IPR017853 (SUPERFAMILY); IPR029070 (SUPERFAMILY)	P:GO:0005975	P:carbohydrate metabolic process
jg745.t1	KAF7263797	---NA---	104									mobidb-lite (MOBIDB_LITE); mobidb-lite (MOBIDB_LITE); mobidb-lite (MOBIDB_LITE)	no GO terms	no GO terms
jg746.t1	KAF7274826	XP_030748809.1protein eva-1-like isoform X2	140	20	1.4E-46	94.94	2	C:GO:0016021; F:GO:0030246	C:integral component of membrane; F:carbohydrate binding			IPR000922 (PFAM); G3DSA:2.60.120.740 (GENE3D); G3DSA:2.60.120.740 (GENE3D); PTHR12011:SF311 (PANTHER); PTHR12011 (PANTHER); IPR000922 (PROSITE_PROFILES)	F:GO:0030246	F:carbohydrate binding
jg747.t1	KAF7275943	WP_068743673.1hypothetical protein	365	2	1.7E-14	66.34						Coil (COILS); Coil (COILS); Coil (COILS); Coil (COILS); mobidb-lite (MOBIDB_LITE); mobidb-lite (MOBIDB_LITE); mobidb-lite (MOBIDB_LITE); mobidb-lite (MOBIDB_LITE)	no GO terms	no GO terms
jg748.t1	KAF7263659	XP_030757424.1UDP-glucuronosyltransferase 1-9-like	451	20	1.5E-171	68.3	4	F:GO:0008194; C:GO:0016020; F:GO:0016758; C:GO:0043231	F:UDP-glycosyltransferase activity; C:membrane; F:transferase activity, transferring hexosyl groups; C:intracellular membrane-bounded organelle			IPR002213 (PFAM); G3DSA:3.40.50.2000 (GENE3D); PTHR11926 (PANTHER); PTHR11926:SF151 (PANTHER); IPR035595 (PROSITE_PATTERNS); CYTOPLASMIC_DOMAIN (PHOBIUS); TRANSMEMBRANE (PHOBIUS); NON_CYTOPLASMIC_DOMAIN (PHOBIUS); SSF53756 (SUPERFAMILY); TMhelix (TMHMM)	F:GO:0016758	F:transferase activity, transferring hexosyl groups
jg749.t1	KAF7263660	XP_030757424.1UDP-glucuronosyltransferase 1-9-like	206	20	1.7E-69	68.77	3	F:GO:0008194; C:GO:0016020; C:GO:0043231	F:UDP-glycosyltransferase activity; C:membrane; C:intracellular membrane-bounded organelle			PTHR11926 (PANTHER); PTHR11926:SF764 (PANTHER); SIGNAL_PEPTIDE_N_REGION (PHOBIUS); SIGNAL_PEPTIDE (PHOBIUS); NON_CYTOPLASMIC_DOMAIN (PHOBIUS); SIGNAL_PEPTIDE_H_REGION (PHOBIUS); SIGNAL_PEPTIDE_C_REGION (PHOBIUS); SignalP-TM (SIGNALP_EUK); SSF53756 (SUPERFAMILY); TMhelix (TMHMM)	no GO terms	no GO terms
jg750.t1	KAF7277325	---NA---	64									mobidb-lite (MOBIDB_LITE); mobidb-lite (MOBIDB_LITE)	no GO terms	no GO terms
jg751.t1	KAF7277331	XP_030761804.1multidrug resistance-associated protein 1 isoform X3	128	20	6.1E-57	94.89	5	F:GO:0005524; C:GO:0016021; F:GO:0016887; F:GO:0042626; P:GO:0055085	F:ATP binding; C:integral component of membrane; F:ATPase activity; F:ATPase-coupled transmembrane transporter activity; P:transmembrane transport			G3DSA:3.40.50.300 (GENE3D); IPR003439 (PFAM); PTHR24223 (PANTHER); PTHR24223:SF241 (PANTHER); IPR027417 (SUPERFAMILY)	F:GO:0005524; F:GO:0016887	F:ATP binding; F:ATPase activity
jg752.t1	KAF7276994	XP_030767898.1uncharacterized protein LOC115891549	46	1	2.2E-4	72.73						CYTOPLASMIC_DOMAIN (PHOBIUS); NON_CYTOPLASMIC_DOMAIN (PHOBIUS); TRANSMEMBRANE (PHOBIUS); TMhelix (TMHMM)	no GO terms	no GO terms
jg753.t1	KAF7275166	XP_018568906.1transcription and mRNA export factor ENY2	103	20	4.8E-36	79.22	14	C:GO:0000124; C:GO:0000785; F:GO:0003682; F:GO:0003713; C:GO:0005643; C:GO:0005667; P:GO:0006357; P:GO:0006368; P:GO:0016578; P:GO:0016973; P:GO:0045893; P:GO:0045893; C:GO:0070390; C:GO:0071819	C:SAGA complex; C:chromatin; F:chromatin binding; F:transcription coactivator activity; C:nuclear pore; C:transcription regulator complex; P:regulation of transcription by RNA polymerase II; P:transcription elongation from RNA polymerase II promoter; P:histone deubiquitination; P:poly(A)+ mRNA export from nucleus; P:positive regulation of transcription, DNA-templated; P:positive regulation of tra…			IPR038212 (G3DSA:1.10.246.GENE3D); IPR018783 (PFAM); IPR018783 (PANTHER); IPR018783 (HAMAP)	C:GO:0000124; F:GO:0003713; C:GO:0005643; P:GO:0006406; P:GO:0045893	C:SAGA complex; F:transcription coactivator activity; C:nuclear pore; P:mRNA export from nucleus; P:positive regulation of transcription, DNA-templated
jg754.t1	KAF7275864	XP_018579306.1synaptotagmin-16 isoform X1	63	11	6.8E-25	81.13	1	C:GO:0016021	C:integral component of membrane			CYTOPLASMIC_DOMAIN (PHOBIUS); TRANSMEMBRANE (PHOBIUS); NON_CYTOPLASMIC_DOMAIN (PHOBIUS); TMhelix (TMHMM)	no GO terms	no GO terms
jg755.t1	KAF7276406	XP_019767089.1 pikachurin-like	128	12	5.8E-39	62.85	1	F:GO:0005509	F:calcium ion binding			IPR013032 (PROSITE_PATTERNS); IPR000742 (PROSITE_PROFILES)	no GO terms	no GO terms
jg756.t1	KAF7274284	---NA---	181									TMhelix (TMHMM)	no GO terms	no GO terms
jg757.t1	KAF7263401	XP_030756751.1neutral ceramidase	225	20	1.4E-101	77.41	7	C:GO:0005576; P:GO:0006687; F:GO:0017040; P:GO:0042759; P:GO:0046512; P:GO:0046514; F:GO:0102121	C:extracellular region; P:glycosphingolipid metabolic process; F:N-acylsphingosine amidohydrolase activity; P:long-chain fatty acid biosynthetic process; P:sphingosine biosynthetic process; P:ceramide catabolic process; F:ceramidase activity			IPR031331 (PFAM); IPR031329 (PFAM); IPR006823 (PANTHER); PTHR12670:SF1 (PANTHER)	no GO terms	no GO terms
jg758.t1	KAF7277282	XP_030765245.1reticulon-4-interacting protein 1, mitochondrial-like	68	6	2.2E-5	89.22	4	C:GO:0016020; C:GO:0016021; F:GO:0016491; P:GO:0055114	C:membrane; C:integral component of membrane; F:oxidoreductase activity; P:oxidation-reduction process			NON_CYTOPLASMIC_DOMAIN (PHOBIUS); TRANSMEMBRANE (PHOBIUS); CYTOPLASMIC_DOMAIN (PHOBIUS)	no GO terms	no GO terms
jg759.t1	KAF7273421	---NA---	53									mobidb-lite (MOBIDB_LITE); mobidb-lite (MOBIDB_LITE)	no GO terms	no GO terms
jg760.t1	KAF7276813	---NA---	55									no IPS match	no IPS match	no IPS match
jg761.t1	KAF7275610	---NA---	72									mobidb-lite (MOBIDB_LITE); mobidb-lite (MOBIDB_LITE)	no GO terms	no GO terms
jg762.t1	KAF7263963	---NA---	108									no IPS match	no IPS match	no IPS match
jg763.t1	KAF7277452	---NA---	75									no IPS match	no IPS match	no IPS match
jg764.t1	KAF7264969	XP_030765310.1extended synaptotagmin-3-like	308	20	7.4E-141	82.18	4	P:GO:0006869; F:GO:0008289; C:GO:0016021; P:GO:0061817	P:lipid transport; F:lipid binding; C:integral component of membrane; P:endoplasmic reticulum-plasma membrane tethering			IPR000008 (SMART); IPR000008 (PFAM); IPR035892 (G3DSA:2.60.40.GENE3D); IPR039010 (PFAM); PTHR10774 (PANTHER); PTHR10774:SF74 (PANTHER); IPR031468 (PROSITE_PROFILES); IPR000008 (PROSITE_PROFILES); SSF49562 (SUPERFAMILY)	F:GO:0008289	F:lipid binding
jg765.t1	KAF7277551	XP_023311845.1potassium voltage-gated channel subfamily H member 6	85	20	6.6E-39	94.94	3	F:GO:0005249; C:GO:0008076; P:GO:0071805	F:voltage-gated potassium channel activity; C:voltage-gated potassium channel complex; P:potassium ion transmembrane transport			PTHR10217 (PANTHER); IPR030172 (PTHR10217:PANTHER); CYTOPLASMIC_DOMAIN (PHOBIUS); TRANSMEMBRANE (PHOBIUS); NON_CYTOPLASMIC_DOMAIN (PHOBIUS); TMhelix (TMHMM)	F:GO:0005249; P:GO:0006813; C:GO:0016021	F:voltage-gated potassium channel activity; P:potassium ion transport; C:integral component of membrane
jg766.t1	KAF7263566	---NA---	100									no IPS match	no IPS match	no IPS match
jg767.t1	KAF7275543	XP_019755181.1 cartilage oligomeric matrix protein	184	16	6.6E-12	68.63	2	F:GO:0005509; P:GO:0007155	F:calcium ion binding; P:cell adhesion			IPR028974 (G3DSA:4.10.1080.GENE3D); IPR003367 (PFAM); mobidb-lite (MOBIDB_LITE); mobidb-lite (MOBIDB_LITE); mobidb-lite (MOBIDB_LITE); mobidb-lite (MOBIDB_LITE); mobidb-lite (MOBIDB_LITE); IPR037349 (PANTHER); PTHR10199:SF100 (PANTHER); IPR017897 (PROSITE_PROFILES); IPR017897 (PROSITE_PROFILES); IPR017897 (PROSITE_PROFILES); IPR017897 (PROSITE_PROFILES); IPR017897 (PROSITE_PROFILES); IPR017897 (P…	F:GO:0005509; P:GO:0007155	F:calcium ion binding; P:cell adhesion
jg768.t1	KAF7272811	---NA---	100									mobidb-lite (MOBIDB_LITE)	no GO terms	no GO terms
jg769.t1	KAF7273007	---NA---	70									no IPS match	no IPS match	no IPS match
jg770.t1	KAF7273338	APL98293.1putative DD34D transposase	123	20	5.2E-53	82.66						G3DSA:3.30.420.470 (GENE3D); mobidb-lite (MOBIDB_LITE)	no GO terms	no GO terms
jg771.t1	KAF7273339	APL98293.1putative DD34D transposase	70	11	3.2E-23	82.99						mobidb-lite (MOBIDB_LITE)	no GO terms	no GO terms
jg772.t1	KAF7273340	XP_019771542.1 speckle-type POZ protein-like isoform X3	391	20	3.0E-203	88.44	5	C:GO:0005634; C:GO:0005737; P:GO:0030162; F:GO:0031625; P:GO:0043161	C:nucleus; C:cytoplasm; P:regulation of proteolysis; F:ubiquitin protein ligase binding; P:proteasome-mediated ubiquitin-dependent protein catabolic process			IPR000210 (SMART); IPR000210 (PFAM); G3DSA:3.30.710.10 (GENE3D); PTHR26379 (PANTHER); PTHR26379:SF226 (PANTHER); IPR000210 (PROSITE_PROFILES); IPR011333 (SUPERFAMILY)	F:GO:0005515	F:protein binding
jg773.t1	KAF7277577	XP_030762556.1uncharacterized protein LOC115887303	74	20	1.7E-14	70.55	4	C:GO:0005938; C:GO:0016021; P:GO:0035017; P:GO:0035317	C:cell cortex; C:integral component of membrane; P:cuticle pattern formation; P:imaginal disc-derived wing hair organization			no IPS match	no IPS match	no IPS match
jg774.t1	KAF7267082	---NA---	91									no IPS match	no IPS match	no IPS match
jg775.t1	KAF7276969	---NA---	43									no IPS match	no IPS match	no IPS match
jg776.t1	KAF7270121	---NA---	91									no IPS match	no IPS match	no IPS match
jg777.t1	KAF7274528	XP_030748656.1neurotrimin-like isoform X1	102	20	1.3E-25	80.98	1	C:GO:0043005	C:neuron projection			mobidb-lite (MOBIDB_LITE); mobidb-lite (MOBIDB_LITE)	no GO terms	no GO terms
jg778.t1	KAF7277569	XP_030766532.1arrestin homolog	397	20	5.7E-210	89.62	3	F:GO:0001664; P:GO:0002031; C:GO:0005737	F:G protein-coupled receptor binding; P:G protein-coupled receptor internalization; C:cytoplasm			IPR000698 (PRINTS); IPR011022 (SMART); IPR014753 (G3DSA:2.60.40.GENE3D); IPR014752 (G3DSA:2.60.40.GENE3D); IPR011022 (PFAM); IPR011021 (PFAM); PTHR11792:SF23 (PANTHER); IPR000698 (PANTHER); IPR017864 (PROSITE_PATTERNS); IPR014756 (SUPERFAMILY); IPR014756 (SUPERFAMILY)	P:GO:0007165	P:signal transduction
jg779.t1	KAF7277570	---NA---	120									IPR006970 (PFAM); mobidb-lite (MOBIDB_LITE); mobidb-lite (MOBIDB_LITE); mobidb-lite (MOBIDB_LITE)	no GO terms	no GO terms
jg780.t1	KAF7263008	XP_030766381.1multidrug resistance-associated protein 7	1078	20	0.0	75.54	5	F:GO:0005524; C:GO:0016021; F:GO:0016887; F:GO:0042626; P:GO:0055085	F:ATP binding; C:integral component of membrane; F:ATPase activity; F:ATPase-coupled transmembrane transporter activity; P:transmembrane transport			IPR003593 (SMART); IPR003439 (PFAM); IPR011527 (PFAM); G3DSA:3.40.50.300 (GENE3D); IPR003439 (PFAM); IPR036640 (G3DSA:1.20.1560.GENE3D); IPR036640 (G3DSA:1.20.1560.GENE3D); G3DSA:3.40.50.300 (GENE3D); PTHR24223:SF330 (PANTHER); PTHR24223 (PANTHER); IPR017871 (PROSITE_PATTERNS); IPR017871 (PROSITE_PATTERNS); NON_CYTOPLASMIC_DOMAIN (PHOBIUS); NON_CYTOPLASMIC_DOMAIN (PHOBIUS); CYTOPLASMIC_DOMAIN (PH…	F:GO:0005524; C:GO:0016021; F:GO:0016887; F:GO:0042626; P:GO:0055085	F:ATP binding; C:integral component of membrane; F:ATPase activity; F:ATPase-coupled transmembrane transporter activity; P:transmembrane transport
jg781.t1	KAF7263598	XP_030753298.1uncharacterized protein LOC115880258	468	20	8.1E-139	55.87	2	C:GO:0016020; C:GO:0016021	C:membrane; C:integral component of membrane			Coil (COILS); mobidb-lite (MOBIDB_LITE); mobidb-lite (MOBIDB_LITE); NON_CYTOPLASMIC_DOMAIN (PHOBIUS); CYTOPLASMIC_DOMAIN (PHOBIUS); TRANSMEMBRANE (PHOBIUS); TMhelix (TMHMM)	no GO terms	no GO terms
jg782.t1	KAF7276961	GBO99498.1Retrovirus-related Pol polyprotein from transposon TNT 1-94	138	20	4.4E-37	68.7	1	F:GO:0005488	F:binding			PF14223 (PFAM)	no GO terms	no GO terms
jg783.t1	KAF7263748	XP_030761063.1uncharacterized protein LOC115886130	96	11	2.0E-20	62.15						IPR032061 (PFAM); mobidb-lite (MOBIDB_LITE); mobidb-lite (MOBIDB_LITE)	no GO terms	no GO terms
jg784.t1	KAF7276613	TXJ06567.1dihydrolipoyl dehydrogenase	345	20	2.5E-129	79.81	10	F:GO:0004148; P:GO:0006094; P:GO:0006096; P:GO:0006099; P:GO:0006118; P:GO:0006544; P:GO:0006563; P:GO:0006566; P:GO:0045454; F:GO:0050660	F:dihydrolipoyl dehydrogenase activity; P:gluconeogenesis; P:glycolytic process; P:tricarboxylic acid cycle; P:obsolete electron transport; P:glycine metabolic process; P:L-serine metabolic process; P:threonine metabolic process; P:cell redox homeostasis; F:flavin adenine dinucleotide binding			PR00411 (PRINTS); PR00368 (PRINTS); IPR036188 (G3DSA:3.50.50.GENE3D); IPR036188 (G3DSA:3.50.50.GENE3D); IPR016156 (G3DSA:3.30.390.GENE3D); IPR023753 (PFAM); IPR036324 (G3DSA:1.10.287.GENE3D); PTHR43014:SF2 (PANTHER); PTHR43014 (PANTHER); IPR016156 (SUPERFAMILY); IPR036188 (SUPERFAMILY)	F:GO:0016491; F:GO:0050660; P:GO:0055114	F:oxidoreductase activity; F:flavin adenine dinucleotide binding; P:oxidation-reduction process
jg785.t1	KAF7263702	XP_018565778.1cell death specification protein 2	90	20	8.5E-21	84.1	8	F:GO:0003700; C:GO:0005634; C:GO:0005667; P:GO:0006355; P:GO:0006357; C:GO:0016021; P:GO:0032502; F:GO:0043565	F:DNA-binding transcription factor activity; C:nucleus; C:transcription regulator complex; P:regulation of transcription, DNA-templated; P:regulation of transcription by RNA polymerase II; C:integral component of membrane; P:developmental process; F:sequence-specific DNA binding			Coil (COILS); IPR004827 (SMART); IPR004827 (PFAM); G3DSA:1.20.5.170 (GENE3D); mobidb-lite (MOBIDB_LITE); mobidb-lite (MOBIDB_LITE); PTHR11988:SF42 (PANTHER); IPR040223 (PANTHER); IPR004827 (PROSITE_PROFILES); cd14695 (CDD); SSF57959 (SUPERFAMILY)	F:GO:0003700; P:GO:0006355; P:GO:0006357	F:DNA-binding transcription factor activity; P:regulation of transcription, DNA-templated; P:regulation of transcription by RNA polymerase II
jg786.t1	KAF7263778	XP_030767211.1gamma-aminobutyric acid type B receptor subunit 2	217	20	2.0E-84	77.78	4	F:GO:0004965; P:GO:0007214; P:GO:0007216; C:GO:0038039	F:G protein-coupled GABA receptor activity; P:gamma-aminobutyric acid signaling pathway; P:G protein-coupled glutamate receptor signaling pathway; C:G protein-coupled receptor heterodimeric complex			PR01176 (PRINTS); IPR017978 (PFAM); PTHR10519:SF46 (PANTHER); IPR002455 (PANTHER); TRANSMEMBRANE (PHOBIUS); CYTOPLASMIC_DOMAIN (PHOBIUS); CYTOPLASMIC_DOMAIN (PHOBIUS); TRANSMEMBRANE (PHOBIUS); TRANSMEMBRANE (PHOBIUS); NON_CYTOPLASMIC_DOMAIN (PHOBIUS); NON_CYTOPLASMIC_DOMAIN (PHOBIUS); CYTOPLASMIC_DOMAIN (PHOBIUS); TRANSMEMBRANE (PHOBIUS); IPR017978 (PROSITE_PROFILES); cd15047 (CDD); TMhelix (TMHM…	F:GO:0004930; F:GO:0004965; P:GO:0007186; C:GO:0016021	F:G protein-coupled receptor activity; F:G protein-coupled GABA receptor activity; P:G protein-coupled receptor signaling pathway; C:integral component of membrane
jg787.t1	KAF7264714	XP_030754628.1protein draper isoform X2	866	20	1.9E-69	85.67	2	F:GO:0005515; C:GO:0016021	F:protein binding; C:integral component of membrane			PR00011 (PRINTS); IPR000742 (SMART); IPR002049 (SMART); IPR013032 (PFAM); G3DSA:2.170.300.10 (GENE3D); IPR002049 (PFAM); G3DSA:2.10.25.10 (GENE3D); PTHR24035 (PANTHER); PTHR24035 (PANTHER); PTHR24035:SF101 (PANTHER); PTHR24035:SF101 (PANTHER); PTHR24035:SF101 (PANTHER); PTHR24035 (PANTHER); IPR013032 (PROSITE_PATTERNS); IPR013032 (PROSITE_PATTERNS); IPR013032 (PROSITE_PATTERNS); IPR013032 (PROSIT…	F:GO:0005515	F:protein binding
jg788.t1	KAF7275351	WP_133119435.1gliding motility protein	410	20	1.9E-136	57.21	1	F:GO:0005515	F:protein binding			Coil (COILS); Coil (COILS); IPR011990 (G3DSA:1.25.40.GENE3D); mobidb-lite (MOBIDB_LITE); mobidb-lite (MOBIDB_LITE); IPR013026 (PROSITE_PROFILES); IPR013026 (PROSITE_PROFILES); IPR011990 (SUPERFAMILY)	F:GO:0005515	F:protein binding
jg789.t1	KAF7276946	XP_030765055.1uncharacterized protein LOC115889250	317	20	2.2E-111	68.01	2	F:GO:0016491; P:GO:0055114	F:oxidoreductase activity; P:oxidation-reduction process			mobidb-lite (MOBIDB_LITE); mobidb-lite (MOBIDB_LITE); mobidb-lite (MOBIDB_LITE); mobidb-lite (MOBIDB_LITE)	no GO terms	no GO terms
jg790.t1	KAF7263496	---NA---	19									no IPS match	no IPS match	no IPS match
jg791.t1	KAF7262883	---NA---	90									no IPS match	no IPS match	no IPS match
jg792.t1	KAF7263898	XP_018574046.1uncharacterized protein LOC108913064	251	2	1.1E-4	60.0						Coil (COILS); mobidb-lite (MOBIDB_LITE); mobidb-lite (MOBIDB_LITE); mobidb-lite (MOBIDB_LITE); mobidb-lite (MOBIDB_LITE); mobidb-lite (MOBIDB_LITE)	no GO terms	no GO terms
jg793.t1	KAF7277520	XP_973468.3 retinal homeobox protein Rx1	64	9	1.1E-11	74.09	5	F:GO:0000977; F:GO:0000981; C:GO:0005634; P:GO:0006355; P:GO:0006366	F:RNA polymerase II transcription regulatory region sequence-specific DNA binding; F:DNA-binding transcription factor activity, RNA polymerase II-specific; C:nucleus; P:regulation of transcription, DNA-templated; P:transcription by RNA polymerase II			mobidb-lite (MOBIDB_LITE)	no GO terms	no GO terms
jg794.t1	KAF7276796	---NA---	55									no IPS match	no IPS match	no IPS match
jg795.t1	KAF7276797	XP_019755661.1 protein cycle	122	20	9.5E-15	64.09	6	F:GO:0003700; C:GO:0005634; C:GO:0005667; C:GO:0005737; P:GO:0006355; F:GO:0046983	F:DNA-binding transcription factor activity; C:nucleus; C:transcription regulator complex; C:cytoplasm; P:regulation of transcription, DNA-templated; F:protein dimerization activity			mobidb-lite (MOBIDB_LITE); PTHR23042:SF52 (PANTHER); PTHR23042 (PANTHER)	no GO terms	no GO terms
jg796.t1	KAF7275589	---NA---	16									no IPS match	no IPS match	no IPS match
jg797.t1	KAF7270474	XP_030747539.1T-box transcription factor TBX1-like	170	14	4.8E-65	72.45	2	F:GO:0005488; P:GO:0006355	F:binding; P:regulation of transcription, DNA-templated			mobidb-lite (MOBIDB_LITE); mobidb-lite (MOBIDB_LITE)	no GO terms	no GO terms
jg798.t1	KAF7264843	XP_030765358.1probable cationic amino acid transporter	119	20	9.8E-57	97.23	4	P:GO:0003333; C:GO:0005886; F:GO:0015171; C:GO:0016021	P:amino acid transmembrane transport; C:plasma membrane; F:amino acid transmembrane transporter activity; C:integral component of membrane			G3DSA:1.20.1740.10 (GENE3D); IPR004841 (PFAM); PTHR43243 (PANTHER); PTHR43243:SF17 (PANTHER); TRANSMEMBRANE (PHOBIUS); CYTOPLASMIC_DOMAIN (PHOBIUS); CYTOPLASMIC_DOMAIN (PHOBIUS); NON_CYTOPLASMIC_DOMAIN (PHOBIUS); TRANSMEMBRANE (PHOBIUS); TMhelix (TMHMM); TMhelix (TMHMM)	C:GO:0016020; P:GO:0055085	C:membrane; P:transmembrane transport
jg799.t1	KAF7274908	---NA---	80									no IPS match	no IPS match	no IPS match
jg800.t1	KAF7276708	---NA---	144									TRANSMEMBRANE (PHOBIUS); CYTOPLASMIC_DOMAIN (PHOBIUS); NON_CYTOPLASMIC_DOMAIN (PHOBIUS); TMhelix (TMHMM); TMhelix (TMHMM)	no GO terms	no GO terms
jg801.t1	KAF7276021	OUY08636.1 LD-carboxypeptidase	451	20	1.2E-94	77.96	2	F:GO:0004180; P:GO:0006508	F:carboxypeptidase activity; P:proteolysis			IPR027478 (G3DSA:3.40.50.GENE3D); IPR027461 (G3DSA:3.50.30.GENE3D); IPR040449 (PFAM); PF17676 (PFAM); PTHR30237:SF2 (PANTHER); IPR003507 (PANTHER); IPR003507 (PANTHER); PTHR30237:SF2 (PANTHER); cd07025 (CDD); IPR029062 (SUPERFAMILY); IPR027461 (SUPERFAMILY); IPR029062 (SUPERFAMILY); IPR027461 (SUPERFAMILY)	no GO terms	no GO terms
jg802.t1	KAF7263224	XP_018327733.1homeobox protein 2 isoform X2	52	20	9.7E-17	78.33	1	C:GO:0016020	C:membrane			mobidb-lite (MOBIDB_LITE)	no GO terms	no GO terms
jg803.t1	KAF7277033	---NA---	17									no IPS match	no IPS match	no IPS match
jg804.t1	KAF7263542	XP_030754473.1neuropilin and tolloid-like protein 2	81	2	2.0E-29	86.66						no IPS match	no IPS match	no IPS match
jg805.t1	KAF7277073	XP_019765834.1 SPARC	278	20	3.7E-99	72.44	8	F:GO:0005509; F:GO:0005515; F:GO:0005518; C:GO:0005581; C:GO:0005615; P:GO:0048856; F:GO:0050840; C:GO:0062023	F:calcium ion binding; F:protein binding; F:collagen binding; C:collagen trimer; C:extracellular space; P:anatomical structure development; F:extracellular matrix binding; C:collagen-containing extracellular matrix			IPR003645 (SMART); IPR015369 (PFAM); IPR019577 (PFAM); G3DSA:3.30.60.30 (GENE3D); IPR002350 (PFAM); G3DSA:1.10.238.10 (GENE3D); mobidb-lite (MOBIDB_LITE); PTHR13866:SF14 (PANTHER); IPR037641 (PANTHER); IPR001999 (PROSITE_PATTERNS); NON_CYTOPLASMIC_DOMAIN (PHOBIUS); SIGNAL_PEPTIDE_N_REGION (PHOBIUS); SIGNAL_PEPTIDE (PHOBIUS); CYTOPLASMIC_DOMAIN (PHOBIUS); SIGNAL_PEPTIDE_C_REGION (PHOBIUS); TRANSME…	F:GO:0005509; F:GO:0005515; F:GO:0005518; C:GO:0005615; C:GO:0062023	F:calcium ion binding; F:protein binding; F:collagen binding; C:extracellular space; C:collagen-containing extracellular matrix
jg806.t1	KAF7276846	XP_030767941.1probable multidrug resistance-associated protein lethal(2)03659 isoform X3	117	20	1.3E-40	85.62	5	F:GO:0005524; C:GO:0016021; F:GO:0016887; F:GO:0042626; P:GO:0055085	F:ATP binding; C:integral component of membrane; F:ATPase activity; F:ATPase-coupled transmembrane transporter activity; P:transmembrane transport			IPR030240 (PTHR24223:PANTHER); PTHR24223 (PANTHER); NON_CYTOPLASMIC_DOMAIN (PHOBIUS); NON_CYTOPLASMIC_DOMAIN (PHOBIUS); TRANSMEMBRANE (PHOBIUS); CYTOPLASMIC_DOMAIN (PHOBIUS); TRANSMEMBRANE (PHOBIUS); CYTOPLASMIC_DOMAIN (PHOBIUS); TRANSMEMBRANE (PHOBIUS); IPR011527 (PROSITE_PROFILES); IPR036640 (SUPERFAMILY); TMhelix (TMHMM); TMhelix (TMHMM)	F:GO:0005524; C:GO:0016021; F:GO:0042626; P:GO:0055085	F:ATP binding; C:integral component of membrane; F:ATPase-coupled transmembrane transporter activity; P:transmembrane transport
jg807.t1	KAF7276447	XP_030760777.1tryptophan 5-hydroxylase 1 isoform X2	77	20	1.1E-29	83.55	6	F:GO:0004510; F:GO:0005506; P:GO:0006568; P:GO:0042427; C:GO:0043005; P:GO:0055114	F:tryptophan 5-monooxygenase activity; F:iron ion binding; P:tryptophan metabolic process; P:serotonin biosynthetic process; C:neuron projection; P:oxidation-reduction process			G3DSA:3.30.70.260 (GENE3D); IPR002912 (PROSITE_PROFILES); SSF55021 (SUPERFAMILY)	no GO terms	no GO terms
jg808.t1	KAF7277205	XP_019763930.1PREDICTED: uncharacterized protein LOC109540150	87	20	1.0E-34	97.03						PTHR21010 (PANTHER)	no GO terms	no GO terms
jg809.t1	KAF7264542	XP_030756796.1UNC93-like protein isoform X2	240	20	9.6E-96	86.39	3	C:GO:0016021; F:GO:0022857; P:GO:0055085	C:integral component of membrane; F:transmembrane transporter activity; P:transmembrane transport			IPR010291 (PFAM); PTHR19444:SF48 (PANTHER); PTHR19444 (PANTHER); NON_CYTOPLASMIC_DOMAIN (PHOBIUS); CYTOPLASMIC_DOMAIN (PHOBIUS); NON_CYTOPLASMIC_DOMAIN (PHOBIUS); TRANSMEMBRANE (PHOBIUS); TRANSMEMBRANE (PHOBIUS); CYTOPLASMIC_DOMAIN (PHOBIUS); TRANSMEMBRANE (PHOBIUS); IPR036259 (SUPERFAMILY); TMhelix (TMHMM); TMhelix (TMHMM); TMhelix (TMHMM); TMhelix (TMHMM); TMhelix (TMHMM)	no GO terms	no GO terms
jg810.t1	KAF7263593	XP_030759997.1odorant receptor 49b-like	380	20	3.2E-154	58.67	6	F:GO:0004984; F:GO:0005549; P:GO:0007187; P:GO:0007608; C:GO:0016020; F:GO:0016740	F:olfactory receptor activity; F:odorant binding; P:G protein-coupled receptor signaling pathway, coupled to cyclic nucleotide second messenger; P:sensory perception of smell; C:membrane; F:transferase activity			IPR004117 (PFAM); IPR004117 (PANTHER); CYTOPLASMIC_DOMAIN (PHOBIUS); CYTOPLASMIC_DOMAIN (PHOBIUS); CYTOPLASMIC_DOMAIN (PHOBIUS); NON_CYTOPLASMIC_DOMAIN (PHOBIUS); CYTOPLASMIC_DOMAIN (PHOBIUS); TRANSMEMBRANE (PHOBIUS); TRANSMEMBRANE (PHOBIUS); TRANSMEMBRANE (PHOBIUS); NON_CYTOPLASMIC_DOMAIN (PHOBIUS); TRANSMEMBRANE (PHOBIUS); NON_CYTOPLASMIC_DOMAIN (PHOBIUS); TRANSMEMBRANE (PHOBIUS); NON_CYTOPLASM…	F:GO:0004984; F:GO:0005549; P:GO:0007608; C:GO:0016020	F:olfactory receptor activity; F:odorant binding; P:sensory perception of smell; C:membrane
jg811.t1	KAF7275173	GBO06022.1Gag-Pol polyprotein	86	20	8.8E-15	59.57	2	F:GO:0003676; P:GO:0015074	F:nucleic acid binding; P:DNA integration			no IPS match	no IPS match	no IPS match
jg812.t1	KAF7270908	XP_030749006.1neuroligin-4, Y-linked-like	595	20	5.9E-296	77.36	11	C:GO:0005887; P:GO:0007158; C:GO:0009986; F:GO:0016787; F:GO:0038023; F:GO:0042043; P:GO:0048488; P:GO:0050804; P:GO:0097104; P:GO:0097105; C:GO:0098793	C:integral component of plasma membrane; P:neuron cell-cell adhesion; C:cell surface; F:hydrolase activity; F:signaling receptor activity; F:neurexin family protein binding; P:synaptic vesicle endocytosis; P:modulation of chemical synaptic transmission; P:postsynaptic membrane assembly; P:presynaptic membrane assembly; C:presynapse			IPR002018 (PFAM); IPR029058 (G3DSA:3.40.50.GENE3D); mobidb-lite (MOBIDB_LITE); mobidb-lite (MOBIDB_LITE); mobidb-lite (MOBIDB_LITE); mobidb-lite (MOBIDB_LITE); PTHR43903 (PANTHER); NON_CYTOPLASMIC_DOMAIN (PHOBIUS); CYTOPLASMIC_DOMAIN (PHOBIUS); TRANSMEMBRANE (PHOBIUS); IPR029058 (SUPERFAMILY); TMhelix (TMHMM)	no GO terms	no GO terms
jg813.t1	KAF7270909	---NA---	80									no IPS match	no IPS match	no IPS match
jg814.t1	KAF7270910	---NA---	131									no IPS match	no IPS match	no IPS match
jg815.t1	KAF7277037	XP_030760610.1integrin alpha-PS5-like isoform X2	96	20	2.2E-19	62.44	3	P:GO:0007155; C:GO:0008305; F:GO:0016787	P:cell adhesion; C:integrin complex; F:hydrolase activity			IPR000413 (PRINTS); IPR013519 (SMART); IPR013517 (PFAM); IPR028994 (G3DSA:2.130.10.GENE3D); PTHR23220:SF83 (PANTHER); PTHR23220 (PANTHER); IPR013519 (PROSITE_PROFILES); IPR013519 (PROSITE_PROFILES); SSF69318 (SUPERFAMILY)	P:GO:0007155; C:GO:0008305	P:cell adhesion; C:integrin complex
jg816.t1	KAF7277056	XP_030761045.1probable phospholipid-transporting ATPase VD isoform X2	491	20	1.7E-184	88.1	6	F:GO:0000287; F:GO:0005524; C:GO:0005886; C:GO:0016021; P:GO:0045332; F:GO:0140326	F:magnesium ion binding; F:ATP binding; C:plasma membrane; C:integral component of membrane; P:phospholipid translocation; F:ATPase-coupled intramembrane lipid transporter activity			G3DSA:2.70.150.10 (GENE3D); PTHR24092:SF91 (PANTHER); IPR006539 (PANTHER); IPR018303 (PROSITE_PATTERNS); CYTOPLASMIC_DOMAIN (PHOBIUS); NON_CYTOPLASMIC_DOMAIN (PHOBIUS); CYTOPLASMIC_DOMAIN (PHOBIUS); TRANSMEMBRANE (PHOBIUS); TRANSMEMBRANE (PHOBIUS); IPR008250 (SUPERFAMILY); IPR036412 (SUPERFAMILY); IPR023298 (SUPERFAMILY); TMhelix (TMHMM); TMhelix (TMHMM)	F:GO:0000287; F:GO:0005524; P:GO:0015914; C:GO:0016021; F:GO:0140326	F:magnesium ion binding; F:ATP binding; P:phospholipid transport; C:integral component of membrane; F:ATPase-coupled intramembrane lipid transporter activity
jg817.t1	KAF7273979	---NA---	17									no IPS match	no IPS match	no IPS match
jg818.t1	KAF7273980	XP_030748163.1retinol dehydrogenase 11-like	309	20	1.9E-75	63.48	6	F:GO:0004806; F:GO:0005524; C:GO:0005576; P:GO:0006629; C:GO:0016020; C:GO:0016021	F:triglyceride lipase activity; F:ATP binding; C:extracellular region; P:lipid metabolic process; C:membrane; C:integral component of membrane			IPR002347 (PRINTS); IPR002347 (PFAM); G3DSA:3.40.50.720 (GENE3D); PTHR24320 (PANTHER); PTHR24320:SF150 (PANTHER); SIGNAL_PEPTIDE_H_REGION (PHOBIUS); SIGNAL_PEPTIDE_N_REGION (PHOBIUS); NON_CYTOPLASMIC_DOMAIN (PHOBIUS); SIGNAL_PEPTIDE_C_REGION (PHOBIUS); SIGNAL_PEPTIDE (PHOBIUS); IPR036291 (SUPERFAMILY); TMhelix (TMHMM)	no GO terms	no GO terms
jg819.t1	KAF7273981	XP_030748250.1retinol dehydrogenase 12-like	121	20	4.7E-30	70.18	3	F:GO:0004022; C:GO:0016020; P:GO:0055114	F:alcohol dehydrogenase (NAD+) activity; C:membrane; P:oxidation-reduction process			IPR002424 (PRINTS); G3DSA:3.40.50.720 (GENE3D); PTHR43157:SF10 (PANTHER); PTHR43157 (PANTHER); IPR036291 (SUPERFAMILY)	F:GO:0004022; P:GO:0055114	F:alcohol dehydrogenase (NAD+) activity; P:oxidation-reduction process
jg820.t1	KAF7264190	---NA---	67									no IPS match	no IPS match	no IPS match
jg821.t1	KAF7279714	RZB38872.1HMG box domain containing protein	210	20	1.2E-30	70.89	2	P:GO:0006355; P:GO:0032502	P:regulation of transcription, DNA-templated; P:developmental process			IPR009071 (SMART); IPR009071 (PFAM); IPR036910 (G3DSA:1.10.30.GENE3D); PTHR10270 (PANTHER); PTHR10270:SF282 (PANTHER); IPR009071 (PROSITE_PROFILES); cd01388 (CDD); IPR036910 (SUPERFAMILY)	no GO terms	no GO terms
jg822.t1	KAF7274954	---NA---	88									mobidb-lite (MOBIDB_LITE); mobidb-lite (MOBIDB_LITE)	no GO terms	no GO terms
jg823.t1	KAF7265026	---NA---	126									no IPS match	no IPS match	no IPS match
jg824.t1	KAF7276974	XP_030757756.1cilia- and flagella-associated protein 206	456	20	2.9E-165	60.85						IPR021897 (PFAM); PTHR21442 (PANTHER)	no GO terms	no GO terms
jg825.t1	KAF7264633	XP_030745263.1gamma-glutamyl hydrolase A-like isoform X2	153	20	7.4E-57	74.63	4	C:GO:0005773; P:GO:0006508; F:GO:0034722; P:GO:0046900	C:vacuole; P:proteolysis; F:gamma-glutamyl-peptidase activity; P:tetrahydrofolylpolyglutamate metabolic process			IPR011697 (PFAM); IPR029062 (G3DSA:3.40.50.GENE3D); IPR015527 (PANTHER); PTHR11315:SF0 (PANTHER); CYTOPLASMIC_DOMAIN (PHOBIUS); TRANSMEMBRANE (PHOBIUS); NON_CYTOPLASMIC_DOMAIN (PHOBIUS); IPR015527 (PROSITE_PROFILES); IPR029062 (SUPERFAMILY)	F:GO:0008242; F:GO:0016787	F:omega peptidase activity; F:hydrolase activity
jg826.t1	KAF7264719	---NA---	35									CYTOPLASMIC_DOMAIN (PHOBIUS); NON_CYTOPLASMIC_DOMAIN (PHOBIUS); TRANSMEMBRANE (PHOBIUS); TMhelix (TMHMM)	no GO terms	no GO terms
jg827.t1	KAF7263852	XP_019758903.1 sialin-like isoform X2	199	20	1.8E-95	80.19	3	C:GO:0016021; F:GO:0022857; P:GO:0055085	C:integral component of membrane; F:transmembrane transporter activity; P:transmembrane transport			G3DSA:1.20.1250.20 (GENE3D); IPR011701 (PFAM); mobidb-lite (MOBIDB_LITE); PTHR11662:SF336 (PANTHER); PTHR11662 (PANTHER); TRANSMEMBRANE (PHOBIUS); CYTOPLASMIC_DOMAIN (PHOBIUS); NON_CYTOPLASMIC_DOMAIN (PHOBIUS); TRANSMEMBRANE (PHOBIUS); TRANSMEMBRANE (PHOBIUS); NON_CYTOPLASMIC_DOMAIN (PHOBIUS); NON_CYTOPLASMIC_DOMAIN (PHOBIUS); TRANSMEMBRANE (PHOBIUS); CYTOPLASMIC_DOMAIN (PHOBIUS); TRANSMEMBRANE (…	C:GO:0016021; P:GO:0055085	C:integral component of membrane; P:transmembrane transport
jg828.t1	KAF7276275	---NA---	56									mobidb-lite (MOBIDB_LITE)	no GO terms	no GO terms
jg829.t1	KAF7272473	XP_030767277.1protein SPT2 homolog	324	20	1.4E-33	67.19	7	F:GO:0003677; C:GO:0005730; P:GO:0006334; P:GO:0006355; P:GO:0010847; F:GO:0042393; P:GO:0043486	F:DNA binding; C:nucleolus; P:nucleosome assembly; P:regulation of transcription, DNA-templated; P:regulation of chromatin assembly; F:histone binding; P:histone exchange			Coil (COILS); Coil (COILS); Coil (COILS); IPR013256 (SMART); IPR013256 (PFAM); mobidb-lite (MOBIDB_LITE); mobidb-lite (MOBIDB_LITE); mobidb-lite (MOBIDB_LITE); PTHR22691:SF8 (PANTHER); PTHR22691 (PANTHER)	no GO terms	no GO terms
jg830.t1	KAF7273508	XP_030762004.1zwei Ig domain protein zig-8-like	168	20	3.4E-23	87.35	3	C:GO:0016021; C:GO:0032589; P:GO:0050808	C:integral component of membrane; C:neuron projection membrane; P:synapse organization			PTHR23279:SF5 (PANTHER); IPR037448 (PANTHER)	no GO terms	no GO terms
jg831.t1	KAF7263623	---NA---	98									no IPS match	no IPS match	no IPS match
jg832.t1	KAF7276036	WP_076773705.1MULTISPECIES: autotransporter outer membrane beta-barrel domain-containing protein	375	20	9.8E-87	92.25	1	C:GO:0019867	C:outer membrane			IPR005546 (SMART); IPR006315 (TIGRFAM); IPR036709 (G3DSA:2.40.128.GENE3D); IPR005546 (PFAM); PTHR35037 (PANTHER); IPR005546 (PROSITE_PROFILES); IPR036709 (SUPERFAMILY); IPR036709 (SUPERFAMILY)	C:GO:0019867	C:outer membrane
jg833.t1	KAF7275953	WP_097077872.1efflux RND transporter permease subunit	499	20	4.3E-98	82.82	3	C:GO:0016021; F:GO:0022857; P:GO:0055085	C:integral component of membrane; F:transmembrane transporter activity; P:transmembrane transport			IPR027463 (G3DSA:3.30.2090.GENE3D); IPR001036 (PFAM); IPR001036 (PANTHER); IPR027463 (SUPERFAMILY); SSF82693 (SUPERFAMILY); IPR027463 (SUPERFAMILY); SSF82693 (SUPERFAMILY)	C:GO:0016020; F:GO:0022857; P:GO:0055085	C:membrane; F:transmembrane transporter activity; P:transmembrane transport
jg834.t1	KAF7276514	KYB27733.1hypothetical protein TcasGA2_TC032951	222	1	5.9E-7	66.67	2	F:GO:0003676; P:GO:0015074	F:nucleic acid binding; P:DNA integration			Coil (COILS)	no GO terms	no GO terms
jg835.t1	KAF7276409	XP_030745685.1nuclear pore complex protein NUP62-like	343	7	2.7E-27	55.01						mobidb-lite (MOBIDB_LITE); mobidb-lite (MOBIDB_LITE)	no GO terms	no GO terms
jg836.t1	KAF7275374	---NA---	82									mobidb-lite (MOBIDB_LITE); mobidb-lite (MOBIDB_LITE)	no GO terms	no GO terms
jg837.t1	KAF7271799	---NA---	101									mobidb-lite (MOBIDB_LITE); mobidb-lite (MOBIDB_LITE)	no GO terms	no GO terms
jg838.t1	KAF7277386	XP_019766063.1 endothelin-converting enzyme 2-like	322	20	4.6E-93	58.42	2	F:GO:0004222; P:GO:0006508	F:metalloendopeptidase activity; P:proteolysis			Coil (COILS); IPR008753 (PFAM); IPR024079 (G3DSA:3.40.390.GENE3D); G3DSA:1.10.1380.10 (GENE3D); IPR000718 (PANTHER); PTHR11733:SF186 (PANTHER); NON_CYTOPLASMIC_DOMAIN (PHOBIUS); CYTOPLASMIC_DOMAIN (PHOBIUS); TRANSMEMBRANE (PHOBIUS); SSF55486 (SUPERFAMILY); TMhelix (TMHMM)	F:GO:0004222; P:GO:0006508; F:GO:0008237	F:metalloendopeptidase activity; P:proteolysis; F:metallopeptidase activity
jg839.t1	KAF7274581	---NA---	262									no IPS match	no IPS match	no IPS match
jg840.t1	KAF7273797	XP_030749792.1Down syndrome cell adhesion molecule-like protein Dscam2 isoform X4	1407	20	0.0	67.81	2	F:GO:0005515; C:GO:0016020	F:protein binding; C:membrane			IPR003599 (SMART); IPR003598 (SMART); IPR003961 (SMART); IPR013783 (G3DSA:2.60.40.GENE3D); IPR013098 (PFAM); IPR013783 (G3DSA:2.60.40.GENE3D); IPR013783 (G3DSA:2.60.40.GENE3D); IPR013783 (G3DSA:2.60.40.GENE3D); IPR013783 (G3DSA:2.60.40.GENE3D); IPR013783 (G3DSA:2.60.40.GENE3D); PF13927 (PFAM); IPR013783 (G3DSA:2.60.40.GENE3D); IPR013783 (G3DSA:2.60.40.GENE3D); IPR013783 (G3DSA:2.60.40.GENE3D); IP…	F:GO:0005515	F:protein binding
jg840.t2	KAF7273796	XP_030749790.1Down syndrome cell adhesion molecule-like protein Dscam2 isoform X2	1436	20	0.0	68.06	2	F:GO:0005515; C:GO:0016020	F:protein binding; C:membrane			IPR003599 (SMART); IPR003598 (SMART); IPR003961 (SMART); IPR013783 (G3DSA:2.60.40.GENE3D); IPR013783 (G3DSA:2.60.40.GENE3D); IPR003961 (PFAM); IPR013783 (G3DSA:2.60.40.GENE3D); IPR013783 (G3DSA:2.60.40.GENE3D); IPR013098 (PFAM); IPR013783 (G3DSA:2.60.40.GENE3D); PF13927 (PFAM); IPR013783 (G3DSA:2.60.40.GENE3D); IPR013783 (G3DSA:2.60.40.GENE3D); IPR013783 (G3DSA:2.60.40.GENE3D); IPR013783 (G3DSA:2…	F:GO:0005515	F:protein binding
jg841.t1	KAF7272143	---NA---	74									no IPS match	no IPS match	no IPS match
jg842.t1	KAF7272144	XP_030759928.1equilibrative nucleoside transporter 1-like	321	20	4.3E-123	57.61	3	F:GO:0005337; C:GO:0016021; P:GO:1901642	F:nucleoside transmembrane transporter activity; C:integral component of membrane; P:nucleoside transmembrane transport			IPR002259 (PFAM); PTHR10332:SF23 (PANTHER); IPR002259 (PANTHER); SIGNAL_PEPTIDE_N_REGION (PHOBIUS); CYTOPLASMIC_DOMAIN (PHOBIUS); NON_CYTOPLASMIC_DOMAIN (PHOBIUS); NON_CYTOPLASMIC_DOMAIN (PHOBIUS); NON_CYTOPLASMIC_DOMAIN (PHOBIUS); TRANSMEMBRANE (PHOBIUS); TRANSMEMBRANE (PHOBIUS); TRANSMEMBRANE (PHOBIUS); SIGNAL_PEPTIDE (PHOBIUS); TRANSMEMBRANE (PHOBIUS); CYTOPLASMIC_DOMAIN (PHOBIUS); TRANSMEMBRA…	F:GO:0005337; C:GO:0016021; P:GO:1901642	F:nucleoside transmembrane transporter activity; C:integral component of membrane; P:nucleoside transmembrane transport
jg843.t1	KAF7272936	XP_017781604.1PREDICTED: uncharacterized protein LOC108566305	109	20	1.4E-22	79.61	1	C:GO:0016021	C:integral component of membrane			IPR012464 (PFAM); IPR012464 (PANTHER); NON_CYTOPLASMIC_DOMAIN (PHOBIUS); SIGNAL_PEPTIDE (PHOBIUS); SIGNAL_PEPTIDE_C_REGION (PHOBIUS); SIGNAL_PEPTIDE_H_REGION (PHOBIUS); SIGNAL_PEPTIDE_N_REGION (PHOBIUS); TMhelix (TMHMM); TMhelix (TMHMM)	no GO terms	no GO terms
jg844.t1	KAF7264264	XP_030761482.1protein IMPACT-like	255	20	1.8E-60	59.92	2	P:GO:0001932; F:GO:0005515	P:regulation of protein phosphorylation; F:protein binding			IPR006575 (SMART); IPR006575 (PFAM); IPR001498 (PFAM); IPR036956 (G3DSA:3.30.230.GENE3D); IPR016135 (G3DSA:3.10.110.GENE3D); IPR023582 (PANTHER); PTHR16301:SF2 (PANTHER); IPR006575 (PROSITE_PROFILES); IPR016135 (SUPERFAMILY); IPR020568 (SUPERFAMILY)	F:GO:0005515	F:protein binding
jg845.t1	KAF7262968	---NA---	50									no IPS match	no IPS match	no IPS match
jg846.t1	KAF7263605	AUF41628.1chitinase 4	136	20	7.9E-71	84.47	6	F:GO:0004568; C:GO:0005576; P:GO:0005975; P:GO:0006032; F:GO:0008061; P:GO:0016998	F:chitinase activity; C:extracellular region; P:carbohydrate metabolic process; P:chitin catabolic process; F:chitin binding; P:cell wall macromolecule catabolic process			IPR001223 (PFAM); G3DSA:3.20.20.80 (GENE3D); PTHR11177 (PANTHER); PTHR11177:SF248 (PANTHER); IPR017853 (SUPERFAMILY)	P:GO:0005975	P:carbohydrate metabolic process
jg847.t1	KAF7275339	XP_022200816.1fatty acid 2-hydroxylase-like	79	20	2.4E-11	69.96	3	F:GO:0004812; P:GO:0006508; F:GO:0008233	F:aminoacyl-tRNA ligase activity; P:proteolysis; F:peptidase activity			mobidb-lite (MOBIDB_LITE)	no GO terms	no GO terms
jg848.t1	KAF7275246	XP_030749521.1cytochrome P450 4c3-like	189	20	1.1E-70	76.05	6	F:GO:0004497; F:GO:0005506; C:GO:0016020; F:GO:0016705; F:GO:0020037; P:GO:0055114	F:monooxygenase activity; F:iron ion binding; C:membrane; F:oxidoreductase activity, acting on paired donors, with incorporation or reduction of molecular oxygen; F:heme binding; P:oxidation-reduction process			Coil (COILS); IPR001128 (PRINTS); IPR002401 (PRINTS); IPR001128 (PFAM); IPR036396 (G3DSA:1.10.630.GENE3D); PTHR24291 (PANTHER); IPR017972 (PROSITE_PATTERNS); IPR036396 (SUPERFAMILY)	F:GO:0005506; F:GO:0016705; F:GO:0020037; P:GO:0055114	F:iron ion binding; F:oxidoreductase activity, acting on paired donors, with incorporation or reduction of molecular oxygen; F:heme binding; P:oxidation-reduction process
jg849.t1	KAF7274412	XP_030750549.1cAMP-specific 3',5'-cyclic phosphodiesterase isoform X7	235	20	6.6E-81	86.27	4	F:GO:0004115; P:GO:0006198; P:GO:0007165; F:GO:0046872	F:3',5'-cyclic-AMP phosphodiesterase activity; P:cAMP catabolic process; P:signal transduction; F:metal ion binding			PF18100 (PFAM); mobidb-lite (MOBIDB_LITE); mobidb-lite (MOBIDB_LITE); PTHR11347 (PANTHER); PTHR11347:SF108 (PANTHER)	no GO terms	no GO terms
jg850.t1	KAF7275109	XP_030751422.1uncharacterized protein LOC115878956	970	20	0.0	63.65	1	F:GO:0005515	F:protein binding			IPR011989 (G3DSA:1.25.10.GENE3D); G3DSA:3.30.710.10 (GENE3D); mobidb-lite (MOBIDB_LITE); mobidb-lite (MOBIDB_LITE); PTHR23312 (PANTHER); IPR000210 (PROSITE_PROFILES); IPR011333 (SUPERFAMILY); IPR016024 (SUPERFAMILY)	F:GO:0005515	F:protein binding
jg851.t1	KAF7275110	XP_030751423.1protein germ cell-less	270	20	6.1E-123	74.84	1	P:GO:0007281	P:germ cell development			PTHR23231:SF15 (PANTHER); PTHR23231 (PANTHER)	no GO terms	no GO terms
jg852.t1	KAF7276623	WP_022950804.1ChaN family lipoprotein	335	20	1.0E-79	65.21						Coil (COILS); G3DSA:1.10.8.760 (GENE3D); IPR007314 (PFAM); G3DSA:3.40.50.11550 (GENE3D); PTHR31620 (PANTHER); PTHR31620:SF5 (PANTHER); SSF159501 (SUPERFAMILY)	no GO terms	no GO terms
jg853.t1	KAF7275180	XP_030758720.1zinc finger protein 626-like	315	20	7.6E-109	69.95	3	F:GO:0003676; C:GO:0005634; P:GO:0006355	F:nucleic acid binding; C:nucleus; P:regulation of transcription, DNA-templated			IPR013087 (SMART); G3DSA:3.30.160.60 (GENE3D); G3DSA:3.30.160.60 (GENE3D); mobidb-lite (MOBIDB_LITE); mobidb-lite (MOBIDB_LITE); PTHR24388 (PANTHER); PTHR24388:SF28 (PANTHER); IPR013087 (PROSITE_PATTERNS); IPR013087 (PROSITE_PROFILES); IPR013087 (PROSITE_PROFILES); IPR013087 (PROSITE_PROFILES); IPR036236 (SUPERFAMILY); IPR036236 (SUPERFAMILY)	F:GO:0003676	F:nucleic acid binding
jg853.t2	KAF7275181	XP_030758720.1zinc finger protein 626-like	319	20	2.5E-107	69.88	3	F:GO:0003676; C:GO:0005634; P:GO:0006355	F:nucleic acid binding; C:nucleus; P:regulation of transcription, DNA-templated			IPR013087 (SMART); G3DSA:3.30.160.60 (GENE3D); G3DSA:3.30.160.60 (GENE3D); mobidb-lite (MOBIDB_LITE); mobidb-lite (MOBIDB_LITE); PTHR24388 (PANTHER); PTHR24388:SF28 (PANTHER); IPR013087 (PROSITE_PATTERNS); IPR013087 (PROSITE_PROFILES); IPR013087 (PROSITE_PROFILES); IPR013087 (PROSITE_PROFILES); IPR036236 (SUPERFAMILY); IPR036236 (SUPERFAMILY)	F:GO:0003676	F:nucleic acid binding
jg854.t1	KAF7264096	XP_025420600.1uncharacterized protein LOC112690739	489	20	1.1E-48	54.46	2	F:GO:0004190; P:GO:0006508	F:aspartic-type endopeptidase activity; P:proteolysis			G3DSA:1.10.10.2300 (GENE3D); G3DSA:2.30.30.140 (GENE3D); mobidb-lite (MOBIDB_LITE); PTHR24559 (PANTHER); PTHR24559:SF253 (PANTHER); PTHR24559:SF253 (PANTHER); IPR001969 (PROSITE_PATTERNS); IPR001995 (PROSITE_PROFILES)	F:GO:0004190; P:GO:0006508	F:aspartic-type endopeptidase activity; P:proteolysis
jg855.t1	KAF7275720	---NA---	96									no IPS match	no IPS match	no IPS match
jg856.t1	KAF7277546	XP_030768397.1uncharacterized protein LOC115891930	53	1	8.8E-10	84.91						IPR037189 (SUPERFAMILY)	no GO terms	no GO terms
jg857.t1	KAF7276979	XP_030752894.1putative leucine-rich repeat-containing protein DDB_G0290503 isoform X2	191	8	1.3E-18	59.07	1	F:GO:0003676	F:nucleic acid binding			mobidb-lite (MOBIDB_LITE); mobidb-lite (MOBIDB_LITE); mobidb-lite (MOBIDB_LITE); mobidb-lite (MOBIDB_LITE)	no GO terms	no GO terms
jg858.t1	KAF7264889	XP_030745049.1coiled-coil domain-containing protein AGAP005037 isoform X9	88	20	1.0E-34	90.51						mobidb-lite (MOBIDB_LITE); mobidb-lite (MOBIDB_LITE)	no GO terms	no GO terms
jg859.t1	KAF7263875	XP_030757516.1protein spaetzle-like	52	1	2.4E-7	86.11						no IPS match	no IPS match	no IPS match
jg860.t1	KAF7277276	---NA---	83									no IPS match	no IPS match	no IPS match
jg861.t1	KAF7276337	XP_031350968.1disintegrin and metalloproteinase domain-containing protein 12	43	11	8.4E-6	83.35	6	F:GO:0004222; P:GO:0006508; P:GO:0007229; F:GO:0008237; C:GO:0016020; C:GO:0016021	F:metalloendopeptidase activity; P:proteolysis; P:integrin-mediated signaling pathway; F:metallopeptidase activity; C:membrane; C:integral component of membrane			no IPS match	no IPS match	no IPS match
jg862.t1	KAF7262792	---NA---	70									mobidb-lite (MOBIDB_LITE); mobidb-lite (MOBIDB_LITE); SIGNAL_PEPTIDE_N_REGION (PHOBIUS); SIGNAL_PEPTIDE (PHOBIUS); NON_CYTOPLASMIC_DOMAIN (PHOBIUS); SIGNAL_PEPTIDE_C_REGION (PHOBIUS); SIGNAL_PEPTIDE_H_REGION (PHOBIUS); SignalP-noTM (SIGNALP_GRAM_NEGATIVE); SignalP-TM (SIGNALP_GRAM_POSITIVE); SignalP-noTM (SIGNALP_EUK)	no GO terms	no GO terms
jg863.t1	KAF7263118	---NA---	75									mobidb-lite (MOBIDB_LITE)	no GO terms	no GO terms
jg864.t1	KAF7276787	XP_019869533.1 obg-like ATPase 1	110	20	1.4E-54	97.48	6	F:GO:0005524; F:GO:0005525; C:GO:0005737; F:GO:0016887; F:GO:0043022; F:GO:0043023	F:ATP binding; F:GTP binding; C:cytoplasm; F:ATPase activity; F:ribosome binding; F:ribosomal large subunit binding			IPR012675 (G3DSA:3.10.20.GENE3D); IPR013029 (PFAM); PTHR23305:SF11 (PANTHER); PTHR23305 (PANTHER); cd04867 (CDD); IPR012676 (SUPERFAMILY)	no GO terms	no GO terms
jg865.t1	KAF7264780	---NA---	79									no IPS match	no IPS match	no IPS match
jg866.t1	KAF7276436	XP_019773241.1 serine--pyruvate aminotransferase, mitochondrial isoform X1	130	20	6.5E-38	76.1	8	F:GO:0004760; C:GO:0005777; P:GO:0006522; P:GO:0006531; P:GO:0006563; P:GO:0006566; F:GO:0008453; P:GO:0019265	F:serine-pyruvate transaminase activity; C:peroxisome; P:alanine metabolic process; P:aspartate metabolic process; P:L-serine metabolic process; P:threonine metabolic process; F:alanine-glyoxylate transaminase activity; P:glycine biosynthetic process, by transamination of glyoxylate			IPR000192 (PFAM); IPR015421 (G3DSA:3.40.640.GENE3D); PTHR21152:SF16 (PANTHER); PTHR21152 (PANTHER); IPR015424 (SUPERFAMILY)	F:GO:0003824	F:catalytic activity
jg867.t1	KAF7282037	XP_030747838.1adhesion G protein-coupled receptor E3-like	146	20	8.7E-31	80.11	3	F:GO:0004930; P:GO:0007186; C:GO:0016021	F:G protein-coupled receptor activity; P:G protein-coupled receptor signaling pathway; C:integral component of membrane			G3DSA:1.20.1070.10 (GENE3D); IPR000832 (PFAM); PTHR12011:SF432 (PANTHER); PTHR12011 (PANTHER); CYTOPLASMIC_DOMAIN (PHOBIUS); NON_CYTOPLASMIC_DOMAIN (PHOBIUS); NON_CYTOPLASMIC_DOMAIN (PHOBIUS); TRANSMEMBRANE (PHOBIUS); TRANSMEMBRANE (PHOBIUS); TMhelix (TMHMM); TMhelix (TMHMM)	F:GO:0004930; P:GO:0007186; C:GO:0016021	F:G protein-coupled receptor activity; P:G protein-coupled receptor signaling pathway; C:integral component of membrane
jg868.t1	KAF7263581	AFD93371.1SNF4/AMP-activated protein kinase gamma subunit	47	20	1.1E-14	97.78	3	F:GO:0016301; F:GO:0032559; P:GO:0071900	F:kinase activity; F:adenyl ribonucleotide binding; P:regulation of protein serine/threonine kinase activity			G3DSA:3.10.580.10 (GENE3D); PTHR13780 (PANTHER); IPR039170 (PTHR13780:PANTHER); SSF54631 (SUPERFAMILY)	F:GO:0032559; P:GO:0071900	F:adenyl ribonucleotide binding; P:regulation of protein serine/threonine kinase activity
jg869.t1	KAF7271697	---NA---	318									mobidb-lite (MOBIDB_LITE); mobidb-lite (MOBIDB_LITE); mobidb-lite (MOBIDB_LITE); mobidb-lite (MOBIDB_LITE)	no GO terms	no GO terms
jg870.t1	KAF7264289	XP_019765881.1 trace amine-associated receptor 1	95	20	1.5E-39	69.92	5	C:GO:0005887; P:GO:0007187; P:GO:0007218; P:GO:0007268; F:GO:0035237	C:integral component of plasma membrane; P:G protein-coupled receptor signaling pathway, coupled to cyclic nucleotide second messenger; P:neuropeptide signaling pathway; P:chemical synaptic transmission; F:corazonin receptor activity			no IPS match	no IPS match	no IPS match
jg871.t1	KAF7263216	XP_013174644.1PREDICTED: uncharacterized protein LOC106123055, partial	330	20	9.3E-49	55.32	2	F:GO:0004190; P:GO:0006508	F:aspartic-type endopeptidase activity; P:proteolysis			G3DSA:3.10.10.10 (GENE3D); mobidb-lite (MOBIDB_LITE); PTHR24559:SF253 (PANTHER); PTHR24559 (PANTHER); IPR001969 (PROSITE_PATTERNS); SSF56672 (SUPERFAMILY)	F:GO:0004190; P:GO:0006508	F:aspartic-type endopeptidase activity; P:proteolysis
jg872.t1	KAF7263518	---NA---	35									no IPS match	no IPS match	no IPS match
jg873.t1	KAF7263519	---NA---	94									mobidb-lite (MOBIDB_LITE)	no GO terms	no GO terms
jg874.t1	KAF7273798	XP_015837599.1 hemicentin-2 isoform X3	142	20	6.6E-44	82.55	1	C:GO:0016021	C:integral component of membrane			IPR003599 (SMART); IPR013783 (G3DSA:2.60.40.GENE3D); IPR013106 (PFAM); PTHR23278 (PANTHER); IPR007110 (PROSITE_PROFILES); IPR036179 (SUPERFAMILY)	no GO terms	no GO terms
jg875.t1	KAF7272861	QGA72501.1neuropeptide f receptor 1	398	20	4.3E-218	83.7	5	F:GO:0004983; P:GO:0007187; P:GO:0007218; P:GO:0007268; C:GO:0016021	F:neuropeptide Y receptor activity; P:G protein-coupled receptor signaling pathway, coupled to cyclic nucleotide second messenger; P:neuropeptide signaling pathway; P:chemical synaptic transmission; C:integral component of membrane			IPR000276 (PRINTS); IPR000611 (PRINTS); IPR000276 (PFAM); G3DSA:1.20.1070.10 (GENE3D); PTHR24235:SF7 (PANTHER); PTHR24235 (PANTHER); IPR000276 (PROSITE_PATTERNS); TRANSMEMBRANE (PHOBIUS); NON_CYTOPLASMIC_DOMAIN (PHOBIUS); TRANSMEMBRANE (PHOBIUS); CYTOPLASMIC_DOMAIN (PHOBIUS); CYTOPLASMIC_DOMAIN (PHOBIUS); TRANSMEMBRANE (PHOBIUS); NON_CYTOPLASMIC_DOMAIN (PHOBIUS); NON_CYTOPLASMIC_DOMAIN (PHOBIUS);…	F:GO:0004930; F:GO:0004983; P:GO:0007186; C:GO:0016021	F:G protein-coupled receptor activity; F:neuropeptide Y receptor activity; P:G protein-coupled receptor signaling pathway; C:integral component of membrane
jg876.t1	KAF7263473	XP_030746671.1spermine oxidase isoform X3	152	20	2.1E-56	84.36	2	F:GO:0046592; P:GO:0055114	F:polyamine oxidase activity; P:oxidation-reduction process			IPR002937 (PFAM); IPR036188 (G3DSA:3.50.50.GENE3D); PTHR10742 (PANTHER); IPR036188 (SUPERFAMILY)	F:GO:0016491; P:GO:0055114	F:oxidoreductase activity; P:oxidation-reduction process
jg877.t1	KAF7275934	WP_092620763.15-(carboxyamino)imidazole ribonucleotide mutase	69	20	6.1E-27	93.02	3	P:GO:0006189; F:GO:0016829; F:GO:0034023	P:'de novo' IMP biosynthetic process; F:lyase activity; F:5-(carboxyamino)imidazole ribonucleotide mutase activity			IPR000031 (SMART); IPR035893 (G3DSA:3.40.50.GENE3D); IPR000031 (PFAM); PTHR23046 (PANTHER); IPR035893 (SUPERFAMILY)	P:GO:0006189	P:'de novo' IMP biosynthetic process
jg878.t1	KAF7263458	XP_019772586.1 protocadherin-15 isoform X2	91	20	4.0E-34	89.48	4	F:GO:0005509; C:GO:0005886; P:GO:0007156; C:GO:0016021	F:calcium ion binding; C:plasma membrane; P:homophilic cell adhesion via plasma membrane adhesion molecules; C:integral component of membrane			no IPS match	no IPS match	no IPS match
jg879.t1	KAF7276947	XP_030751436.1glycine-rich cell wall structural protein 1.8-like	186	20	3.4E-56	72.89	1	F:GO:0042302	F:structural constituent of cuticle			IPR000618 (PRINTS); IPR000618 (PFAM); PTHR10380:SF175 (PANTHER); PTHR10380 (PANTHER); IPR031311 (PROSITE_PATTERNS); SIGNAL_PEPTIDE_H_REGION (PHOBIUS); SIGNAL_PEPTIDE_C_REGION (PHOBIUS); SIGNAL_PEPTIDE (PHOBIUS); SIGNAL_PEPTIDE_N_REGION (PHOBIUS); NON_CYTOPLASMIC_DOMAIN (PHOBIUS); IPR000618 (PROSITE_PROFILES); SignalP-TM (SIGNALP_GRAM_POSITIVE); SignalP-noTM (SIGNALP_EUK)	F:GO:0042302	F:structural constituent of cuticle
jg880.t1	KAF7276948	XP_030751436.1glycine-rich cell wall structural protein 1.8-like	169	20	4.0E-48	68.02	1	F:GO:0042302	F:structural constituent of cuticle			IPR000618 (PRINTS); IPR000618 (PFAM); mobidb-lite (MOBIDB_LITE); PTHR10380 (PANTHER); PTHR10380:SF175 (PANTHER); IPR031311 (PROSITE_PATTERNS); SIGNAL_PEPTIDE_C_REGION (PHOBIUS); SIGNAL_PEPTIDE (PHOBIUS); SIGNAL_PEPTIDE_H_REGION (PHOBIUS); SIGNAL_PEPTIDE_N_REGION (PHOBIUS); NON_CYTOPLASMIC_DOMAIN (PHOBIUS); IPR000618 (PROSITE_PROFILES); SignalP-noTM (SIGNALP_EUK)	F:GO:0042302	F:structural constituent of cuticle
jg881.t1	KAF7264771	XP_023013297.1ERC protein 2	229	20	4.7E-108	65.33						mobidb-lite (MOBIDB_LITE); mobidb-lite (MOBIDB_LITE); mobidb-lite (MOBIDB_LITE)	no GO terms	no GO terms
jg882.t1	KAF7273335	---NA---	112									mobidb-lite (MOBIDB_LITE); SIGNAL_PEPTIDE_H_REGION (PHOBIUS); SIGNAL_PEPTIDE (PHOBIUS); SIGNAL_PEPTIDE_C_REGION (PHOBIUS); NON_CYTOPLASMIC_DOMAIN (PHOBIUS); SIGNAL_PEPTIDE_N_REGION (PHOBIUS)	no GO terms	no GO terms
jg883.t1	KAF7275549	XP_030767067.1venom carboxylesterase-6-like	356	20	2.8E-160	68.43	1	F:GO:0016787	F:hydrolase activity			IPR002018 (PFAM); IPR029058 (G3DSA:3.40.50.GENE3D); PTHR43142 (PANTHER); IPR019826 (PROSITE_PATTERNS); IPR019819 (PROSITE_PATTERNS); IPR029058 (SUPERFAMILY)	no GO terms	no GO terms
jg884.t1	KAF7264532	XP_030751802.1sodium/potassium-transporting ATPase subunit alpha-like	179	20	5.0E-81	82.99	11	F:GO:0005391; F:GO:0005524; C:GO:0005890; P:GO:0006883; P:GO:0010248; P:GO:0030007; P:GO:0036376; F:GO:0046872; C:GO:0060342; P:GO:1902600; P:GO:1990573	F:sodium:potassium-exchanging ATPase activity; F:ATP binding; C:sodium:potassium-exchanging ATPase complex; P:cellular sodium ion homeostasis; P:establishment or maintenance of transmembrane electrochemical gradient; P:cellular potassium ion homeostasis; P:sodium ion export across plasma membrane; F:metal ion binding; C:photoreceptor inner segment membrane; P:proton transmembrane transport; P:pot…			PR00121 (PRINTS); IPR004014 (SMART); G3DSA:2.70.150.10 (GENE3D); IPR004014 (PFAM); PF00122 (PFAM); G3DSA:1.20.1110.10 (GENE3D); PTHR43294 (PANTHER); CYTOPLASMIC_DOMAIN (PHOBIUS); CYTOPLASMIC_DOMAIN (PHOBIUS); TRANSMEMBRANE (PHOBIUS); TRANSMEMBRANE (PHOBIUS); NON_CYTOPLASMIC_DOMAIN (PHOBIUS); IPR023298 (SUPERFAMILY); IPR008250 (SUPERFAMILY); TMhelix (TMHMM); TMhelix (TMHMM)	no GO terms	no GO terms
jg885.t1	KAF7277126	XP_030745741.1RIB43A-like with coiled-coils protein 2	158	20	3.2E-55	72.49						Coil (COILS); IPR008805 (PFAM); IPR008805 (PANTHER)	no GO terms	no GO terms
jg886.t1	KAF7277604	WP_087619037.1phospholipase D family protein	304	20	1.6E-111	76.2	1	F:GO:0003824	F:catalytic activity			IPR001736 (SMART); G3DSA:3.30.870.10 (GENE3D); IPR025202 (PFAM); PTHR21248:SF12 (PANTHER); PTHR21248 (PANTHER); IPR001736 (PROSITE_PROFILES); cd09113 (CDD); SSF56024 (SUPERFAMILY)	F:GO:0003824	F:catalytic activity
jg887.t1	KAF7264772	XP_023013297.1ERC protein 2	229	20	1.8E-107	64.82						mobidb-lite (MOBIDB_LITE); mobidb-lite (MOBIDB_LITE); mobidb-lite (MOBIDB_LITE)	no GO terms	no GO terms
jg888.t1	KAF7275969	---NA---	81									no IPS match	no IPS match	no IPS match
jg889.t1	KAF7277352	---NA---	78									CYTOPLASMIC_DOMAIN (PHOBIUS); NON_CYTOPLASMIC_DOMAIN (PHOBIUS); TRANSMEMBRANE (PHOBIUS); TMhelix (TMHMM)	no GO terms	no GO terms
jg890.t1	KAF7264187	---NA---	76									no IPS match	no IPS match	no IPS match
jg891.t1	KAF7277581	WP_087619714.1excinuclease ABC subunit UvrA	378	20	2.6E-196	93.67	11	F:GO:0003677; F:GO:0005524; C:GO:0005737; P:GO:0006289; P:GO:0006308; F:GO:0008270; C:GO:0009380; F:GO:0009381; P:GO:0009432; F:GO:0016887; P:GO:0090305	F:DNA binding; F:ATP binding; C:cytoplasm; P:nucleotide-excision repair; P:DNA catabolic process; F:zinc ion binding; C:excinuclease repair complex; F:excinuclease ABC activity; P:SOS response; F:ATPase activity; P:nucleic acid phosphodiester bond hydrolysis			PF17755 (PFAM); G3DSA:1.10.8.280 (GENE3D); PTHR43152:SF3 (PANTHER); PTHR43152 (PANTHER); IPR017871 (PROSITE_PATTERNS); cd03270 (CDD); IPR027417 (SUPERFAMILY)	F:GO:0005524; F:GO:0016887	F:ATP binding; F:ATPase activity
jg892.t1	KAF7264452	---NA---	67									mobidb-lite (MOBIDB_LITE); mobidb-lite (MOBIDB_LITE); mobidb-lite (MOBIDB_LITE)	no GO terms	no GO terms
jg893.t1	KAF7264453	---NA---	105									no IPS match	no IPS match	no IPS match
jg894.t1	KAF7264454	---NA---	99									no IPS match	no IPS match	no IPS match
jg895.t1	KAF7274909	---NA---	63									mobidb-lite (MOBIDB_LITE); mobidb-lite (MOBIDB_LITE)	no GO terms	no GO terms
jg896.t1	KAF7276304	---NA---	70									SignalP-noTM (SIGNALP_EUK)	no GO terms	no GO terms
jg897.t1	KAF7276871	---NA---	47									SignalP-noTM (SIGNALP_EUK)	no GO terms	no GO terms
jg898.t1	KAF7263213	---NA---	82									CYTOPLASMIC_DOMAIN (PHOBIUS); TRANSMEMBRANE (PHOBIUS); NON_CYTOPLASMIC_DOMAIN (PHOBIUS)	no GO terms	no GO terms
jg899.t1	KAF7269576	XP_019758438.1 cadherin-23	1867	20	0.0	79.42	3	F:GO:0005509; C:GO:0005887; P:GO:0007156	F:calcium ion binding; C:integral component of plasma membrane; P:homophilic cell adhesion via plasma membrane adhesion molecules			IPR002126 (PRINTS); IPR002126 (SMART); G3DSA:2.60.40.60 (GENE3D); G3DSA:2.60.40.60 (GENE3D); G3DSA:2.60.40.60 (GENE3D); G3DSA:2.60.40.60 (GENE3D); IPR002126 (PFAM); G3DSA:2.60.40.60 (GENE3D); G3DSA:2.60.40.60 (GENE3D); PTHR43956:SF8 (PANTHER); PTHR43956 (PANTHER); IPR020894 (PROSITE_PATTERNS); IPR020894 (PROSITE_PATTERNS); IPR020894 (PROSITE_PATTERNS); IPR020894 (PROSITE_PATTERNS); IPR020894 (PRO…	F:GO:0005509; C:GO:0005886; P:GO:0007155; P:GO:0007156; C:GO:0016020	F:calcium ion binding; C:plasma membrane; P:cell adhesion; P:homophilic cell adhesion via plasma membrane adhesion molecules; C:membrane
jg900.t1	KAF7269577	WP_011713291.1ankyrin repeat domain-containing protein	641	20	2.5E-21	43.83	1	F:GO:0005515	F:protein binding			IPR002110 (PRINTS); IPR002110 (SMART); IPR036770 (G3DSA:1.25.40.GENE3D); IPR036770 (G3DSA:1.25.40.GENE3D); IPR036770 (G3DSA:1.25.40.GENE3D); IPR036770 (G3DSA:1.25.40.GENE3D); IPR036770 (G3DSA:1.25.40.GENE3D); IPR020683 (PFAM); PTHR24123 (PANTHER); IPR002110 (PROSITE_PROFILES); IPR002110 (PROSITE_PROFILES); IPR002110 (PROSITE_PROFILES); IPR002110 (PROSITE_PROFILES); IPR002110 (PROSITE_PROFILES); I…	F:GO:0005515	F:protein binding
jg901.t1	KAF7277157	---NA---	75									no IPS match	no IPS match	no IPS match
jg902.t1	KAF7264043	---NA---	68									no IPS match	no IPS match	no IPS match
jg903.t1	KAF7264621	---NA---	112									mobidb-lite (MOBIDB_LITE); mobidb-lite (MOBIDB_LITE); mobidb-lite (MOBIDB_LITE)	no GO terms	no GO terms
jg904.t1	KAF7275337	---NA---	105									Coil (COILS)	no GO terms	no GO terms
jg905.t1	KAF7272370	---NA---	102									no IPS match	no IPS match	no IPS match
jg906.t1	KAF7276296	XP_030765055.1uncharacterized protein LOC115889250	213	20	9.2E-82	69.45	2	F:GO:0016491; P:GO:0055114	F:oxidoreductase activity; P:oxidation-reduction process			mobidb-lite (MOBIDB_LITE); mobidb-lite (MOBIDB_LITE)	no GO terms	no GO terms
jg907.t1	KAF7276682	WP_087620869.1DUF3108 domain-containing protein	160	20	2.8E-51	76.36						IPR021457 (PFAM); NON_CYTOPLASMIC_DOMAIN (PHOBIUS); SIGNAL_PEPTIDE_H_REGION (PHOBIUS); SIGNAL_PEPTIDE_N_REGION (PHOBIUS); SIGNAL_PEPTIDE_C_REGION (PHOBIUS); SIGNAL_PEPTIDE (PHOBIUS); SignalP-noTM (SIGNALP_GRAM_NEGATIVE); SignalP-TM (SIGNALP_GRAM_POSITIVE)	no GO terms	no GO terms
jg908.t1	KAF7276683	WP_087620868.1hypothetical protein	140	20	8.2E-55	78.11						no IPS match	no IPS match	no IPS match
jg909.t1	KAF7262918	---NA---	49									mobidb-lite (MOBIDB_LITE); mobidb-lite (MOBIDB_LITE); mobidb-lite (MOBIDB_LITE)	no GO terms	no GO terms
jg910.t1	KAF7275937	WP_057947627.1TonB-dependent receptor	324	20	9.7E-67	56.46	1	C:GO:0016020	C:membrane			Coil (COILS); IPR012910 (PFAM); IPR037066 (G3DSA:2.170.130.GENE3D); IPR039423 (PANTHER); SSF56935 (SUPERFAMILY); SSF56935 (SUPERFAMILY)	no GO terms	no GO terms
jg911.t1	KAF7275413	XP_030757517.1uncharacterized protein LOC115883311	76	2	2.2E-17	76.69	1	C:GO:0016020	C:membrane			CYTOPLASMIC_DOMAIN (PHOBIUS); CYTOPLASMIC_DOMAIN (PHOBIUS); TRANSMEMBRANE (PHOBIUS); TRANSMEMBRANE (PHOBIUS); NON_CYTOPLASMIC_DOMAIN (PHOBIUS); TMhelix (TMHMM); TMhelix (TMHMM)	no GO terms	no GO terms
jg912.t1	KAF7274753	XP_027734322.1scavenger receptor class B member 1 isoform X5	119	20	2.0E-49	96.23	47	P:GO:0000122; P:GO:0000187; P:GO:0000209; P:GO:0000715; P:GO:0000717; F:GO:0002020; P:GO:0002755; C:GO:0005654; C:GO:0005741; C:GO:0005789; C:GO:0005829; C:GO:0005886; P:GO:0006283; P:GO:0006294; P:GO:0006296; P:GO:0006297; P:GO:0006625; P:GO:0007249; P:GO:0007254; C:GO:0010008; P:GO:0016055; P:GO:0016197; P:GO:0016579; P:GO:0019068; P:GO:0030512; C:GO:0030666; P:GO:0031145; F:GO:0031386; F:GO:00…	P:negative regulation of transcription by RNA polymerase II; P:activation of MAPK activity; P:protein polyubiquitination; P:nucleotide-excision repair, DNA damage recognition; P:nucleotide-excision repair, DNA duplex unwinding; F:protease binding; P:MyD88-dependent toll-like receptor signaling pathway; C:nucleoplasm; C:mitochondrial outer membrane; C:endoplasmic reticulum membrane; C:cytosol; C:p…			IPR019956 (PRINTS); IPR000626 (SMART); IPR000626 (PFAM); G3DSA:3.10.20.90 (GENE3D); PTHR10666 (PANTHER); PTHR10666:SF238 (PANTHER); IPR019954 (PROSITE_PATTERNS); IPR000626 (PROSITE_PROFILES); cd01803 (CDD); IPR029071 (SUPERFAMILY)	F:GO:0005515	F:protein binding
jg913.t1	KAF7264995	---NA---	279									SIGNAL_PEPTIDE (PHOBIUS); SIGNAL_PEPTIDE_C_REGION (PHOBIUS); CYTOPLASMIC_DOMAIN (PHOBIUS); SIGNAL_PEPTIDE_H_REGION (PHOBIUS); TRANSMEMBRANE (PHOBIUS); SIGNAL_PEPTIDE_N_REGION (PHOBIUS); NON_CYTOPLASMIC_DOMAIN (PHOBIUS); TMhelix (TMHMM)	no GO terms	no GO terms
jg914.t1	KAF7275785	---NA---	96									no IPS match	no IPS match	no IPS match
jg915.t1	KAF7274752	XP_967359.1 ABC transporter G family member 20	61	20	5.4E-19	86.27	4	F:GO:0005524; F:GO:0016887; C:GO:0043190; P:GO:0055085	F:ATP binding; F:ATPase activity; C:ATP-binding cassette (ABC) transporter complex; P:transmembrane transport			PTHR43038 (PANTHER); PTHR43038:SF5 (PANTHER)	no GO terms	no GO terms
jg916.t1	KAF7273875	---NA---	130									no IPS match	no IPS match	no IPS match
jg917.t1	KAF7262740	XP_030759242.1uncharacterized protein LOC115884730 isoform X4	291	20	3.1E-125	77.39						no IPS match	no IPS match	no IPS match
jg917.t2	KAF7262739	XP_030759242.1uncharacterized protein LOC115884730 isoform X4	267	20	6.7E-106	74.83						no IPS match	no IPS match	no IPS match
jg918.t1	KAF7274473	---NA---	42									no IPS match	no IPS match	no IPS match
jg919.t1	KAF7277013	XP_019762423.1 probable alpha-glucosidase Os06g0675700	153	17	2.2E-45	65.06	3	P:GO:0008152; C:GO:0016020; F:GO:0016787	P:metabolic process; C:membrane; F:hydrolase activity			G3DSA:2.60.40.1760 (GENE3D); PTHR22762 (PANTHER); PTHR22762:SF82 (PANTHER)	no GO terms	no GO terms
jg920.t1	KAF7276174	WP_151725478.1S-(hydroxymethyl)glutathione dehydrogenase/class III alcohol dehydrogenase	91	20	1.7E-40	99.94	3	P:GO:0006069; F:GO:0008270; F:GO:0051903	P:ethanol oxidation; F:zinc ion binding; F:S-(hydroxymethyl)glutathione dehydrogenase activity			G3DSA:3.40.50.720 (GENE3D); G3DSA:3.90.180.10 (GENE3D); IPR013149 (PFAM); PTHR43880 (PANTHER); PTHR43880:SF13 (PANTHER); IPR036291 (SUPERFAMILY)	P:GO:0055114	P:oxidation-reduction process
jg921.t1	KAF7276724	---NA---	111									no IPS match	no IPS match	no IPS match
jg922.t1	KAF7265098	NP_996366.1lethal (1) G0193, isoform B	587	20	9.8E-118	55.14	3	F:GO:0003674; C:GO:0005575; P:GO:0008150	F:molecular_function; C:cellular_component; P:biological_process			IPR032062 (PFAM); NON_CYTOPLASMIC_DOMAIN (PHOBIUS); CYTOPLASMIC_DOMAIN (PHOBIUS); TRANSMEMBRANE (PHOBIUS); TMhelix (TMHMM)	no GO terms	no GO terms
jg923.t1	KAF7263156	---NA---	96									mobidb-lite (MOBIDB_LITE); mobidb-lite (MOBIDB_LITE)	no GO terms	no GO terms
jg924.t1	KAF7276916	XP_030758418.1juvenile hormone epoxide hydrolase 1-like	78	20	3.7E-20	75.38	5	C:GO:0005783; C:GO:0005789; C:GO:0016021; P:GO:0019439; F:GO:0033961	C:endoplasmic reticulum; C:endoplasmic reticulum membrane; C:integral component of membrane; P:aromatic compound catabolic process; F:cis-stilbene-oxide hydrolase activity			IPR029058 (G3DSA:3.40.50.GENE3D); IPR029058 (SUPERFAMILY)	no GO terms	no GO terms
jg925.t1	KAF7275440	XP_030754094.1cap-specific mRNA (nucleoside-2'-O-)-methyltransferase 1	122	20	3.0E-29	65.94	5	F:GO:0004483; C:GO:0005622; P:GO:0006370; P:GO:0080009; C:GO:0110165	F:mRNA (nucleoside-2'-O-)-methyltransferase activity; C:intracellular; P:7-methylguanosine mRNA capping; P:mRNA methylation; C:cellular anatomical entity			G3DSA:3.40.50.12760 (GENE3D); IPR002877 (PFAM); PTHR16121 (PANTHER); IPR030376 (PTHR16121:PANTHER)	F:GO:0004483; P:GO:0006370; F:GO:0008168; P:GO:0032259; P:GO:0080009	F:mRNA (nucleoside-2'-O-)-methyltransferase activity; P:7-methylguanosine mRNA capping; F:methyltransferase activity; P:methylation; P:mRNA methylation
jg926.t1	KAF7275939	WP_092618916.1bacterioferritin-associated ferredoxin	62	20	5.7E-24	97.3						G3DSA:1.10.10.1100 (GENE3D); IPR007419 (PFAM); PTHR37424 (PANTHER)	no GO terms	no GO terms
jg927.t1	KAF7264691	---NA---	70									no IPS match	no IPS match	no IPS match
jg928.t1	KAF7275675	XP_030761893.1transcription elongation factor 1 homolog	82	20	9.5E-35	89.09	5	F:GO:0003746; C:GO:0005634; C:GO:0005840; P:GO:0006448; F:GO:0046872	F:translation elongation factor activity; C:nucleus; C:ribosome; P:regulation of translational elongation; F:metal ion binding			IPR038567 (G3DSA:2.20.25.GENE3D); IPR007808 (PFAM); IPR007808 (PANTHER); SSF57783 (SUPERFAMILY)	no GO terms	no GO terms
jg929.t1	KAF7263328	XP_019756641.1 malate dehydrogenase, mitochondrial-like	134	20	8.5E-49	79.39	6	C:GO:0005739; P:GO:0005975; P:GO:0006090; P:GO:0019643; F:GO:0030060; P:GO:0046487	C:mitochondrion; P:carbohydrate metabolic process; P:pyruvate metabolic process; P:reductive tricarboxylic acid cycle; F:L-malate dehydrogenase activity; P:glyoxylate metabolic process			IPR022383 (PFAM); G3DSA:3.40.50.720 (GENE3D); IPR001236 (PFAM); IPR015955 (G3DSA:3.90.110.GENE3D); PTHR11540 (PANTHER); IPR015955 (SUPERFAMILY); IPR036291 (SUPERFAMILY)	F:GO:0003824; P:GO:0005975; F:GO:0016491; F:GO:0016616; P:GO:0055114	F:catalytic activity; P:carbohydrate metabolic process; F:oxidoreductase activity; F:oxidoreductase activity, acting on the CH-OH group of donors, NAD or NADP as acceptor; P:oxidation-reduction process
jg930.t1	KAF7276881	XP_030766855.1O-acyltransferase like protein-like	312	20	2.3E-129	58.47	1	F:GO:0016747	F:transferase activity, transferring acyl groups other than amino-acyl groups			IPR002656 (PFAM); PTHR11161 (PANTHER); PTHR11161:SF50 (PANTHER); NON_CYTOPLASMIC_DOMAIN (PHOBIUS); TRANSMEMBRANE (PHOBIUS); CYTOPLASMIC_DOMAIN (PHOBIUS); TRANSMEMBRANE (PHOBIUS); TRANSMEMBRANE (PHOBIUS); TRANSMEMBRANE (PHOBIUS); TRANSMEMBRANE (PHOBIUS); NON_CYTOPLASMIC_DOMAIN (PHOBIUS); TRANSMEMBRANE (PHOBIUS); CYTOPLASMIC_DOMAIN (PHOBIUS); CYTOPLASMIC_DOMAIN (PHOBIUS); NON_CYTOPLASMIC_DOMAIN (PH…	F:GO:0016747	F:transferase activity, transferring acyl groups other than amino-acyl groups
jg931.t1	KAF7275680	XP_031340298.1carboxypeptidase D-like isoform X2	106	20	3.6E-10	85.73	8	F:GO:0004181; F:GO:0004185; C:GO:0005615; C:GO:0005886; P:GO:0006518; F:GO:0008270; P:GO:0016485; C:GO:0031225	F:metallocarboxypeptidase activity; F:serine-type carboxypeptidase activity; C:extracellular space; C:plasma membrane; P:peptide metabolic process; F:zinc ion binding; P:protein processing; C:anchored component of membrane			IPR000834 (PFAM); G3DSA:3.40.630.10 (GENE3D); IPR015567 (PTHR11532:PANTHER); PTHR11532 (PANTHER); IPR000834 (PROSITE_PATTERNS); SSF53187 (SUPERFAMILY)	F:GO:0004181; F:GO:0004185; P:GO:0006508; F:GO:0008270	F:metallocarboxypeptidase activity; F:serine-type carboxypeptidase activity; P:proteolysis; F:zinc ion binding
jg931.t2	KAF7275679	XP_031340297.1carboxypeptidase D-like isoform X1	58	20	1.2E-12	86.3	7	F:GO:0004181; C:GO:0005615; C:GO:0005886; P:GO:0006518; F:GO:0008270; P:GO:0016485; C:GO:0031225	F:metallocarboxypeptidase activity; C:extracellular space; C:plasma membrane; P:peptide metabolic process; F:zinc ion binding; P:protein processing; C:anchored component of membrane			IPR000834 (PFAM); G3DSA:3.40.630.10 (GENE3D); PTHR11532 (PANTHER); PTHR11532:SF75 (PANTHER); IPR000834 (PROSITE_PATTERNS); TRANSMEMBRANE (PHOBIUS); CYTOPLASMIC_DOMAIN (PHOBIUS); NON_CYTOPLASMIC_DOMAIN (PHOBIUS); SSF53187 (SUPERFAMILY)	F:GO:0004181; P:GO:0006508; F:GO:0008270	F:metallocarboxypeptidase activity; P:proteolysis; F:zinc ion binding
jg932.t1	KAF7263219	XP_018327733.1homeobox protein 2 isoform X2	123	20	1.2E-57	91.23	2	F:GO:0003677; C:GO:0016021	F:DNA binding; C:integral component of membrane			PTHR39952 (PANTHER); NON_CYTOPLASMIC_DOMAIN (PHOBIUS); TRANSMEMBRANE (PHOBIUS); CYTOPLASMIC_DOMAIN (PHOBIUS); TMhelix (TMHMM)	no GO terms	no GO terms
jg933.t1	KAF7277466	XP_030745068.1cGMP-specific 3',5'-cyclic phosphodiesterase-like	86	20	3.9E-39	94.46	5	F:GO:0004114; F:GO:0005515; P:GO:0006144; P:GO:0007165; F:GO:0046872	F:3',5'-cyclic-nucleotide phosphodiesterase activity; F:protein binding; P:purine nucleobase metabolic process; P:signal transduction; F:metal ion binding			IPR029016 (G3DSA:3.30.450.GENE3D); IPR003018 (PFAM); PTHR11347:SF173 (PANTHER); PTHR11347 (PANTHER); SSF55781 (SUPERFAMILY)	F:GO:0005515	F:protein binding
jg934.t1	KAF7264150	XP_018311644.1 histone-lysine N-methyltransferase SETMAR-like	170	20	4.6E-68	68.84						G3DSA:3.30.420.470 (GENE3D)	no GO terms	no GO terms
jg935.t1	KAF7276444	XP_967359.1 ABC transporter G family member 20	59	20	2.3E-22	98.99	4	F:GO:0005524; F:GO:0016887; C:GO:0043190; P:GO:0055085	F:ATP binding; F:ATPase activity; C:ATP-binding cassette (ABC) transporter complex; P:transmembrane transport			G3DSA:3.40.50.300 (GENE3D); IPR003439 (PFAM); PTHR43038 (PANTHER); PTHR43038:SF5 (PANTHER); IPR027417 (SUPERFAMILY)	F:GO:0005524; F:GO:0016887	F:ATP binding; F:ATPase activity
jg936.t1	KAF7275119	NKB61993.1IS5 family transposase	390	20	5.3E-120	68.65	3	F:GO:0003677; F:GO:0004803; P:GO:0006313	F:DNA binding; F:transposase activity; P:transposition, DNA-mediated			Coil (COILS); IPR008490 (PFAM); IPR002559 (PFAM); PTHR33803 (PANTHER); CYTOPLASMIC_DOMAIN (PHOBIUS); NON_CYTOPLASMIC_DOMAIN (PHOBIUS); TRANSMEMBRANE (PHOBIUS); TMhelix (TMHMM)	F:GO:0003677; F:GO:0004803; P:GO:0006313	F:DNA binding; F:transposase activity; P:transposition, DNA-mediated
jg937.t1	KAF7277483	XP_030767622.1phenoloxidase-activating factor 1-like	62	20	6.3E-15	78.24	2	F:GO:0004252; P:GO:0006508	F:serine-type endopeptidase activity; P:proteolysis			IPR001254 (PFAM); G3DSA:2.40.10.10 (GENE3D); PTHR24256:SF437 (PANTHER); PTHR24256 (PANTHER); IPR009003 (SUPERFAMILY)	F:GO:0004252; P:GO:0006508	F:serine-type endopeptidase activity; P:proteolysis
jg938.t1	KAF7275613	---NA---	73									no IPS match	no IPS match	no IPS match
jg939.t1	KAF7275614	---NA---	125									mobidb-lite (MOBIDB_LITE)	no GO terms	no GO terms
jg940.t1	KAF7264734	KRT86426.1C-type lectin	239	20	1.1E-91	65.42	2	F:GO:0003676; F:GO:0030246	F:nucleic acid binding; F:carbohydrate binding			IPR001304 (SMART); IPR016186 (G3DSA:3.10.100.GENE3D); IPR001304 (PFAM); PTHR21407 (PANTHER); IPR018378 (PROSITE_PATTERNS); SIGNAL_PEPTIDE_N_REGION (PHOBIUS); SIGNAL_PEPTIDE_H_REGION (PHOBIUS); NON_CYTOPLASMIC_DOMAIN (PHOBIUS); SIGNAL_PEPTIDE_C_REGION (PHOBIUS); SIGNAL_PEPTIDE (PHOBIUS); IPR001304 (PROSITE_PROFILES); cd00037 (CDD); SignalP-noTM (SIGNALP_EUK); IPR016187 (SUPERFAMILY)	no GO terms	no GO terms
jg941.t1	KAF7264735	---NA---	93									mobidb-lite (MOBIDB_LITE); mobidb-lite (MOBIDB_LITE)	no GO terms	no GO terms
jg942.t1	KAF7275514	XP_030760708.1aldehyde dehydrogenase family 3 member B1-like	270	20	2.8E-107	79.2	4	P:GO:0006081; C:GO:0016021; F:GO:0016620; P:GO:0055114	P:cellular aldehyde metabolic process; C:integral component of membrane; F:oxidoreductase activity, acting on the aldehyde or oxo group of donors, NAD or NADP as acceptor; P:oxidation-reduction process			IPR015590 (PFAM); IPR016163 (G3DSA:3.40.309.GENE3D); IPR016162 (G3DSA:3.40.605.GENE3D); PTHR43570 (PANTHER); CYTOPLASMIC_DOMAIN (PHOBIUS); NON_CYTOPLASMIC_DOMAIN (PHOBIUS); TRANSMEMBRANE (PHOBIUS); IPR016161 (SUPERFAMILY); TMhelix (TMHMM)	F:GO:0016491; F:GO:0016620; P:GO:0055114	F:oxidoreductase activity; F:oxidoreductase activity, acting on the aldehyde or oxo group of donors, NAD or NADP as acceptor; P:oxidation-reduction process
jg943.t1	KAF7275515	XP_030760710.1aldehyde dehydrogenase, dimeric NADP-preferring-like isoform X2	279	20	2.8E-115	77.17	4	P:GO:0006081; C:GO:0016021; F:GO:0016620; P:GO:0055114	P:cellular aldehyde metabolic process; C:integral component of membrane; F:oxidoreductase activity, acting on the aldehyde or oxo group of donors, NAD or NADP as acceptor; P:oxidation-reduction process			IPR015590 (PFAM); IPR016163 (G3DSA:3.40.309.GENE3D); PTHR43570 (PANTHER); IPR016160 (PROSITE_PATTERNS); CYTOPLASMIC_DOMAIN (PHOBIUS); TRANSMEMBRANE (PHOBIUS); NON_CYTOPLASMIC_DOMAIN (PHOBIUS); IPR016161 (SUPERFAMILY); TMhelix (TMHMM)	F:GO:0016491; F:GO:0016620; P:GO:0055114	F:oxidoreductase activity; F:oxidoreductase activity, acting on the aldehyde or oxo group of donors, NAD or NADP as acceptor; P:oxidation-reduction process
jg944.t1	KAF7274262	XP_030754803.1somatomedin-B and thrombospondin type-1 domain-containing protein	114	20	4.4E-30	81.42						IPR000884 (SMART); IPR000884 (PFAM); IPR036383 (G3DSA:2.20.100.GENE3D); IPR039942 (PANTHER); PTHR20920:SF5 (PANTHER); IPR000884 (PROSITE_PROFILES); IPR036383 (SUPERFAMILY)	no GO terms	no GO terms
jg945.t1	KAF7276807	XP_030761005.1apoptosis-stimulating of p53 protein 1 isoform X1	152	1	4.2E-4	58.21						mobidb-lite (MOBIDB_LITE)	no GO terms	no GO terms
jg946.t1	KAF7263693	XP_030767882.1transforming growth factor-beta-induced protein ig-h3	74	16	1.2E-17	74.45	5	C:GO:0005615; P:GO:0007155; P:GO:0030198; C:GO:0031012; F:GO:0050839	C:extracellular space; P:cell adhesion; P:extracellular matrix organization; C:extracellular matrix; F:cell adhesion molecule binding			mobidb-lite (MOBIDB_LITE); mobidb-lite (MOBIDB_LITE)	no GO terms	no GO terms
jg947.t1	KAF7263691	---NA---	114									mobidb-lite (MOBIDB_LITE); mobidb-lite (MOBIDB_LITE); mobidb-lite (MOBIDB_LITE); mobidb-lite (MOBIDB_LITE)	no GO terms	no GO terms
jg948.t1	KAF7277385	XP_030752144.1ubiquitin carboxyl-terminal hydrolase 31	207	20	3.0E-69	84.37	3	P:GO:0006511; P:GO:0016579; F:GO:0036459	P:ubiquitin-dependent protein catabolic process; P:protein deubiquitination; F:thiol-dependent ubiquitinyl hydrolase activity			PTHR44148 (PANTHER); PTHR44148:SF3 (PANTHER)	no GO terms	no GO terms
jg949.t1	KAF7276378	XP_019767906.1 trypsin 3A1-like isoform X2	116	20	5.4E-28	70.21	2	F:GO:0004252; P:GO:0006508	F:serine-type endopeptidase activity; P:proteolysis			IPR001254 (SMART); IPR001254 (PFAM); G3DSA:2.40.10.10 (GENE3D); G3DSA:2.40.10.10 (GENE3D); PTHR24276:SF70 (PANTHER); PTHR24276 (PANTHER); IPR001254 (PROSITE_PROFILES); IPR009003 (SUPERFAMILY)	F:GO:0004252; P:GO:0006508	F:serine-type endopeptidase activity; P:proteolysis
jg950.t1	KAF7276501	---NA---	56									mobidb-lite (MOBIDB_LITE)	no GO terms	no GO terms
jg951.t1	KAF7276894	XP_030756367.1RNA-binding protein fusilli isoform X3	45	5	2.3E-11	85.38						no IPS match	no IPS match	no IPS match
jg952.t1	KAF7275397	---NA---	128									mobidb-lite (MOBIDB_LITE); CYTOPLASMIC_DOMAIN (PHOBIUS); NON_CYTOPLASMIC_DOMAIN (PHOBIUS); TRANSMEMBRANE (PHOBIUS); PS51257 (PROSITE_PROFILES)	no GO terms	no GO terms
jg953.t1	KAF7275900	---NA---	99									mobidb-lite (MOBIDB_LITE); mobidb-lite (MOBIDB_LITE); mobidb-lite (MOBIDB_LITE)	no GO terms	no GO terms
jg954.t1	KAF7276532	---NA---	43									no IPS match	no IPS match	no IPS match
jg955.t1	KAF7276870	XP_019758184.1 integrin alpha-PS5-like	116	1	2.1E-8	58.59						IPR028994 (G3DSA:2.130.10.GENE3D); PTHR23220 (PANTHER)	no GO terms	no GO terms
jg956.t1	KAF7262937	---NA---	75									no IPS match	no IPS match	no IPS match
jg957.t1	KAF7274555	---NA---	19									no IPS match	no IPS match	no IPS match
jg958.t1	KAF7263627	XP_030749791.1Down syndrome cell adhesion molecule-like protein Dscam2 isoform X3	316	20	1.8E-166	92.16	5	F:GO:0005515; C:GO:0005886; P:GO:0007155; P:GO:0007411; C:GO:0016021	F:protein binding; C:plasma membrane; P:cell adhesion; P:axon guidance; C:integral component of membrane			PR00014 (PRINTS); IPR003961 (SMART); IPR013783 (G3DSA:2.60.40.GENE3D); IPR013783 (G3DSA:2.60.40.GENE3D); IPR003961 (PFAM); IPR013783 (G3DSA:2.60.40.GENE3D); IPR013783 (G3DSA:2.60.40.GENE3D); PTHR44107 (PANTHER); PTHR44107:SF5 (PANTHER); IPR003961 (PROSITE_PROFILES); IPR003961 (PROSITE_PROFILES); IPR003961 (PROSITE_PROFILES); IPR003961 (CDD); IPR003961 (CDD); IPR003961 (CDD); IPR036116 (SUPERFAMIL…	F:GO:0005515	F:protein binding
jg959.t1	KAF7274515	---NA---	131									mobidb-lite (MOBIDB_LITE)	no GO terms	no GO terms
jg960.t1	KAF7265010	RZB40374.1DUF1676 domain containing protein	114	13	9.7E-30	76.0	1	C:GO:0016021	C:integral component of membrane			Coil (COILS); SIGNAL_PEPTIDE_H_REGION (PHOBIUS); SIGNAL_PEPTIDE (PHOBIUS); SIGNAL_PEPTIDE_C_REGION (PHOBIUS); NON_CYTOPLASMIC_DOMAIN (PHOBIUS); SIGNAL_PEPTIDE_N_REGION (PHOBIUS); SignalP-TM (SIGNALP_GRAM_POSITIVE); SignalP-noTM (SIGNALP_EUK); SignalP-noTM (SIGNALP_GRAM_NEGATIVE)	no GO terms	no GO terms
jg961.t1	KAF7274124	XP_019873370.1 E3 ubiquitin-protein ligase MIB2	59	20	1.7E-22	91.51	3	F:GO:0005524; F:GO:0016301; P:GO:0016310	F:ATP binding; F:kinase activity; P:phosphorylation			no IPS match	no IPS match	no IPS match
jg962.t1	KAF7263433	XP_030759924.1pleckstrin homology-like domain family B member 1	69	20	6.8E-18	83.05						no IPS match	no IPS match	no IPS match
jg963.t1	KAF7275238	---NA---	75									mobidb-lite (MOBIDB_LITE)	no GO terms	no GO terms
jg964.t1	KAF7276963	XP_030751436.1glycine-rich cell wall structural protein 1.8-like	169	20	1.5E-47	67.42	1	F:GO:0042302	F:structural constituent of cuticle			IPR000618 (PRINTS); IPR000618 (PFAM); mobidb-lite (MOBIDB_LITE); PTHR10380:SF175 (PANTHER); PTHR10380 (PANTHER); IPR031311 (PROSITE_PATTERNS); SIGNAL_PEPTIDE_N_REGION (PHOBIUS); SIGNAL_PEPTIDE (PHOBIUS); SIGNAL_PEPTIDE_C_REGION (PHOBIUS); NON_CYTOPLASMIC_DOMAIN (PHOBIUS); SIGNAL_PEPTIDE_H_REGION (PHOBIUS); IPR000618 (PROSITE_PROFILES); SignalP-noTM (SIGNALP_EUK)	F:GO:0042302	F:structural constituent of cuticle
jg965.t1	KAF7276964	XP_030751436.1glycine-rich cell wall structural protein 1.8-like	186	20	3.4E-56	72.89	1	F:GO:0042302	F:structural constituent of cuticle			IPR000618 (PRINTS); IPR000618 (PFAM); PTHR10380:SF154 (PANTHER); PTHR10380 (PANTHER); IPR031311 (PROSITE_PATTERNS); SIGNAL_PEPTIDE_H_REGION (PHOBIUS); SIGNAL_PEPTIDE_C_REGION (PHOBIUS); SIGNAL_PEPTIDE (PHOBIUS); SIGNAL_PEPTIDE_N_REGION (PHOBIUS); NON_CYTOPLASMIC_DOMAIN (PHOBIUS); IPR000618 (PROSITE_PROFILES); SignalP-TM (SIGNALP_GRAM_POSITIVE); SignalP-noTM (SIGNALP_EUK)	F:GO:0042302	F:structural constituent of cuticle
jg966.t1	KAF7275639	WP_070069531.1thioredoxin-disulfide reductase	305	20	2.3E-158	93.66	6	F:GO:0004791; C:GO:0005737; P:GO:0006118; P:GO:0006206; P:GO:0019430; P:GO:0055114	F:thioredoxin-disulfide reductase activity; C:cytoplasm; P:obsolete electron transport; P:pyrimidine nucleobase metabolic process; P:removal of superoxide radicals; P:oxidation-reduction process			PR00368 (PRINTS); IPR000103 (PRINTS); IPR036188 (G3DSA:3.50.50.GENE3D); IPR036188 (G3DSA:3.50.50.GENE3D); IPR023753 (PFAM); IPR005982 (TIGRFAM); PTHR42863 (PANTHER); IPR008255 (PROSITE_PATTERNS); SIGNAL_PEPTIDE_C_REGION (PHOBIUS); SIGNAL_PEPTIDE_H_REGION (PHOBIUS); SIGNAL_PEPTIDE_N_REGION (PHOBIUS); SIGNAL_PEPTIDE (PHOBIUS); NON_CYTOPLASMIC_DOMAIN (PHOBIUS); IPR036188 (SUPERFAMILY)	F:GO:0004791; C:GO:0005737; F:GO:0016491; P:GO:0019430; P:GO:0055114	F:thioredoxin-disulfide reductase activity; C:cytoplasm; F:oxidoreductase activity; P:removal of superoxide radicals; P:oxidation-reduction process
jg967.t1	KAF7274456	ALD15912.1cytochrome P450	80	20	1.1E-24	69.98	2	F:GO:0016491; F:GO:0046872	F:oxidoreductase activity; F:metal ion binding			no IPS match	no IPS match	no IPS match
jg968.t1	KAF7275085	---NA---	126									no IPS match	no IPS match	no IPS match
jg969.t1	KAF7275086	---NA---	239									Coil (COILS)	no GO terms	no GO terms
jg970.t1	KAF7263754	---NA---	95									no IPS match	no IPS match	no IPS match
jg971.t1	KAF7274708	---NA---	197									mobidb-lite (MOBIDB_LITE); mobidb-lite (MOBIDB_LITE)	no GO terms	no GO terms
jg972.t1	KAF7276581	AOA60048.1TonB-dependent receptor	461	20	1.5E-217	81.62	2	C:GO:0009279; C:GO:0016021	C:cell outer membrane; C:integral component of membrane			IPR037066 (G3DSA:2.170.130.GENE3D); IPR012910 (PFAM); PTHR30069:SF7 (PANTHER); IPR039426 (PANTHER); SSF56935 (SUPERFAMILY)	no GO terms	no GO terms
jg973.t1	KAF7263258	---NA---	952									SIGNAL_PEPTIDE_C_REGION (PHOBIUS); SIGNAL_PEPTIDE (PHOBIUS); SIGNAL_PEPTIDE_N_REGION (PHOBIUS); SIGNAL_PEPTIDE_H_REGION (PHOBIUS); NON_CYTOPLASMIC_DOMAIN (PHOBIUS); SignalP-noTM (SIGNALP_EUK)	no GO terms	no GO terms
jg974.t1	KAF7277644	WP_087619744.1Rne/Rng family ribonuclease	419	20	1.5E-131	75.62	12	F:GO:0000287; F:GO:0003723; F:GO:0004521; C:GO:0005737; P:GO:0006364; P:GO:0006402; P:GO:0008033; F:GO:0008270; F:GO:0008995; C:GO:0009898; P:GO:0051252; P:GO:0090502	F:magnesium ion binding; F:RNA binding; F:endoribonuclease activity; C:cytoplasm; P:rRNA processing; P:mRNA catabolic process; P:tRNA processing; F:zinc ion binding; F:ribonuclease E activity; C:cytoplasmic side of plasma membrane; P:regulation of RNA metabolic process; P:RNA phosphodiester bond hydrolysis, endonucleolytic			Coil (COILS); G3DSA:3.40.1260.20 (GENE3D); IPR019307 (PFAM); mobidb-lite (MOBIDB_LITE); mobidb-lite (MOBIDB_LITE); mobidb-lite (MOBIDB_LITE); mobidb-lite (MOBIDB_LITE); mobidb-lite (MOBIDB_LITE); mobidb-lite (MOBIDB_LITE); PTHR30001 (PANTHER); PTHR30001:SF1 (PANTHER)	F:GO:0003723	F:RNA binding
jg975.t1	KAF7264228	---NA---	122									mobidb-lite (MOBIDB_LITE)	no GO terms	no GO terms
jg976.t1	KAF7264229	---NA---	77									mobidb-lite (MOBIDB_LITE)	no GO terms	no GO terms
jg977.t1	KAF7263692	XP_030767882.1transforming growth factor-beta-induced protein ig-h3	75	16	1.2E-17	74.45	5	C:GO:0005615; P:GO:0007155; P:GO:0030198; C:GO:0031012; F:GO:0050839	C:extracellular space; P:cell adhesion; P:extracellular matrix organization; C:extracellular matrix; F:cell adhesion molecule binding			mobidb-lite (MOBIDB_LITE); mobidb-lite (MOBIDB_LITE)	no GO terms	no GO terms
jg978.t1	KAF7276866	XP_030745367.1glycine receptor subunit alpha-2	82	20	1.1E-30	68.14	6	F:GO:0004888; F:GO:0005230; C:GO:0005886; P:GO:0007165; C:GO:0016021; P:GO:0034220	F:transmembrane signaling receptor activity; F:extracellular ligand-gated ion channel activity; C:plasma membrane; P:signal transduction; C:integral component of membrane; P:ion transmembrane transport			G3DSA:1.20.58.390 (GENE3D); CYTOPLASMIC_DOMAIN (PHOBIUS); NON_CYTOPLASMIC_DOMAIN (PHOBIUS); TRANSMEMBRANE (PHOBIUS); IPR036719 (SUPERFAMILY); TMhelix (TMHMM)	P:GO:0006811; C:GO:0016021	P:ion transport; C:integral component of membrane
jg979.t1	KAF7276867	---NA---	68									mobidb-lite (MOBIDB_LITE); mobidb-lite (MOBIDB_LITE)	no GO terms	no GO terms
jg980.t1	KAF7274609	---NA---	71									SIGNAL_PEPTIDE (PHOBIUS); SIGNAL_PEPTIDE_N_REGION (PHOBIUS); SIGNAL_PEPTIDE_C_REGION (PHOBIUS); NON_CYTOPLASMIC_DOMAIN (PHOBIUS); SIGNAL_PEPTIDE_H_REGION (PHOBIUS); SignalP-noTM (SIGNALP_EUK)	no GO terms	no GO terms
jg981.t1	KAF7274610	XP_030748654.1pancreatic triacylglycerol lipase-like	182	20	6.1E-50	63.21	3	P:GO:0016042; F:GO:0016298; F:GO:0052689	P:lipid catabolic process; F:lipase activity; F:carboxylic ester hydrolase activity			IPR000734 (PRINTS); IPR029058 (G3DSA:3.40.50.GENE3D); IPR013818 (PFAM); IPR000734 (PANTHER); IPR029058 (SUPERFAMILY)	F:GO:0052689	F:carboxylic ester hydrolase activity
jg982.t1	KAF7275093	---NA---	101									no IPS match	no IPS match	no IPS match
jg983.t1	KAF7275094	---NA---	84									no IPS match	no IPS match	no IPS match
jg984.t1	KAF7275095	XP_019873738.1 ras-related protein Rab-21-like	218	20	7.0E-85	84.67	6	F:GO:0003924; F:GO:0005525; C:GO:0005769; P:GO:0006886; C:GO:0016020; P:GO:0032482	F:GTPase activity; F:GTP binding; C:early endosome; P:intracellular protein transport; C:membrane; P:Rab protein signal transduction			PR00449 (PRINTS); SM00176 (SMART); SM00174 (SMART); SM00175 (SMART); SM00173 (SMART); G3DSA:3.40.50.300 (GENE3D); IPR001806 (PFAM); IPR005225 (TIGRFAM); PTHR24073 (PANTHER); PTHR24073:SF588 (PANTHER); PS51419 (PROSITE_PROFILES); cd04123 (CDD); IPR027417 (SUPERFAMILY)	F:GO:0003924; F:GO:0005525	F:GTPase activity; F:GTP binding
jg985.t1	KAF7276006	WP_120383936.1tetratricopeptide repeat protein	208	20	3.7E-51	67.9						no IPS match	no IPS match	no IPS match
jg986.t1	KAF7276007	WP_004867847.1tetratricopeptide repeat protein	162	20	5.4E-34	62.8						no IPS match	no IPS match	no IPS match
jg987.t1	KAF7263920	XP_030757870.1annexin B9 isoform X1	324	20	2.9E-164	96.27	3	F:GO:0005509; F:GO:0005544; C:GO:0005737	F:calcium ion binding; F:calcium-dependent phospholipid binding; C:cytoplasm			IPR001464 (PRINTS); IPR018502 (SMART); IPR037104 (G3DSA:1.10.220.GENE3D); IPR037104 (G3DSA:1.10.220.GENE3D); IPR018502 (PFAM); IPR037104 (G3DSA:1.10.220.GENE3D); IPR037104 (G3DSA:1.10.220.GENE3D); PTHR10502 (PANTHER); PTHR10502:SF173 (PANTHER); SSF47874 (SUPERFAMILY)	F:GO:0005509; F:GO:0005544	F:calcium ion binding; F:calcium-dependent phospholipid binding
jg988.t1	KAF7273419	APL98293.1putative DD34D transposase	84	20	6.1E-29	89.58						no IPS match	no IPS match	no IPS match
jg989.t1	KAF7273420	---NA---	110									mobidb-lite (MOBIDB_LITE); mobidb-lite (MOBIDB_LITE)	no GO terms	no GO terms
jg990.t1	KAF7277149	---NA---	112									mobidb-lite (MOBIDB_LITE); mobidb-lite (MOBIDB_LITE); mobidb-lite (MOBIDB_LITE)	no GO terms	no GO terms
jg991.t1	KAF7274769	XP_027717609.1histone H3-like	137	20	9.2E-59	94.89	6	C:GO:0000786; F:GO:0003677; C:GO:0005634; P:GO:0006352; C:GO:0042025; F:GO:0046982	C:nucleosome; F:DNA binding; C:nucleus; P:DNA-templated transcription, initiation; C:host cell nucleus; F:protein heterodimerization activity			IPR000164 (PRINTS); IPR000164 (SMART); IPR007125 (PFAM); IPR009072 (G3DSA:1.10.20.GENE3D); mobidb-lite (MOBIDB_LITE); IPR000164 (PANTHER); PTHR11426:SF163 (PANTHER); IPR000164 (PROSITE_PATTERNS); IPR009072 (SUPERFAMILY)	C:GO:0000786; F:GO:0003677; F:GO:0046982	C:nucleosome; F:DNA binding; F:protein heterodimerization activity
jg992.t1	KAF7276105	---NA---	127									no IPS match	no IPS match	no IPS match
jg993.t1	KAF7276321	XP_018570734.1inter-alpha-trypsin inhibitor heavy chain H4-like isoform X1	407	20	4.0E-25	44.7						IPR013694 (SMART); IPR013694 (PFAM); PTHR10338 (PANTHER); PTHR10338:SF10 (PANTHER); SIGNAL_PEPTIDE_N_REGION (PHOBIUS); SIGNAL_PEPTIDE (PHOBIUS); SIGNAL_PEPTIDE_C_REGION (PHOBIUS); SIGNAL_PEPTIDE_H_REGION (PHOBIUS); NON_CYTOPLASMIC_DOMAIN (PHOBIUS); IPR013694 (PROSITE_PROFILES); SignalP-noTM (SIGNALP_EUK)	no GO terms	no GO terms
jg994.t1	KAF7276768	XP_019757702.1 probable cationic amino acid transporter	78	20	2.9E-17	86.45	3	C:GO:0016021; F:GO:0022857; P:GO:0055085	C:integral component of membrane; F:transmembrane transporter activity; P:transmembrane transport			G3DSA:1.20.1740.10 (GENE3D); PTHR43243 (PANTHER); PTHR43243:SF29 (PANTHER); CYTOPLASMIC_DOMAIN (PHOBIUS); TRANSMEMBRANE (PHOBIUS); NON_CYTOPLASMIC_DOMAIN (PHOBIUS); TMhelix (TMHMM)	no GO terms	no GO terms
jg995.t1	KAF7276258	---NA---	38									no IPS match	no IPS match	no IPS match
jg996.t1	KAF7273977	---NA---	108									no IPS match	no IPS match	no IPS match
jg997.t1	KAF7273978	---NA---	118									SignalP-TM (SIGNALP_GRAM_POSITIVE)	no GO terms	no GO terms
jg998.t1	KAF7277366	XP_030745561.1mitogen-activated protein kinase kinase kinase 11-like isoform X1	362	20	4.7E-171	84.95	3	F:GO:0004672; F:GO:0005524; P:GO:0006468	F:protein kinase activity; F:ATP binding; P:protein phosphorylation			mobidb-lite (MOBIDB_LITE); mobidb-lite (MOBIDB_LITE); mobidb-lite (MOBIDB_LITE); mobidb-lite (MOBIDB_LITE)	no GO terms	no GO terms
jg999.t1	KAF7276390	EGI66102.1Delta-like protein C	131	20	2.2E-9	67.79	3	F:GO:0005509; P:GO:0007154; C:GO:0016020	F:calcium ion binding; P:cell communication; C:membrane			G3DSA:2.10.25.10 (GENE3D); mobidb-lite (MOBIDB_LITE); PTHR24044:SF380 (PANTHER); PTHR24044 (PANTHER)	no GO terms	no GO terms
jg1000.t1	KAF7263549	XP_030759223.1chymotrypsinogen B-like isoform X2	156	20	1.2E-49	52.8	2	F:GO:0004252; P:GO:0006508	F:serine-type endopeptidase activity; P:proteolysis			IPR001254 (SMART); G3DSA:2.40.10.10 (GENE3D); G3DSA:2.40.10.10 (GENE3D); IPR001254 (PFAM); PTHR24256 (PANTHER); IPR001254 (PROSITE_PROFILES); IPR009003 (SUPERFAMILY)	F:GO:0004252; P:GO:0006508	F:serine-type endopeptidase activity; P:proteolysis
jg1001.t1	KAF7263550	---NA---	80									SIGNAL_PEPTIDE_H_REGION (PHOBIUS); SIGNAL_PEPTIDE (PHOBIUS); SIGNAL_PEPTIDE_N_REGION (PHOBIUS); NON_CYTOPLASMIC_DOMAIN (PHOBIUS); SIGNAL_PEPTIDE_C_REGION (PHOBIUS); SignalP-noTM (SIGNALP_EUK)	no GO terms	no GO terms
jg1002.t1	KAF7275214	---NA---	28									mobidb-lite (MOBIDB_LITE); mobidb-lite (MOBIDB_LITE)	no GO terms	no GO terms
jg1003.t1	KAF7264230	---NA---	200									no IPS match	no IPS match	no IPS match
jg1004.t1	KAF7273503	---NA---	83									mobidb-lite (MOBIDB_LITE); mobidb-lite (MOBIDB_LITE)	no GO terms	no GO terms
jg1005.t1	KAF7273504	---NA---	150									Coil (COILS)	no GO terms	no GO terms
jg1006.t1	KAF7274583	---NA---	154									no IPS match	no IPS match	no IPS match
jg1007.t1	KAF7274754	---NA---	138									mobidb-lite (MOBIDB_LITE)	no GO terms	no GO terms
jg1008.t1	KAF7272819	XP_030760863.1uncharacterized protein LOC115885971 isoform X1	132	3	7.9E-23	68.82						Coil (COILS); Coil (COILS)	no GO terms	no GO terms
jg1009.t1	KAF7263036	XP_030754142.1putative inorganic phosphate cotransporter	258	20	1.8E-116	72.37	5	C:GO:0005886; P:GO:0006820; C:GO:0016021; F:GO:0022857; P:GO:0055085	C:plasma membrane; P:anion transport; C:integral component of membrane; F:transmembrane transporter activity; P:transmembrane transport			IPR011701 (PFAM); G3DSA:1.20.1250.20 (GENE3D); G3DSA:1.20.1250.20 (GENE3D); PTHR11662 (PANTHER); TRANSMEMBRANE (PHOBIUS); NON_CYTOPLASMIC_DOMAIN (PHOBIUS); NON_CYTOPLASMIC_DOMAIN (PHOBIUS); CYTOPLASMIC_DOMAIN (PHOBIUS); CYTOPLASMIC_DOMAIN (PHOBIUS); NON_CYTOPLASMIC_DOMAIN (PHOBIUS); CYTOPLASMIC_DOMAIN (PHOBIUS); TRANSMEMBRANE (PHOBIUS); TRANSMEMBRANE (PHOBIUS); TRANSMEMBRANE (PHOBIUS); TRANSMEMBR…	C:GO:0016021; P:GO:0055085	C:integral component of membrane; P:transmembrane transport
jg1010.t1	KAF7275588	XP_030752144.1ubiquitin carboxyl-terminal hydrolase 31	163	20	8.9E-69	84.86	3	P:GO:0006511; P:GO:0016579; F:GO:0036459	P:ubiquitin-dependent protein catabolic process; P:protein deubiquitination; F:thiol-dependent ubiquitinyl hydrolase activity			PTHR44148 (PANTHER); PTHR44148:SF3 (PANTHER)	no GO terms	no GO terms
jg1011.t1	KAF7277309	---NA---	51									no IPS match	no IPS match	no IPS match
jg1012.t1	KAF7277204	XP_019766063.1 endothelin-converting enzyme 2-like	134	20	1.5E-58	79.97	3	F:GO:0004222; P:GO:0006508; C:GO:0016021	F:metalloendopeptidase activity; P:proteolysis; C:integral component of membrane			IPR024079 (G3DSA:3.40.390.GENE3D); IPR018497 (PFAM); IPR000718 (PANTHER); SSF55486 (SUPERFAMILY)	F:GO:0004222; P:GO:0006508; F:GO:0008237	F:metalloendopeptidase activity; P:proteolysis; F:metallopeptidase activity
jg1013.t1	KAF7275536	XP_030753912.1uncharacterized protein LOC115880768	322	20	4.5E-64	70.03	1	F:GO:0008270	F:zinc ion binding			no IPS match	no IPS match	no IPS match
jg1014.t1	KAF7275537	XP_023313211.1uncharacterized protein LOC108904179	128	14	4.9E-14	58.49	6	F:GO:0003676; F:GO:0003677; F:GO:0004190; F:GO:0004803; P:GO:0006313; P:GO:0006508	F:nucleic acid binding; F:DNA binding; F:aspartic-type endopeptidase activity; F:transposase activity; P:transposition, DNA-mediated; P:proteolysis			mobidb-lite (MOBIDB_LITE)	no GO terms	no GO terms
jg1015.t1	KAF7264877	XP_018562629.1BRCA2-interacting transcriptional repressor EMSY isoform X2	362	20	1.2E-28	66.49	2	C:GO:0005654; P:GO:0006355	C:nucleoplasm; P:regulation of transcription, DNA-templated			IPR005491 (SMART); G3DSA:1.10.1240.40 (GENE3D); IPR005491 (PFAM); mobidb-lite (MOBIDB_LITE); mobidb-lite (MOBIDB_LITE); mobidb-lite (MOBIDB_LITE); mobidb-lite (MOBIDB_LITE); IPR033482 (PANTHER); IPR005491 (PROSITE_PROFILES); IPR036142 (SUPERFAMILY)	P:GO:0006355	P:regulation of transcription, DNA-templated
jg1016.t1	KAF7264878	XP_030761595.1trafficking kinesin-binding protein milt isoform X2	844	20	0.0	83.73	7	C:GO:0005739; P:GO:0006605; C:GO:0016459; F:GO:0017022; C:GO:0031410; P:GO:0047496; P:GO:0048311	C:mitochondrion; P:protein targeting; C:myosin complex; F:myosin binding; C:cytoplasmic vesicle; P:vesicle transport along microtubule; P:mitochondrion distribution			Coil (COILS); Coil (COILS); Coil (COILS); Coil (COILS); IPR022154 (PFAM); IPR006933 (PFAM); mobidb-lite (MOBIDB_LITE); mobidb-lite (MOBIDB_LITE); mobidb-lite (MOBIDB_LITE); mobidb-lite (MOBIDB_LITE); PTHR15751 (PANTHER)	no GO terms	no GO terms
jg1017.t1	KAF7276215	WP_070070864.1ferrous iron transport protein B	169	20	5.1E-67	87.19	8	F:GO:0005525; C:GO:0005886; P:GO:0006826; F:GO:0015093; C:GO:0016021; P:GO:0034755; P:GO:0055072; P:GO:0072511	F:GTP binding; C:plasma membrane; P:iron ion transport; F:ferrous iron transmembrane transporter activity; C:integral component of membrane; P:iron ion transmembrane transport; P:iron ion homeostasis; P:divalent inorganic cation transport			IPR006073 (PRINTS); IPR005225 (TIGRFAM); IPR030389 (PFAM); G3DSA:3.40.50.300 (GENE3D); PTHR43185 (PANTHER); IPR030389 (PROSITE_PROFILES); IPR030389 (CDD); IPR027417 (SUPERFAMILY)	F:GO:0005525	F:GTP binding
jg1018.t1	KAF7276754	XP_030749521.1cytochrome P450 4c3-like	167	20	1.5E-26	64.52	4	F:GO:0005506; F:GO:0016705; F:GO:0020037; P:GO:0055114	F:iron ion binding; F:oxidoreductase activity, acting on paired donors, with incorporation or reduction of molecular oxygen; F:heme binding; P:oxidation-reduction process			Coil (COILS); IPR001128 (PFAM); IPR036396 (G3DSA:1.10.630.GENE3D); PTHR24291 (PANTHER); PTHR24291:SF110 (PANTHER); IPR036396 (SUPERFAMILY)	F:GO:0005506; F:GO:0016705; F:GO:0020037; P:GO:0055114	F:iron ion binding; F:oxidoreductase activity, acting on paired donors, with incorporation or reduction of molecular oxygen; F:heme binding; P:oxidation-reduction process
jg1019.t1	KAF7276013	TXJ09393.1SRPBCC family protein	165	20	3.3E-55	71.39						SIGNAL_PEPTIDE_N_REGION (PHOBIUS); SIGNAL_PEPTIDE (PHOBIUS); NON_CYTOPLASMIC_DOMAIN (PHOBIUS); SIGNAL_PEPTIDE_C_REGION (PHOBIUS); SIGNAL_PEPTIDE_H_REGION (PHOBIUS); SignalP-noTM (SIGNALP_EUK)	no GO terms	no GO terms
jg1020.t1	KAF7276014	TXJ09393.1SRPBCC family protein	170	20	2.0E-55	71.39						SIGNAL_PEPTIDE (PHOBIUS); SIGNAL_PEPTIDE_N_REGION (PHOBIUS); NON_CYTOPLASMIC_DOMAIN (PHOBIUS); SIGNAL_PEPTIDE_C_REGION (PHOBIUS); SIGNAL_PEPTIDE_H_REGION (PHOBIUS); SignalP-noTM (SIGNALP_EUK)	no GO terms	no GO terms
jg1021.t1	KAF7275541	XP_030749669.1multidrug resistance-associated protein 4-like isoform X2	232	20	6.5E-65	64.82	4	F:GO:0005524; C:GO:0016021; F:GO:0042626; P:GO:0055085	F:ATP binding; C:integral component of membrane; F:ATPase-coupled transmembrane transporter activity; P:transmembrane transport			IPR011527 (PFAM); IPR036640 (G3DSA:1.20.1560.GENE3D); PTHR24223:SF324 (PANTHER); PTHR24223 (PANTHER); CYTOPLASMIC_DOMAIN (PHOBIUS); TRANSMEMBRANE (PHOBIUS); NON_CYTOPLASMIC_DOMAIN (PHOBIUS); CYTOPLASMIC_DOMAIN (PHOBIUS); NON_CYTOPLASMIC_DOMAIN (PHOBIUS); TRANSMEMBRANE (PHOBIUS); TRANSMEMBRANE (PHOBIUS); IPR036640 (SUPERFAMILY); TMhelix (TMHMM); TMhelix (TMHMM)	F:GO:0005524; C:GO:0016021; F:GO:0042626; P:GO:0055085	F:ATP binding; C:integral component of membrane; F:ATPase-coupled transmembrane transporter activity; P:transmembrane transport
jg1022.t1	KAF7275542	---NA---	194									mobidb-lite (MOBIDB_LITE); mobidb-lite (MOBIDB_LITE); mobidb-lite (MOBIDB_LITE); mobidb-lite (MOBIDB_LITE)	no GO terms	no GO terms
jg1023.t1	KAF7275249	XP_023029528.1liprin-alpha-1 isoform X7	83	20	6.5E-31	100.0	2	C:GO:0045202; P:GO:0050808	C:synapse; P:synapse organization			Coil (COILS); IPR030442 (PTHR12587:PANTHER); IPR029515 (PANTHER)	C:GO:0045202; P:GO:0050808	C:synapse; P:synapse organization
jg1024.t1	KAF7269830	APL98293.1putative DD34D transposase	145	20	2.4E-49	75.14						G3DSA:3.30.420.470 (GENE3D)	no GO terms	no GO terms
jg1025.t1	KAF7269831	---NA---	92									mobidb-lite (MOBIDB_LITE)	no GO terms	no GO terms
jg1026.t1	KAF7264871	XP_019767198.1 plasminogen	449	20	1.9E-174	70.37	2	F:GO:0004252; P:GO:0006508	F:serine-type endopeptidase activity; P:proteolysis			IPR001314 (PRINTS); IPR001254 (SMART); IPR001254 (PFAM); G3DSA:2.40.10.10 (GENE3D); PTHR44081:SF1 (PANTHER); PTHR44081 (PANTHER); IPR018114 (PROSITE_PATTERNS); IPR001254 (PROSITE_PROFILES); IPR001254 (CDD); IPR009003 (SUPERFAMILY)	F:GO:0004252; P:GO:0006508	F:serine-type endopeptidase activity; P:proteolysis
jg1027.t1	KAF7276255	---NA---	212									no IPS match	no IPS match	no IPS match
jg1028.t1	KAF7276256	---NA---	78									no IPS match	no IPS match	no IPS match
jg1029.t1	KAF7276905	XP_030748172.1uncharacterized protein LOC115876511	173	3	4.7E-44	55.54	2	C:GO:0016020; C:GO:0016021	C:membrane; C:integral component of membrane			CYTOPLASMIC_DOMAIN (PHOBIUS); NON_CYTOPLASMIC_DOMAIN (PHOBIUS); TRANSMEMBRANE (PHOBIUS); TMhelix (TMHMM)	no GO terms	no GO terms
jg1030.t1	KAF7263096	---NA---	122									no IPS match	no IPS match	no IPS match
jg1031.t1	KAF7263097	XP_030751184.1uncharacterized protein LOC115878739 isoform X2	233	3	3.1E-22	52.38						SIGNAL_PEPTIDE_N_REGION (PHOBIUS); NON_CYTOPLASMIC_DOMAIN (PHOBIUS); SIGNAL_PEPTIDE_H_REGION (PHOBIUS); SIGNAL_PEPTIDE (PHOBIUS); SIGNAL_PEPTIDE_C_REGION (PHOBIUS); SignalP-noTM (SIGNALP_EUK)	no GO terms	no GO terms
jg1032.t1	KAF7274862	APL98293.1putative DD34D transposase	164	20	5.1E-64	80.48						IPR001888 (PFAM); G3DSA:3.30.420.470 (GENE3D)	no GO terms	no GO terms
jg1033.t1	KAF7274905	---NA---	70									no IPS match	no IPS match	no IPS match
jg1034.t1	KAF7274906	APL98304.1putative DD41D transposase	102	20	2.5E-24	71.95						G3DSA:3.30.420.470 (GENE3D)	no GO terms	no GO terms
jg1035.t1	KAF7276103	XP_030768109.1putative aminopeptidase W07G4.4	135	20	6.1E-47	77.83	5	F:GO:0004177; C:GO:0005737; P:GO:0006508; F:GO:0008235; F:GO:0030145	F:aminopeptidase activity; C:cytoplasm; P:proteolysis; F:metalloexopeptidase activity; F:manganese ion binding			mobidb-lite (MOBIDB_LITE); IPR011356 (PANTHER); PTHR11963:SF23 (PANTHER); SSF53187 (SUPERFAMILY)	F:GO:0004177; C:GO:0005737; F:GO:0008235; P:GO:0019538; F:GO:0030145	F:aminopeptidase activity; C:cytoplasm; F:metalloexopeptidase activity; P:protein metabolic process; F:manganese ion binding
jg1036.t1	KAF7276531	XP_030762548.1ankyrin repeat and IBR domain-containing protein 1-like	75	20	3.1E-16	94.32	7	C:GO:0000151; P:GO:0000209; C:GO:0005737; F:GO:0031624; P:GO:0032436; F:GO:0046872; F:GO:0061630	C:ubiquitin ligase complex; P:protein polyubiquitination; C:cytoplasm; F:ubiquitin conjugating enzyme binding; P:positive regulation of proteasomal ubiquitin-dependent protein catabolic process; F:metal ion binding; F:ubiquitin protein ligase activity			Coil (COILS); mobidb-lite (MOBIDB_LITE); mobidb-lite (MOBIDB_LITE); mobidb-lite (MOBIDB_LITE)	no GO terms	no GO terms
jg1037.t1	KAF7263808	KMQ90563.1gag pol polyprotein	165	20	4.5E-44	65.49	2	F:GO:0003676; P:GO:0015074	F:nucleic acid binding; P:DNA integration			G3DSA:2.30.30.140 (GENE3D); G3DSA:1.10.10.2300 (GENE3D); mobidb-lite (MOBIDB_LITE); PTHR38681 (PANTHER)	no GO terms	no GO terms
jg1038.t1	KAF7262973	---NA---	160									mobidb-lite (MOBIDB_LITE); mobidb-lite (MOBIDB_LITE)	no GO terms	no GO terms
jg1039.t1	KAF7274470	XP_019769740.1 5-oxoprolinase	481	20	3.2E-215	84.1	11	F:GO:0004347; C:GO:0005829; P:GO:0005982; P:GO:0005985; P:GO:0006094; P:GO:0006096; P:GO:0006098; P:GO:0006749; P:GO:0009190; F:GO:0017168; P:GO:0035556	F:glucose-6-phosphate isomerase activity; C:cytosol; P:starch metabolic process; P:sucrose metabolic process; P:gluconeogenesis; P:glycolytic process; P:pentose-phosphate shunt; P:glutathione metabolic process; P:cyclic nucleotide biosynthetic process; F:5-oxoprolinase (ATP-hydrolyzing) activity; P:intracellular signal transduction			IPR003692 (PFAM); IPR002821 (PFAM); PTHR11365 (PANTHER); PTHR11365:SF2 (PANTHER)	F:GO:0003824; F:GO:0016787	F:catalytic activity; F:hydrolase activity
jg1040.t1	KAF7275804	XP_030747140.1WW domain-containing oxidoreductase	426	20	1.8E-190	80.0	1	F:GO:0005515	F:protein binding			IPR002347 (PRINTS); IPR001202 (SMART); G3DSA:3.40.50.720 (GENE3D); G3DSA:2.20.70.10 (GENE3D); IPR002347 (PFAM); G3DSA:2.20.70.10 (GENE3D); IPR001202 (PFAM); PTHR24320:SF117 (PANTHER); PTHR24320 (PANTHER); IPR001202 (PROSITE_PATTERNS); IPR001202 (PROSITE_PROFILES); IPR001202 (PROSITE_PROFILES); IPR001202 (CDD); IPR001202 (CDD); IPR036020 (SUPERFAMILY); IPR036291 (SUPERFAMILY); IPR036020 (SUPERFAMI…	F:GO:0005515	F:protein binding
jg1041.t1	KAF7264942	---NA---	86									mobidb-lite (MOBIDB_LITE)	no GO terms	no GO terms
jg1042.t1	KAF7264943	APL98293.1putative DD34D transposase	80	20	1.7E-20	71.14						no IPS match	no IPS match	no IPS match
jg1043.t1	KAF7273647	---NA---	103									no IPS match	no IPS match	no IPS match
jg1044.t1	KAF7273648	---NA---	102									mobidb-lite (MOBIDB_LITE); mobidb-lite (MOBIDB_LITE); mobidb-lite (MOBIDB_LITE)	no GO terms	no GO terms
jg1045.t1	KAF7277190	XP_030753623.1ejaculatory bulb-specific protein 3-like	47	20	1.3E-15	92.12	6	C:GO:0000811; F:GO:0004553; P:GO:0005975; P:GO:0006260; C:GO:0016021; F:GO:0030246	C:GINS complex; F:hydrolase activity, hydrolyzing O-glycosyl compounds; P:carbohydrate metabolic process; P:DNA replication; C:integral component of membrane; F:carbohydrate binding			IPR005055 (PFAM); IPR036682 (G3DSA:1.10.2080.GENE3D); IPR036682 (SUPERFAMILY)	no GO terms	no GO terms
jg1046.t1	KAF7272163	---NA---	105									mobidb-lite (MOBIDB_LITE)	no GO terms	no GO terms
jg1047.t1	KAF7272164	---NA---	206									mobidb-lite (MOBIDB_LITE); mobidb-lite (MOBIDB_LITE)	no GO terms	no GO terms
jg1048.t1	KAF7272165	---NA---	155									mobidb-lite (MOBIDB_LITE)	no GO terms	no GO terms
jg1049.t1	KAF7275616	XP_019759668.1 protocadherin-23-like	351	20	2.5E-129	68.98	3	F:GO:0005509; P:GO:0007156; C:GO:0016020	F:calcium ion binding; P:homophilic cell adhesion via plasma membrane adhesion molecules; C:membrane			IPR002126 (PRINTS); IPR002126 (SMART); G3DSA:2.60.40.60 (GENE3D); G3DSA:2.60.40.60 (GENE3D); IPR002126 (PFAM); mobidb-lite (MOBIDB_LITE); mobidb-lite (MOBIDB_LITE); PTHR24026 (PANTHER); NON_CYTOPLASMIC_DOMAIN (PHOBIUS); CYTOPLASMIC_DOMAIN (PHOBIUS); TRANSMEMBRANE (PHOBIUS); PS50268 (PROSITE_PROFILES); cd11304 (CDD); cd11304 (CDD); IPR015919 (SUPERFAMILY); IPR015919 (SUPERFAMILY); TMhelix (TMHMM)	F:GO:0005509; P:GO:0007156; C:GO:0016020	F:calcium ion binding; P:homophilic cell adhesion via plasma membrane adhesion molecules; C:membrane
jg1050.t1	KAF7263539	XP_030749346.1discoidin domain-containing receptor 2-like	78	20	6.7E-22	77.57	9	F:GO:0005518; C:GO:0005581; C:GO:0005887; P:GO:0007169; P:GO:0007275; P:GO:0018108; P:GO:0033674; F:GO:0038062; C:GO:0043235	F:collagen binding; C:collagen trimer; C:integral component of plasma membrane; P:transmembrane receptor protein tyrosine kinase signaling pathway; P:multicellular organism development; P:peptidyl-tyrosine phosphorylation; P:positive regulation of kinase activity; F:protein tyrosine kinase collagen receptor activity; C:receptor complex			G3DSA:2.60.120.1190 (GENE3D)	no GO terms	no GO terms
jg1051.t1	KAF7276460	XP_019767844.1 spore wall protein 2-like	66	6	7.2E-9	73.04						SIGNAL_PEPTIDE (PHOBIUS); SIGNAL_PEPTIDE_H_REGION (PHOBIUS); SIGNAL_PEPTIDE_N_REGION (PHOBIUS); SIGNAL_PEPTIDE_C_REGION (PHOBIUS); NON_CYTOPLASMIC_DOMAIN (PHOBIUS); SignalP-noTM (SIGNALP_EUK); SignalP-TM (SIGNALP_GRAM_POSITIVE)	no GO terms	no GO terms
jg1052.t1	KAF7275744	XP_030757930.1putative sodium-coupled neutral amino acid transporter 10	271	20	5.3E-127	83.06	3	P:GO:0003333; F:GO:0015171; C:GO:0016021	P:amino acid transmembrane transport; F:amino acid transmembrane transporter activity; C:integral component of membrane			IPR013057 (PFAM); PTHR22950:SF264 (PANTHER); PTHR22950 (PANTHER); TRANSMEMBRANE (PHOBIUS); TRANSMEMBRANE (PHOBIUS); TRANSMEMBRANE (PHOBIUS); TRANSMEMBRANE (PHOBIUS); NON_CYTOPLASMIC_DOMAIN (PHOBIUS); NON_CYTOPLASMIC_DOMAIN (PHOBIUS); TRANSMEMBRANE (PHOBIUS); TRANSMEMBRANE (PHOBIUS); NON_CYTOPLASMIC_DOMAIN (PHOBIUS); CYTOPLASMIC_DOMAIN (PHOBIUS); CYTOPLASMIC_DOMAIN (PHOBIUS); CYTOPLASMIC_DOMAIN (P…	no GO terms	no GO terms
jg1053.t1	KAF7276317	XP_019766675.1 neurogenic locus notch homolog protein 1-like	214	20	8.0E-86	82.81	2	F:GO:0005509; C:GO:0016021	F:calcium ion binding; C:integral component of membrane			PR00021 (PRINTS); IPR000742 (SMART); G3DSA:2.10.25.10 (GENE3D); PTHR22963:SF29 (PANTHER); PTHR22963 (PANTHER); IPR013032 (PROSITE_PATTERNS); IPR000742 (PROSITE_PROFILES); IPR000742 (PROSITE_PROFILES); IPR000742 (PROSITE_PROFILES); SSF90148 (SUPERFAMILY); SSF57196 (SUPERFAMILY); SSF90148 (SUPERFAMILY)	no GO terms	no GO terms
jg1054.t1	KAF7264163	---NA---	82									mobidb-lite (MOBIDB_LITE)	no GO terms	no GO terms
jg1055.t1	KAF7263772	---NA---	150									CYTOPLASMIC_DOMAIN (PHOBIUS); NON_CYTOPLASMIC_DOMAIN (PHOBIUS); TRANSMEMBRANE (PHOBIUS)	no GO terms	no GO terms
jg1056.t1	KAF7276110	---NA---	33									no IPS match	no IPS match	no IPS match
jg1057.t1	KAF7274723	XP_027221552.1probable histone-binding protein Caf1 isoform X4	383	20	9.4E-170	77.53	2	F:GO:0005515; C:GO:0005634	F:protein binding; C:nucleus			Coil (COILS); IPR020472 (PRINTS); IPR001680 (SMART); IPR001680 (PFAM); IPR015943 (G3DSA:2.130.10.GENE3D); PTHR22850 (PANTHER); PTHR22850:SF90 (PANTHER); IPR019775 (PROSITE_PATTERNS); IPR019775 (PROSITE_PATTERNS); IPR017986 (PROSITE_PROFILES); IPR001680 (PROSITE_PROFILES); IPR001680 (PROSITE_PROFILES); IPR001680 (PROSITE_PROFILES); IPR036322 (SUPERFAMILY)	F:GO:0005515	F:protein binding
jg1058.t1	KAF7264317	---NA---	44									mobidb-lite (MOBIDB_LITE)	no GO terms	no GO terms
jg1059.t1	KAF7263364	XP_030753315.1uncharacterized protein LOC115880274 isoform X2	825	20	2.7E-222	57.58	1	C:GO:0016020	C:membrane			IPR032675 (G3DSA:3.80.10.GENE3D); mobidb-lite (MOBIDB_LITE); mobidb-lite (MOBIDB_LITE); mobidb-lite (MOBIDB_LITE); mobidb-lite (MOBIDB_LITE); mobidb-lite (MOBIDB_LITE); NON_CYTOPLASMIC_DOMAIN (PHOBIUS); CYTOPLASMIC_DOMAIN (PHOBIUS); TRANSMEMBRANE (PHOBIUS); SSF52058 (SUPERFAMILY); TMhelix (TMHMM)	no GO terms	no GO terms
jg1060.t1	KAF7281958	---NA---	199									mobidb-lite (MOBIDB_LITE); mobidb-lite (MOBIDB_LITE); mobidb-lite (MOBIDB_LITE); mobidb-lite (MOBIDB_LITE)	no GO terms	no GO terms
jg1061.t1	KAF7263545	---NA---	232									no IPS match	no IPS match	no IPS match
jg1062.t1	KAF7264111	XP_030767886.1amino acid transporter AVT1I	179	20	1.1E-64	79.68	2	C:GO:0005886; C:GO:0016021	C:plasma membrane; C:integral component of membrane			IPR013057 (PFAM); PTHR22950:SF463 (PANTHER); PTHR22950 (PANTHER); TRANSMEMBRANE (PHOBIUS); CYTOPLASMIC_DOMAIN (PHOBIUS); NON_CYTOPLASMIC_DOMAIN (PHOBIUS); TRANSMEMBRANE (PHOBIUS); CYTOPLASMIC_DOMAIN (PHOBIUS); NON_CYTOPLASMIC_DOMAIN (PHOBIUS); TRANSMEMBRANE (PHOBIUS); TMhelix (TMHMM); TMhelix (TMHMM); TMhelix (TMHMM)	no GO terms	no GO terms
jg1063.t1	KAF7265015	XP_030755508.1chitin synthase chs-2-like isoform X1	101	20	1.7E-17	71.62	5	F:GO:0004100; P:GO:0006035; C:GO:0016020; C:GO:0030428; C:GO:0071944	F:chitin synthase activity; P:cuticle chitin biosynthetic process; C:membrane; C:cell septum; C:cell periphery			NON_CYTOPLASMIC_DOMAIN (PHOBIUS); CYTOPLASMIC_DOMAIN (PHOBIUS); TRANSMEMBRANE (PHOBIUS); TMhelix (TMHMM)	no GO terms	no GO terms
jg1064.t1	KAF7273256	---NA---	89									mobidb-lite (MOBIDB_LITE); mobidb-lite (MOBIDB_LITE)	no GO terms	no GO terms
jg1065.t1	KAF7264592	---NA---	116									no IPS match	no IPS match	no IPS match
jg1066.t1	KAF7277097	XP_030755861.1vacuolar protein sorting-associated protein 13A-like	376	20	2.3E-184	79.27	4	P:GO:0006623; P:GO:0007005; C:GO:0019898; P:GO:0045053	P:protein targeting to vacuole; P:mitochondrion organization; C:extrinsic component of membrane; P:protein retention in Golgi apparatus			IPR009543 (PFAM); mobidb-lite (MOBIDB_LITE); IPR026847 (PANTHER); PTHR16166:SF22 (PANTHER)	no GO terms	no GO terms
jg1067.t1	KAF7264328	VVC32162.1CUB domain	386	20	4.2E-117	50.67						PTHR33236 (PANTHER); SIGNAL_PEPTIDE_C_REGION (PHOBIUS); NON_CYTOPLASMIC_DOMAIN (PHOBIUS); SIGNAL_PEPTIDE_H_REGION (PHOBIUS); SIGNAL_PEPTIDE (PHOBIUS); SIGNAL_PEPTIDE_N_REGION (PHOBIUS); IPR000859 (PROSITE_PROFILES); SignalP-noTM (SIGNALP_EUK)	no GO terms	no GO terms
jg1068.t1	KAF7264329	---NA---	86									NON_CYTOPLASMIC_DOMAIN (PHOBIUS); CYTOPLASMIC_DOMAIN (PHOBIUS); TRANSMEMBRANE (PHOBIUS); TMhelix (TMHMM)	no GO terms	no GO terms
jg1069.t1	KAF7264678	---NA---	129									no IPS match	no IPS match	no IPS match
jg1070.t1	KAF7262809	---NA---	59									no IPS match	no IPS match	no IPS match
jg1071.t1	KAF7274305	XP_030766240.1serine/threonine-protein kinase N isoform X2	285	20	1.8E-117	85.11	6	F:GO:0004674; F:GO:0005524; P:GO:0006468; P:GO:0007165; P:GO:0009069; F:GO:0017049	F:protein serine/threonine kinase activity; F:ATP binding; P:protein phosphorylation; P:signal transduction; P:serine family amino acid metabolic process; F:GTP-Rho binding			Coil (COILS); Coil (COILS); Coil (COILS); IPR011072 (SMART); G3DSA:1.10.287.160 (GENE3D); G3DSA:1.10.287.160 (GENE3D); IPR011072 (PFAM); PTHR24356 (PANTHER); PTHR24356:SF210 (PANTHER); IPR037313 (CDD); cd11623 (CDD); IPR036274 (SUPERFAMILY); IPR036274 (SUPERFAMILY); IPR036274 (SUPERFAMILY)	F:GO:0004674; P:GO:0006468; P:GO:0007165; F:GO:0017049	F:protein serine/threonine kinase activity; P:protein phosphorylation; P:signal transduction; F:GTP-Rho binding
jg1072.t1	KAF7274306	---NA---	186									mobidb-lite (MOBIDB_LITE)	no GO terms	no GO terms
jg1073.t1	KAF7274307	XP_019766182.1 serine/threonine-protein kinase N-like	926	20	0.0	57.41	2	P:GO:0009987; F:GO:0016740	P:cellular process; F:transferase activity			mobidb-lite (MOBIDB_LITE); mobidb-lite (MOBIDB_LITE); mobidb-lite (MOBIDB_LITE); mobidb-lite (MOBIDB_LITE); mobidb-lite (MOBIDB_LITE); mobidb-lite (MOBIDB_LITE); mobidb-lite (MOBIDB_LITE); mobidb-lite (MOBIDB_LITE); mobidb-lite (MOBIDB_LITE); mobidb-lite (MOBIDB_LITE); mobidb-lite (MOBIDB_LITE); mobidb-lite (MOBIDB_LITE); mobidb-lite (MOBIDB_LITE); mobidb-lite (MOBIDB_LITE); mobidb-lite (MOBIDB_L…	no GO terms	no GO terms
jg1074.t1	KAF7274308	XP_030766239.1serine/threonine-protein kinase N isoform X1	814	20	0.0	83.63	6	F:GO:0004674; F:GO:0005524; P:GO:0009069; F:GO:0017049; P:GO:0018105; P:GO:0035556	F:protein serine/threonine kinase activity; F:ATP binding; P:serine family amino acid metabolic process; F:GTP-Rho binding; P:peptidyl-serine phosphorylation; P:intracellular signal transduction			IPR000961 (SMART); IPR000719 (SMART); IPR000008 (SMART); IPR000719 (PFAM); G3DSA:3.30.200.20 (GENE3D); G3DSA:1.10.510.10 (GENE3D); IPR017892 (PFAM); mobidb-lite (MOBIDB_LITE); mobidb-lite (MOBIDB_LITE); mobidb-lite (MOBIDB_LITE); mobidb-lite (MOBIDB_LITE); PTHR24356:SF210 (PANTHER); PTHR24356 (PANTHER); IPR008271 (PROSITE_PATTERNS); IPR017441 (PROSITE_PATTERNS); IPR000961 (PROSITE_PROFILES); IPR0…	F:GO:0004672; F:GO:0004674; F:GO:0005524; P:GO:0006468	F:protein kinase activity; F:protein serine/threonine kinase activity; F:ATP binding; P:protein phosphorylation
jg1075.t1	KAF7274309	RZC39388.1tRNA-splicing endonuclease subunit Sen15-like	164	20	6.7E-48	61.91	10	F:GO:0000166; F:GO:0000213; C:GO:0000214; F:GO:0003676; F:GO:0005515; C:GO:0005737; P:GO:0006388; P:GO:0006457; P:GO:0006986; P:GO:0051252	F:nucleotide binding; F:tRNA-intron endonuclease activity; C:tRNA-intron endonuclease complex; F:nucleic acid binding; F:protein binding; C:cytoplasm; P:tRNA splicing, via endonucleolytic cleavage and ligation; P:protein folding; P:response to unfolded protein; P:regulation of RNA metabolic process			IPR018593 (PFAM); IPR011856 (G3DSA:3.40.1350.GENE3D); PTHR28582 (PANTHER); IPR036167 (SUPERFAMILY)	F:GO:0000213; F:GO:0003676; F:GO:0004518; P:GO:0006388	F:tRNA-intron endonuclease activity; F:nucleic acid binding; F:nuclease activity; P:tRNA splicing, via endonucleolytic cleavage and ligation
jg1076.t1	KAF7274310	XP_030766151.1SIN3-HDAC complex-associated factor-like	316	20	4.1E-118	74.1	3	C:GO:0016020; C:GO:0016580; P:GO:0030336	C:membrane; C:Sin3 complex; P:negative regulation of cell migration			IPR026065 (PFAM); mobidb-lite (MOBIDB_LITE); mobidb-lite (MOBIDB_LITE); mobidb-lite (MOBIDB_LITE); mobidb-lite (MOBIDB_LITE); IPR026065 (PANTHER)	no GO terms	no GO terms
jg1077.t1	KAF7263273	---NA---	97									mobidb-lite (MOBIDB_LITE); mobidb-lite (MOBIDB_LITE); mobidb-lite (MOBIDB_LITE)	no GO terms	no GO terms
jg1078.t1	KAF7263412	XP_030754154.1serine/arginine repetitive matrix protein 1 isoform X1	95	20	4.8E-38	92.05						mobidb-lite (MOBIDB_LITE); mobidb-lite (MOBIDB_LITE)	no GO terms	no GO terms
jg1079.t1	KAF7275124	XP_030757329.1equilibrative nucleoside transporter 4	555	20	2.3E-294	81.2	6	F:GO:0005337; C:GO:0005886; F:GO:0008504; P:GO:0015844; C:GO:0016021; P:GO:1901642	F:nucleoside transmembrane transporter activity; C:plasma membrane; F:monoamine transmembrane transporter activity; P:monoamine transport; C:integral component of membrane; P:nucleoside transmembrane transport			IPR002259 (PRINTS); IPR002259 (PFAM); IPR002259 (PIRSF); IPR002259 (PANTHER); IPR030198 (PTHR10332:PANTHER); CYTOPLASMIC_DOMAIN (PHOBIUS); TRANSMEMBRANE (PHOBIUS); TRANSMEMBRANE (PHOBIUS); NON_CYTOPLASMIC_DOMAIN (PHOBIUS); TRANSMEMBRANE (PHOBIUS); TRANSMEMBRANE (PHOBIUS); TRANSMEMBRANE (PHOBIUS); CYTOPLASMIC_DOMAIN (PHOBIUS); CYTOPLASMIC_DOMAIN (PHOBIUS); TRANSMEMBRANE (PHOBIUS); NON_CYTOPLASMIC_…	F:GO:0005337; F:GO:0008504; C:GO:0016021; P:GO:0055085; P:GO:1901642	F:nucleoside transmembrane transporter activity; F:monoamine transmembrane transporter activity; C:integral component of membrane; P:transmembrane transport; P:nucleoside transmembrane transport
jg1080.t1	KAF7275125	XP_030757328.1E3 ubiquitin-protein ligase ZNRF1	129	20	1.2E-55	74.24						mobidb-lite (MOBIDB_LITE); mobidb-lite (MOBIDB_LITE); mobidb-lite (MOBIDB_LITE)	no GO terms	no GO terms
jg1081.t1	KAF7276145	XP_019757702.1 probable cationic amino acid transporter	78	20	2.9E-17	86.45	3	C:GO:0016021; F:GO:0022857; P:GO:0055085	C:integral component of membrane; F:transmembrane transporter activity; P:transmembrane transport			G3DSA:1.20.1740.10 (GENE3D); PTHR43243 (PANTHER); PTHR43243:SF29 (PANTHER); CYTOPLASMIC_DOMAIN (PHOBIUS); TRANSMEMBRANE (PHOBIUS); NON_CYTOPLASMIC_DOMAIN (PHOBIUS); TMhelix (TMHMM)	no GO terms	no GO terms
jg1082.t1	KAF7276028	WP_100242283.1MULTISPECIES: glutamine-hydrolyzing GMP synthase	599	20	1.1E-153	94.24	7	F:GO:0003922; F:GO:0005524; P:GO:0006144; P:GO:0006177; P:GO:0006536; P:GO:0006541; F:GO:0016462	F:GMP synthase (glutamine-hydrolyzing) activity; F:ATP binding; P:purine nucleobase metabolic process; P:GMP biosynthetic process; P:glutamate metabolic process; P:glutamine metabolic process; F:pyrophosphatase activity			PR00096 (PRINTS); PR00097 (PRINTS); IPR014729 (G3DSA:3.40.50.GENE3D); IPR029062 (G3DSA:3.40.50.GENE3D); IPR022310 (PFAM); IPR029062 (G3DSA:3.40.50.GENE3D); IPR017926 (PFAM); IPR004739 (TIGRFAM); PTHR11922 (PANTHER); PTHR11922:SF2 (PANTHER); IPR017926 (PROSITE_PROFILES); IPR025777 (PROSITE_PROFILES); IPR017926 (PROSITE_PROFILES); IPR025777 (PROSITE_PROFILES); IPR004739 (CDD); IPR004739 (CDD); IPR0…	F:GO:0003922; F:GO:0005524; P:GO:0006177; F:GO:0016462	F:GMP synthase (glutamine-hydrolyzing) activity; F:ATP binding; P:GMP biosynthetic process; F:pyrophosphatase activity
jg1083.t1	KAF7263762	---NA---	14									no IPS match	no IPS match	no IPS match
jg1084.t1	KAF7263788	XP_030749728.1larval cuticle protein LCP-22-like	134	20	2.5E-32	68.29	1	F:GO:0042302	F:structural constituent of cuticle			IPR000618 (PRINTS); IPR000618 (PFAM); PTHR10380 (PANTHER); PTHR10380:SF154 (PANTHER); IPR031311 (PROSITE_PATTERNS); SIGNAL_PEPTIDE_N_REGION (PHOBIUS); SIGNAL_PEPTIDE_C_REGION (PHOBIUS); NON_CYTOPLASMIC_DOMAIN (PHOBIUS); SIGNAL_PEPTIDE_H_REGION (PHOBIUS); SIGNAL_PEPTIDE (PHOBIUS); IPR000618 (PROSITE_PROFILES); PS51257 (PROSITE_PROFILES); SignalP-TM (SIGNALP_GRAM_POSITIVE); SignalP-noTM (SIGNALP_GR…	F:GO:0042302	F:structural constituent of cuticle
jg1085.t1	KAF7275685	XP_019769888.1 two pore calcium channel protein 1-like isoform X1	107	1	2.4E-6	65.15						no IPS match	no IPS match	no IPS match
jg1086.t1	KAF7277340	XP_030766336.1ADAMTS-like protein 3	275	20	2.5E-111	71.04	3	F:GO:0004222; P:GO:0030198; C:GO:0031012	F:metalloendopeptidase activity; P:extracellular matrix organization; C:extracellular matrix			IPR000884 (SMART); IPR036383 (G3DSA:2.20.100.GENE3D); IPR010909 (PFAM); mobidb-lite (MOBIDB_LITE); mobidb-lite (MOBIDB_LITE); PTHR13723:SF254 (PANTHER); PTHR13723 (PANTHER); IPR000884 (PROSITE_PROFILES); IPR010909 (PROSITE_PROFILES); IPR000884 (PROSITE_PROFILES); IPR036383 (SUPERFAMILY); IPR036383 (SUPERFAMILY)	F:GO:0008233	F:peptidase activity
jg1087.t1	KAF7276268	---NA---	85									mobidb-lite (MOBIDB_LITE)	no GO terms	no GO terms
jg1088.t1	KAF7263507	KRT79099.1CUB domain-containing protein	94	20	7.3E-39	77.57	2	F:GO:0005515; C:GO:0016021	F:protein binding; C:integral component of membrane			G3DSA:2.40.128.620 (GENE3D); CYTOPLASMIC_DOMAIN (PHOBIUS); TRANSMEMBRANE (PHOBIUS); NON_CYTOPLASMIC_DOMAIN (PHOBIUS); IPR002172 (PROSITE_PROFILES); IPR036055 (SUPERFAMILY); TMhelix (TMHMM)	F:GO:0005515	F:protein binding
jg1089.t1	KAF7277418	XP_023017401.1organic cation transporter protein-like	121	20	2.7E-30	88.61	3	C:GO:0016021; F:GO:0022857; P:GO:0055085	C:integral component of membrane; F:transmembrane transporter activity; P:transmembrane transport			G3DSA:1.20.1250.20 (GENE3D); mobidb-lite (MOBIDB_LITE); PTHR24064:SF437 (PANTHER); PTHR24064 (PANTHER); CYTOPLASMIC_DOMAIN (PHOBIUS); NON_CYTOPLASMIC_DOMAIN (PHOBIUS); TRANSMEMBRANE (PHOBIUS); IPR020846 (CDD); TMhelix (TMHMM)	no GO terms	no GO terms
jg1090.t1	KAF7276431	XP_019905988.1coiled-coil domain-containing protein 180	644	20	3.5E-177	48.56						Coil (COILS); Coil (COILS); IPR028089 (PFAM); IPR026701 (PTHR21444:PANTHER); PTHR21444 (PANTHER)	no GO terms	no GO terms
jg1090.t2	KAF7276430	XP_019905988.1coiled-coil domain-containing protein 180	650	20	2.8E-182	51.7						Coil (COILS); Coil (COILS); IPR028089 (PFAM); IPR026701 (PTHR21444:PANTHER); PTHR21444 (PANTHER)	no GO terms	no GO terms
jg1091.t1	KAF7276989	---NA---	104									no IPS match	no IPS match	no IPS match
jg1092.t1	KAF7275062	XP_030752105.1uncharacterized protein LOC115879417 isoform X2	280	2	5.2E-16	46.01						mobidb-lite (MOBIDB_LITE)	no GO terms	no GO terms
jg1093.t1	KAF7275063	XP_030752106.1adenylosuccinate lyase-like	70	20	4.3E-20	82.89	8	F:GO:0004018; C:GO:0005829; P:GO:0006144; P:GO:0006189; P:GO:0006522; P:GO:0006531; P:GO:0044208; F:GO:0070626	F:N6-(1,2-dicarboxyethyl)AMP AMP-lyase (fumarate-forming) activity; C:cytosol; P:purine nucleobase metabolic process; P:'de novo' IMP biosynthetic process; P:alanine metabolic process; P:aspartate metabolic process; P:'de novo' AMP biosynthetic process; F:(S)-2-(5-amino-1-(5-phospho-D-ribosyl)imidazole-4-carboxamido)succinate AMP-lyase (fumarate-forming) activity			IPR024083 (G3DSA:1.10.275.GENE3D); PTHR43172 (PANTHER)	no GO terms	no GO terms
jg1094.t1	KAF7274902	---NA---	131									Coil (COILS)	no GO terms	no GO terms
jg1095.t1	KAF7264890	XP_030745049.1coiled-coil domain-containing protein AGAP005037 isoform X9	88	20	1.0E-34	90.51						mobidb-lite (MOBIDB_LITE); mobidb-lite (MOBIDB_LITE)	no GO terms	no GO terms
jg1096.t1	KAF7277565	XP_030767557.1dynein heavy chain 1, axonemal-like isoform X2	236	20	2.2E-116	91.29	6	P:GO:0003341; F:GO:0003777; F:GO:0005524; C:GO:0005858; C:GO:0005874; F:GO:0016887	P:cilium movement; F:microtubule motor activity; F:ATP binding; C:axonemal dynein complex; C:microtubule; F:ATPase activity			IPR035706 (PFAM); G3DSA:3.40.50.11510 (GENE3D); IPR026983 (PANTHER); IPR026975 (PTHR10676:PANTHER)	P:GO:0003341; F:GO:0003777; C:GO:0005858; P:GO:0007018; F:GO:0016887	P:cilium movement; F:microtubule motor activity; C:axonemal dynein complex; P:microtubule-based movement; F:ATPase activity
jg1097.t1	KAF7264330	XP_030757707.1uncharacterized protein LOC115883483	65	2	1.5E-14	74.8						no IPS match	no IPS match	no IPS match
jg1098.t1	KAF7275096	XP_030746773.1protein lethal(3)malignant blood neoplasm 1 isoform X1	539	20	3.6E-106	48.97	1	F:GO:0042302	F:structural constituent of cuticle			mobidb-lite (MOBIDB_LITE); mobidb-lite (MOBIDB_LITE); mobidb-lite (MOBIDB_LITE); mobidb-lite (MOBIDB_LITE); mobidb-lite (MOBIDB_LITE); PTHR10380:SF119 (PANTHER); PTHR10380 (PANTHER); IPR031311 (PROSITE_PATTERNS); IPR000618 (PROSITE_PROFILES); IPR000618 (PROSITE_PROFILES)	F:GO:0042302	F:structural constituent of cuticle
jg1099.t1	KAF7276896	XP_030745952.1uncharacterized protein LOC115874802 isoform X1	118	1	6.8E-10	60.0						no IPS match	no IPS match	no IPS match
jg1100.t1	KAF7276897	---NA---	155									no IPS match	no IPS match	no IPS match
jg1101.t1	KAF7264205	---NA---	98									no IPS match	no IPS match	no IPS match
jg1102.t1	KAF7277229	XP_023014753.1integumentary mucin A.1-like	119	4	1.2E-6	59.03	2	C:GO:0016020; C:GO:0016021	C:membrane; C:integral component of membrane			SIGNAL_PEPTIDE (PHOBIUS); SIGNAL_PEPTIDE_N_REGION (PHOBIUS); SIGNAL_PEPTIDE_C_REGION (PHOBIUS); SIGNAL_PEPTIDE_H_REGION (PHOBIUS); NON_CYTOPLASMIC_DOMAIN (PHOBIUS); SignalP-noTM (SIGNALP_EUK)	no GO terms	no GO terms
jg1103.t1	KAF7277230	XP_030765112.1checkpoint protein HUS1 isoform X1	163	20	2.5E-71	81.96	9	P:GO:0000723; P:GO:0000724; C:GO:0005730; P:GO:0006289; C:GO:0030896; P:GO:0031573; P:GO:0033314; C:GO:0035861; P:GO:0044778	P:telomere maintenance; P:double-strand break repair via homologous recombination; C:nucleolus; P:nucleotide-excision repair; C:checkpoint clamp complex; P:intra-S DNA damage checkpoint; P:mitotic DNA replication checkpoint; C:site of double-strand break; P:meiotic DNA integrity checkpoint			IPR007150 (PFAM); G3DSA:3.70.10.10 (GENE3D); IPR016580 (PIRSF); PTHR12900 (PANTHER); PTHR12900:SF4 (PANTHER)	P:GO:0000077; C:GO:0005730; C:GO:0030896	P:DNA damage checkpoint; C:nucleolus; C:checkpoint clamp complex
jg1104.t1	KAF7263471	---NA---	75									no IPS match	no IPS match	no IPS match
jg1105.t1	KAF7277068	---NA---	52									no IPS match	no IPS match	no IPS match
jg1106.t1	KAF7277088	XP_030757768.1bifunctional 3'-phosphoadenosine 5'-phosphosulfate synthase	299	20	9.6E-162	92.27	7	P:GO:0000103; F:GO:0004020; F:GO:0004781; F:GO:0005524; P:GO:0006144; P:GO:0016310; P:GO:0050428	P:sulfate assimilation; F:adenylylsulfate kinase activity; F:sulfate adenylyltransferase (ATP) activity; F:ATP binding; P:purine nucleobase metabolic process; P:phosphorylation; P:3'-phosphoadenosine 5'-phosphosulfate biosynthetic process			IPR014729 (G3DSA:3.40.50.GENE3D); IPR025980 (PFAM); G3DSA:3.10.400.10 (GENE3D); IPR024951 (PFAM); PTHR11055 (PANTHER); PTHR11055:SF17 (PANTHER); SSF52374 (SUPERFAMILY); IPR015947 (SUPERFAMILY)	F:GO:0004781	F:sulfate adenylyltransferase (ATP) activity
jg1107.t1	KAF7277089	XP_030757760.1putative ATP-dependent RNA helicase TDRD12	116	8	4.8E-24	62.51	5	F:GO:0003676; F:GO:0004386; F:GO:0005524; P:GO:0010526; P:GO:0042078	F:nucleic acid binding; F:helicase activity; F:ATP binding; P:negative regulation of transposition, RNA-mediated; P:germ-line stem cell division			IPR008978 (G3DSA:2.60.40.GENE3D); IPR008978 (SUPERFAMILY)	no GO terms	no GO terms
jg1108.t1	KAF7277407	---NA---	15									no IPS match	no IPS match	no IPS match
jg1109.t1	KAF7277408	XP_030761893.1transcription elongation factor 1 homolog	82	20	6.0E-37	90.24	8	F:GO:0000993; F:GO:0003746; C:GO:0005840; P:GO:0006368; P:GO:0006448; C:GO:0008023; F:GO:0046872; P:GO:0048096	F:RNA polymerase II complex binding; F:translation elongation factor activity; C:ribosome; P:transcription elongation from RNA polymerase II promoter; P:regulation of translational elongation; C:transcription elongation factor complex; F:metal ion binding; P:chromatin-mediated maintenance of transcription			IPR038567 (G3DSA:2.20.25.GENE3D); IPR007808 (PFAM); IPR007808 (PANTHER); SSF57783 (SUPERFAMILY)	no GO terms	no GO terms
jg1110.t1	KAF7275506	---NA---	70									no IPS match	no IPS match	no IPS match
jg1111.t1	KAF7263499	XP_030756309.1putative tyrosine-protein kinase Wsck	192	20	3.3E-86	77.41	8	F:GO:0004714; F:GO:0005524; C:GO:0005887; P:GO:0007169; P:GO:0007275; P:GO:0018108; P:GO:0033674; C:GO:0043235	F:transmembrane receptor protein tyrosine kinase activity; F:ATP binding; C:integral component of plasma membrane; P:transmembrane receptor protein tyrosine kinase signaling pathway; P:multicellular organism development; P:peptidyl-tyrosine phosphorylation; P:positive regulation of kinase activity; C:receptor complex			IPR001245 (PRINTS); IPR020635 (SMART); G3DSA:1.10.510.10 (GENE3D); IPR001245 (PFAM); PTHR24416 (PANTHER); IPR000719 (PROSITE_PROFILES); IPR011009 (SUPERFAMILY)	F:GO:0004672; F:GO:0004713; F:GO:0005524; P:GO:0006468	F:protein kinase activity; F:protein tyrosine kinase activity; F:ATP binding; P:protein phosphorylation
jg1112.t1	KAF7276812	XP_030768196.1facilitated trehalose transporter Tret1-like isoform X1	260	20	7.4E-118	82.97	3	C:GO:0016021; F:GO:0022857; P:GO:0055085	C:integral component of membrane; F:transmembrane transporter activity; P:transmembrane transport			G3DSA:1.20.1250.20 (GENE3D); IPR005828 (PFAM); PTHR23500 (PANTHER); PTHR23500:SF37 (PANTHER); IPR005829 (PROSITE_PATTERNS); CYTOPLASMIC_DOMAIN (PHOBIUS); NON_CYTOPLASMIC_DOMAIN (PHOBIUS); TRANSMEMBRANE (PHOBIUS); TRANSMEMBRANE (PHOBIUS); NON_CYTOPLASMIC_DOMAIN (PHOBIUS); CYTOPLASMIC_DOMAIN (PHOBIUS); TRANSMEMBRANE (PHOBIUS); CYTOPLASMIC_DOMAIN (PHOBIUS); TRANSMEMBRANE (PHOBIUS); NON_CYTOPLASMIC_D…	F:GO:0005215; C:GO:0016021; F:GO:0022857; P:GO:0055085	F:transporter activity; C:integral component of membrane; F:transmembrane transporter activity; P:transmembrane transport
jg1113.t1	KAF7272030	XP_023021443.1homeobox protein unc-4-like isoform X1	145	20	1.2E-24	90.14	4	F:GO:0000981; F:GO:0003677; C:GO:0005634; P:GO:0006357	F:DNA-binding transcription factor activity, RNA polymerase II-specific; F:DNA binding; C:nucleus; P:regulation of transcription by RNA polymerase II			IPR001356 (SMART); G3DSA:1.10.10.60 (GENE3D); IPR001356 (PFAM); mobidb-lite (MOBIDB_LITE); mobidb-lite (MOBIDB_LITE); PTHR24329:SF382 (PANTHER); PTHR24329 (PANTHER); IPR001356 (PROSITE_PROFILES); IPR001356 (CDD); IPR009057 (SUPERFAMILY)	F:GO:0003677	F:DNA binding
jg1114.t1	KAF7273547	XP_030751352.1alkaline phosphatase-like	115	20	7.7E-59	96.16	6	F:GO:0003677; F:GO:0004035; P:GO:0016311; P:GO:0019497; P:GO:0046486; P:GO:0046656	F:DNA binding; F:alkaline phosphatase activity; P:dephosphorylation; P:hexachlorocyclohexane metabolic process; P:glycerolipid metabolic process; P:folic acid biosynthetic process			IPR001952 (PRINTS); IPR001952 (PFAM); IPR017849 (G3DSA:3.40.720.GENE3D); PTHR11596:SF55 (PANTHER); IPR001952 (PANTHER); IPR017850 (SUPERFAMILY)	F:GO:0003824; F:GO:0016791	F:catalytic activity; F:phosphatase activity
jg1115.t1	KAF7264551	XP_034176370.1suppressor protein SRP40-like	480	20	9.5E-119	59.41						SIGNAL_PEPTIDE_N_REGION (PHOBIUS); SIGNAL_PEPTIDE (PHOBIUS); NON_CYTOPLASMIC_DOMAIN (PHOBIUS); SIGNAL_PEPTIDE_H_REGION (PHOBIUS); SIGNAL_PEPTIDE_C_REGION (PHOBIUS); SignalP-noTM (SIGNALP_EUK); SignalP-noTM (SIGNALP_GRAM_NEGATIVE); SignalP-TM (SIGNALP_GRAM_POSITIVE)	no GO terms	no GO terms
jg1116.t1	KAF7274090	---NA---	50									mobidb-lite (MOBIDB_LITE)	no GO terms	no GO terms
jg1117.t1	KAF7276187	TXJ08018.1dCTP deaminase	130	20	1.5E-47	100.0	5	F:GO:0000166; P:GO:0006206; P:GO:0006226; P:GO:0006229; F:GO:0008829	F:nucleotide binding; P:pyrimidine nucleobase metabolic process; P:dUMP biosynthetic process; P:dUTP biosynthetic process; F:dCTP deaminase activity			IPR011962 (TIGRFAM); IPR036157 (G3DSA:2.70.40.GENE3D); IPR013785 (G3DSA:3.20.20.GENE3D); IPR029054 (PFAM); PTHR42680 (PANTHER); IPR033704 (CDD); IPR036157 (SUPERFAMILY); IPR011060 (SUPERFAMILY)	F:GO:0003824; P:GO:0006229; F:GO:0008829	F:catalytic activity; P:dUTP biosynthetic process; F:dCTP deaminase activity
jg1118.t1	KAF7273455	WP_086231363.1IS66 family transposase	461	20	3.0E-207	89.72						Coil (COILS); IPR004291 (PFAM); IPR024474 (PFAM); IPR024463 (PFAM); PTHR33678 (PANTHER)	no GO terms	no GO terms
jg1119.t1	KAF7273456	WP_139842137.1IS66 family insertion sequence element accessory protein TnpB	129	20	4.9E-62	93.33						IPR008878 (PFAM); IPR008878 (PANTHER)	no GO terms	no GO terms
jg1120.t1	KAF7275954	WP_140404432.1Ig-like domain repeat protein	402	20	3.4E-154	73.0	1	F:GO:0005515	F:protein binding			IPR013783 (G3DSA:2.60.40.GENE3D); IPR022038 (PFAM); IPR003961 (PROSITE_PROFILES); IPR003961 (PROSITE_PROFILES); IPR003961 (PROSITE_PROFILES)	F:GO:0005515	F:protein binding
jg1121.t1	KAF7266038	XP_008199957.2 histone H2B	123	20	2.9E-51	93.9	6	C:GO:0000786; F:GO:0003677; C:GO:0005634; P:GO:0006334; F:GO:0044877; F:GO:0046982	C:nucleosome; F:DNA binding; C:nucleus; P:nucleosome assembly; F:protein-containing complex binding; F:protein heterodimerization activity			IPR000558 (PRINTS); IPR000558 (SMART); IPR009072 (G3DSA:1.10.20.GENE3D); IPR007125 (PFAM); mobidb-lite (MOBIDB_LITE); IPR000558 (PANTHER); PTHR23428:SF173 (PANTHER); IPR009072 (SUPERFAMILY)	C:GO:0000786; F:GO:0003677; F:GO:0046982	C:nucleosome; F:DNA binding; F:protein heterodimerization activity
jg1122.t1	KAF7266039	XP_013219111.1histone H3	121	20	6.5E-48	85.44	6	C:GO:0000786; F:GO:0003677; C:GO:0005634; P:GO:0006352; C:GO:0042025; F:GO:0046982	C:nucleosome; F:DNA binding; C:nucleus; P:DNA-templated transcription, initiation; C:host cell nucleus; F:protein heterodimerization activity			IPR000164 (PRINTS); IPR000164 (SMART); IPR009072 (G3DSA:1.10.20.GENE3D); IPR007125 (PFAM); mobidb-lite (MOBIDB_LITE); IPR000164 (PANTHER); PTHR11426:SF163 (PANTHER); IPR000164 (PROSITE_PATTERNS); IPR009072 (SUPERFAMILY)	C:GO:0000786; F:GO:0003677; F:GO:0046982	C:nucleosome; F:DNA binding; F:protein heterodimerization activity
jg1123.t1	KAF7266040	XP_015377639.1 histone H4-like	103	20	5.0E-41	92.38	7	C:GO:0000786; F:GO:0003677; C:GO:0005634; P:GO:0006334; P:GO:0006352; C:GO:0042025; F:GO:0046982	C:nucleosome; F:DNA binding; C:nucleus; P:nucleosome assembly; P:DNA-templated transcription, initiation; C:host cell nucleus; F:protein heterodimerization activity			IPR001951 (PRINTS); IPR001951 (SMART); IPR009072 (G3DSA:1.10.20.GENE3D); PTHR10484:SF160 (PANTHER); PTHR10484 (PANTHER); IPR019809 (PROSITE_PATTERNS); IPR001951 (CDD); IPR009072 (SUPERFAMILY)	C:GO:0000786; F:GO:0003677; C:GO:0005634; P:GO:0006334; F:GO:0046982	C:nucleosome; F:DNA binding; C:nucleus; P:nucleosome assembly; F:protein heterodimerization activity
jg1124.t1	KAF7266041	XP_008199957.2 histone H2B	118	20	6.1E-35	75.65	4	C:GO:0000786; F:GO:0003677; P:GO:0006334; F:GO:0046982	C:nucleosome; F:DNA binding; P:nucleosome assembly; F:protein heterodimerization activity			IPR000558 (PRINTS); IPR000558 (SMART); IPR007125 (PFAM); IPR009072 (G3DSA:1.10.20.GENE3D); mobidb-lite (MOBIDB_LITE); mobidb-lite (MOBIDB_LITE); IPR000558 (PANTHER); PTHR23428:SF174 (PANTHER); IPR009072 (SUPERFAMILY)	C:GO:0000786; F:GO:0003677; F:GO:0046982	C:nucleosome; F:DNA binding; F:protein heterodimerization activity
jg1125.t1	KAF7266042	6T79_AChain A, Histone H3.2	92	20	1.3E-32	76.55	9	P:GO:0000183; C:GO:0000788; F:GO:0003677; C:GO:0005654; P:GO:0006303; P:GO:0006335; P:GO:0016233; P:GO:0044267; F:GO:0046982	P:rDNA heterochromatin assembly; C:nuclear nucleosome; F:DNA binding; C:nucleoplasm; P:double-strand break repair via nonhomologous end joining; P:DNA replication-dependent nucleosome assembly; P:telomere capping; P:cellular protein metabolic process; F:protein heterodimerization activity			IPR000164 (PRINTS); IPR000164 (SMART); IPR009072 (G3DSA:1.10.20.GENE3D); IPR007125 (PFAM); mobidb-lite (MOBIDB_LITE); PTHR11426:SF177 (PANTHER); IPR000164 (PANTHER); IPR000164 (PROSITE_PATTERNS); IPR009072 (SUPERFAMILY)	C:GO:0000786; F:GO:0003677; F:GO:0046982	C:nucleosome; F:DNA binding; F:protein heterodimerization activity
jg1126.t1	KAF7266043	XP_002430908.1histone H4, putative	103	20	1.3E-44	95.15	6	C:GO:0000786; F:GO:0003677; C:GO:0005634; P:GO:0006352; C:GO:0042025; F:GO:0046982	C:nucleosome; F:DNA binding; C:nucleus; P:DNA-templated transcription, initiation; C:host cell nucleus; F:protein heterodimerization activity			IPR001951 (PRINTS); IPR001951 (SMART); IPR009072 (G3DSA:1.10.20.GENE3D); IPR035425 (PFAM); mobidb-lite (MOBIDB_LITE); PTHR10484 (PANTHER); PTHR10484:SF160 (PANTHER); IPR001951 (CDD); IPR009072 (SUPERFAMILY)	F:GO:0003677; F:GO:0046982	F:DNA binding; F:protein heterodimerization activity
jg1127.t1	KAF7273711	XP_019867870.1 GTP-binding protein Rhes	130	20	2.2E-57	90.52	6	F:GO:0003924; F:GO:0004767; F:GO:0005525; P:GO:0006687; P:GO:0007165; C:GO:0016020	F:GTPase activity; F:sphingomyelin phosphodiesterase activity; F:GTP binding; P:glycosphingolipid metabolic process; P:signal transduction; C:membrane			PR00449 (PRINTS); SM00174 (SMART); SM00173 (SMART); IPR005225 (TIGRFAM); G3DSA:3.40.50.300 (GENE3D); IPR001806 (PFAM); IPR020849 (PANTHER); PTHR24070:SF374 (PANTHER); IPR020849 (PROSITE_PROFILES); IPR027417 (SUPERFAMILY)	F:GO:0003924; F:GO:0005525; P:GO:0007165; C:GO:0016020	F:GTPase activity; F:GTP binding; P:signal transduction; C:membrane
jg1128.t1	KAF7273712	---NA---	111									NON_CYTOPLASMIC_DOMAIN (PHOBIUS); CYTOPLASMIC_DOMAIN (PHOBIUS); TRANSMEMBRANE (PHOBIUS)	no GO terms	no GO terms
jg1129.t1	KAF7264269	XP_030751436.1glycine-rich cell wall structural protein 1.8-like	76	4	7.4E-18	72.37	1	F:GO:0042302	F:structural constituent of cuticle			SIGNAL_PEPTIDE (PHOBIUS); SIGNAL_PEPTIDE_C_REGION (PHOBIUS); SIGNAL_PEPTIDE_N_REGION (PHOBIUS); SIGNAL_PEPTIDE_H_REGION (PHOBIUS); NON_CYTOPLASMIC_DOMAIN (PHOBIUS); SignalP-noTM (SIGNALP_EUK)	no GO terms	no GO terms
jg1130.t1	KAF7264270	XP_030759253.1pupal cuticle protein 36a-like isoform X2	450	20	2.5E-57	76.37	1	F:GO:0042302	F:structural constituent of cuticle			IPR000618 (PRINTS); IPR000618 (PFAM); mobidb-lite (MOBIDB_LITE); mobidb-lite (MOBIDB_LITE); PTHR10380:SF154 (PANTHER); PTHR10380 (PANTHER); IPR031311 (PROSITE_PATTERNS); SIGNAL_PEPTIDE_C_REGION (PHOBIUS); NON_CYTOPLASMIC_DOMAIN (PHOBIUS); SIGNAL_PEPTIDE_H_REGION (PHOBIUS); SIGNAL_PEPTIDE (PHOBIUS); SIGNAL_PEPTIDE_N_REGION (PHOBIUS); IPR000618 (PROSITE_PROFILES); PS51257 (PROSITE_PROFILES); Signal…	F:GO:0042302	F:structural constituent of cuticle
jg1131.t1	KAF7264271	XP_030751496.1cuticle protein 3-like	177	20	1.2E-66	77.37	1	F:GO:0042302	F:structural constituent of cuticle			IPR000618 (PRINTS); IPR000618 (PFAM); PTHR10380:SF154 (PANTHER); PTHR10380 (PANTHER); IPR031311 (PROSITE_PATTERNS); IPR000618 (PROSITE_PROFILES)	F:GO:0042302	F:structural constituent of cuticle
jg1132.t1	KAF7275305	---NA---	125									mobidb-lite (MOBIDB_LITE); mobidb-lite (MOBIDB_LITE); mobidb-lite (MOBIDB_LITE)	no GO terms	no GO terms
jg1133.t1	KAF7275306	XP_030746861.1ankyrin repeat domain-containing protein 33B-like	211	17	1.4E-50	58.4						mobidb-lite (MOBIDB_LITE); mobidb-lite (MOBIDB_LITE); mobidb-lite (MOBIDB_LITE)	no GO terms	no GO terms
jg1134.t1	KAF7275203	XP_030761996.1pancreatic lipase-related protein 2-like	171	20	1.8E-83	85.42	5	F:GO:0004806; C:GO:0005615; P:GO:0016042; P:GO:0046486; F:GO:0046872	F:triglyceride lipase activity; C:extracellular space; P:lipid catabolic process; P:glycerolipid metabolic process; F:metal ion binding			IPR029058 (G3DSA:3.40.50.GENE3D); IPR013818 (PFAM); IPR000734 (PANTHER); PTHR11610:SF102 (PANTHER); IPR029058 (SUPERFAMILY)	F:GO:0052689	F:carboxylic ester hydrolase activity
jg1134.t2	KAF7275202	XP_030761996.1pancreatic lipase-related protein 2-like	231	20	8.3E-121	81.06	5	F:GO:0004806; C:GO:0005615; P:GO:0016042; P:GO:0046486; F:GO:0046872	F:triglyceride lipase activity; C:extracellular space; P:lipid catabolic process; P:glycerolipid metabolic process; F:metal ion binding			IPR000734 (PRINTS); IPR013818 (PFAM); IPR029058 (G3DSA:3.40.50.GENE3D); IPR000734 (PANTHER); IPR033906 (CDD); IPR029058 (SUPERFAMILY)	P:GO:0006629; F:GO:0052689	P:lipid metabolic process; F:carboxylic ester hydrolase activity
jg1135.t1	KAF7275204	CRK99023.1CLUMA_CG011929, isoform A	832	20	0.0	68.52						IPR027993 (PFAM); IPR027993 (PANTHER)	no GO terms	no GO terms
jg1136.t1	KAF7275856	XP_030751352.1alkaline phosphatase-like	48	20	1.8E-17	93.4	6	F:GO:0004035; C:GO:0016021; P:GO:0016311; P:GO:0019497; P:GO:0046486; P:GO:0046656	F:alkaline phosphatase activity; C:integral component of membrane; P:dephosphorylation; P:hexachlorocyclohexane metabolic process; P:glycerolipid metabolic process; P:folic acid biosynthetic process			IPR001952 (PFAM); IPR017849 (G3DSA:3.40.720.GENE3D); IPR017850 (SUPERFAMILY)	F:GO:0003824; F:GO:0016791	F:catalytic activity; F:phosphatase activity
jg1137.t1	KAF7263386	XP_030759997.1odorant receptor 49b-like	400	20	4.3E-165	60.05	6	F:GO:0004984; F:GO:0005549; P:GO:0007187; P:GO:0007608; C:GO:0016020; F:GO:0016740	F:olfactory receptor activity; F:odorant binding; P:G protein-coupled receptor signaling pathway, coupled to cyclic nucleotide second messenger; P:sensory perception of smell; C:membrane; F:transferase activity			IPR004117 (PFAM); IPR004117 (PANTHER); CYTOPLASMIC_DOMAIN (PHOBIUS); NON_CYTOPLASMIC_DOMAIN (PHOBIUS); TRANSMEMBRANE (PHOBIUS); CYTOPLASMIC_DOMAIN (PHOBIUS); CYTOPLASMIC_DOMAIN (PHOBIUS); TRANSMEMBRANE (PHOBIUS); TRANSMEMBRANE (PHOBIUS); NON_CYTOPLASMIC_DOMAIN (PHOBIUS); TRANSMEMBRANE (PHOBIUS); TRANSMEMBRANE (PHOBIUS); NON_CYTOPLASMIC_DOMAIN (PHOBIUS); TRANSMEMBRANE (PHOBIUS); NON_CYTOPLASMIC_DO…	F:GO:0004984; F:GO:0005549; P:GO:0007608; C:GO:0016020	F:olfactory receptor activity; F:odorant binding; P:sensory perception of smell; C:membrane
jg1138.t1	KAF7274876	XP_030748200.1BLOC-1-related complex subunit 5	263	20	3.7E-109	78.11	9	C:GO:0005873; P:GO:0016070; C:GO:0030672; C:GO:0031224; P:GO:0032418; F:GO:0046872; C:GO:0098574; C:GO:0099078; P:GO:1903744	C:plus-end kinesin complex; P:RNA metabolic process; C:synaptic vesicle membrane; C:intrinsic component of membrane; P:lysosome localization; F:metal ion binding; C:cytoplasmic side of lysosomal membrane; C:BORC complex; P:positive regulation of anterograde synaptic vesicle transport			IPR018780 (PFAM); mobidb-lite (MOBIDB_LITE); mobidb-lite (MOBIDB_LITE); mobidb-lite (MOBIDB_LITE); mobidb-lite (MOBIDB_LITE); IPR018780 (PANTHER)	P:GO:0032418	P:lysosome localization
jg1139.t1	KAF7274877	XP_030766512.1 cyclin-Q	235	20	1.1E-120	82.89	6	P:GO:0000079; C:GO:0005634; P:GO:0006357; F:GO:0016538; C:GO:0042025; P:GO:0051726	P:regulation of cyclin-dependent protein serine/threonine kinase activity; C:nucleus; P:regulation of transcription by RNA polymerase II; F:cyclin-dependent protein serine/threonine kinase regulator activity; C:host cell nucleus; P:regulation of cell cycle			G3DSA:1.10.472.10 (GENE3D); G3DSA:1.10.472.10 (GENE3D); IPR006671 (PFAM); IPR028759 (PTHR10026:PANTHER); PTHR10026 (PANTHER); IPR013763 (CDD); IPR036915 (SUPERFAMILY); IPR036915 (SUPERFAMILY)	no GO terms	no GO terms
jg1140.t1	KAF7274878	XP_030766522.1uncharacterized protein LOC115890437	102	1	6.3E-12	60.95						Coil (COILS)	no GO terms	no GO terms
jg1141.t1	KAF7274879	XP_030766520.1phosphatidylinositol N-acetylglucosaminyltransferase subunit H-like	119	13	1.3E-16	64.6	2	C:GO:0016020; F:GO:0017176	C:membrane; F:phosphatidylinositol N-acetylglucosaminyltransferase activity			IPR019328 (PFAM); PTHR15231 (PANTHER); PTHR15231:SF1 (PANTHER); NON_CYTOPLASMIC_DOMAIN (PHOBIUS); TRANSMEMBRANE (PHOBIUS); CYTOPLASMIC_DOMAIN (PHOBIUS); TMhelix (TMHMM)	F:GO:0017176	F:phosphatidylinositol N-acetylglucosaminyltransferase activity
jg1142.t1	KAF7274880	---NA---	72									no IPS match	no IPS match	no IPS match
jg1143.t1	KAF7274881	XP_030766526.1serine/threonine-protein phosphatase 4 regulatory subunit 3 isoform X2	432	20	8.3E-223	95.69						IPR006887 (PFAM); IPR011993 (G3DSA:2.30.29.GENE3D); PTHR23318 (PANTHER); PTHR23318:SF3 (PANTHER); SSF50729 (SUPERFAMILY)	no GO terms	no GO terms
jg1144.t1	KAF7274154	---NA---	147									no IPS match	no IPS match	no IPS match
jg1145.t1	KAF7274155	XP_011875397.1 transcription elongation factor B polypeptide 3-like	114	20	6.8E-7	60.01	1	C:GO:0005634	C:nucleus			Coil (COILS); IPR003617 (SMART); IPR035441 (G3DSA:1.20.930.GENE3D); IPR017923 (PFAM); IPR017923 (PROSITE_PROFILES); IPR035441 (SUPERFAMILY)	C:GO:0005634	C:nucleus
jg1146.t1	KAF7276117	XP_030751802.1sodium/potassium-transporting ATPase subunit alpha-like	540	20	6.0E-287	86.68	10	F:GO:0005391; F:GO:0005524; C:GO:0005890; P:GO:0006883; P:GO:0010248; P:GO:0030007; P:GO:0036376; F:GO:0046872; P:GO:1902600; P:GO:1990573	F:sodium:potassium-exchanging ATPase activity; F:ATP binding; C:sodium:potassium-exchanging ATPase complex; P:cellular sodium ion homeostasis; P:establishment or maintenance of transmembrane electrochemical gradient; P:cellular potassium ion homeostasis; P:sodium ion export across plasma membrane; F:metal ion binding; P:proton transmembrane transport; P:potassium ion import across plasma membrane			PR00119 (PRINTS); PR00121 (PRINTS); G3DSA:1.20.1110.10 (GENE3D); IPR006068 (PFAM); IPR001757 (TIGRFAM); PF13246 (PFAM); PF00702 (PFAM); IPR023299 (G3DSA:3.40.1110.GENE3D); PTHR43294 (PANTHER); PTHR43294:SF6 (PANTHER); CYTOPLASMIC_DOMAIN (PHOBIUS); TRANSMEMBRANE (PHOBIUS); CYTOPLASMIC_DOMAIN (PHOBIUS); CYTOPLASMIC_DOMAIN (PHOBIUS); CYTOPLASMIC_DOMAIN (PHOBIUS); TRANSMEMBRANE (PHOBIUS); TRANSMEMBRA…	F:GO:0000166; C:GO:0016021	F:nucleotide binding; C:integral component of membrane
jg1147.t1	KAF7265421	XP_027717609.1histone H3-like	105	20	8.7E-41	92.66	6	C:GO:0000786; F:GO:0003677; C:GO:0005634; P:GO:0006352; C:GO:0042025; F:GO:0046982	C:nucleosome; F:DNA binding; C:nucleus; P:DNA-templated transcription, initiation; C:host cell nucleus; F:protein heterodimerization activity			IPR000164 (PRINTS); IPR000164 (SMART); IPR009072 (G3DSA:1.10.20.GENE3D); IPR007125 (PFAM); mobidb-lite (MOBIDB_LITE); IPR000164 (PANTHER); PTHR11426:SF163 (PANTHER); IPR009072 (SUPERFAMILY)	C:GO:0000786; F:GO:0003677; F:GO:0046982	C:nucleosome; F:DNA binding; F:protein heterodimerization activity
jg1148.t1	KAF7265422	XP_008634731.1 histone H3	103	20	9.4E-40	91.36	7	C:GO:0000786; F:GO:0003677; C:GO:0005634; P:GO:0006334; P:GO:0006352; C:GO:0042025; F:GO:0046982	C:nucleosome; F:DNA binding; C:nucleus; P:nucleosome assembly; P:DNA-templated transcription, initiation; C:host cell nucleus; F:protein heterodimerization activity			IPR001951 (PRINTS); IPR001951 (SMART); IPR009072 (G3DSA:1.10.20.GENE3D); PTHR10484 (PANTHER); PTHR10484:SF160 (PANTHER); IPR019809 (PROSITE_PATTERNS); IPR009072 (SUPERFAMILY)	C:GO:0000786; F:GO:0003677; C:GO:0005634; P:GO:0006334; F:GO:0046982	C:nucleosome; F:DNA binding; C:nucleus; P:nucleosome assembly; F:protein heterodimerization activity
jg1149.t1	KAF7265423	XP_030755805.1histone H2A-like	157	20	3.0E-53	91.65	9	C:GO:0000788; F:GO:0003677; C:GO:0005704; P:GO:0006334; P:GO:0006342; P:GO:0006352; P:GO:0007526; C:GO:0042025; F:GO:0046982	C:nuclear nucleosome; F:DNA binding; C:polytene chromosome band; P:nucleosome assembly; P:chromatin silencing; P:DNA-templated transcription, initiation; P:larval somatic muscle development; C:host cell nucleus; F:protein heterodimerization activity			IPR002119 (PRINTS); IPR002119 (SMART); IPR009072 (G3DSA:1.10.20.GENE3D); IPR032454 (PFAM); IPR007125 (PFAM); PTHR23430 (PANTHER); PTHR23430:SF66 (PANTHER); IPR032458 (PROSITE_PATTERNS); IPR002119 (CDD); IPR009072 (SUPERFAMILY)	C:GO:0000786; F:GO:0003677; C:GO:0005634; F:GO:0046982	C:nucleosome; F:DNA binding; C:nucleus; F:protein heterodimerization activity
jg1150.t1	KAF7265424	XP_008199957.2 histone H2B	141	20	1.9E-51	94.08	6	C:GO:0000786; F:GO:0003677; C:GO:0005634; P:GO:0006334; F:GO:0044877; F:GO:0046982	C:nucleosome; F:DNA binding; C:nucleus; P:nucleosome assembly; F:protein-containing complex binding; F:protein heterodimerization activity			IPR000558 (PRINTS); IPR000558 (SMART); IPR007125 (PFAM); IPR009072 (G3DSA:1.10.20.GENE3D); mobidb-lite (MOBIDB_LITE); IPR000558 (PANTHER); PTHR23428:SF173 (PANTHER); IPR000558 (PROSITE_PATTERNS); IPR009072 (SUPERFAMILY)	C:GO:0000786; F:GO:0003677; F:GO:0046982	C:nucleosome; F:DNA binding; F:protein heterodimerization activity
jg1151.t1	KAF7265425	XP_017483264.1 histone H3-like	137	20	2.1E-55	91.28	5	C:GO:0000786; F:GO:0003677; C:GO:0005634; P:GO:0006352; F:GO:0046982	C:nucleosome; F:DNA binding; C:nucleus; P:DNA-templated transcription, initiation; F:protein heterodimerization activity			IPR000164 (PRINTS); IPR000164 (SMART); IPR009072 (G3DSA:1.10.20.GENE3D); IPR007125 (PFAM); IPR000164 (PANTHER); PTHR11426:SF163 (PANTHER); IPR000164 (PROSITE_PATTERNS); IPR009072 (SUPERFAMILY)	C:GO:0000786; F:GO:0003677; F:GO:0046982	C:nucleosome; F:DNA binding; F:protein heterodimerization activity
jg1152.t1	KAF7265426	AAI35093.1Zgc:163040 protein	95	20	1.6E-38	94.84	14	C:GO:0000786; F:GO:0003677; C:GO:0005634; P:GO:0006334; P:GO:0006352; P:GO:0006544; P:GO:0006563; P:GO:0006566; F:GO:0008887; P:GO:0016310; C:GO:0042025; P:GO:0046486; P:GO:0046487; F:GO:0046982	C:nucleosome; F:DNA binding; C:nucleus; P:nucleosome assembly; P:DNA-templated transcription, initiation; P:glycine metabolic process; P:L-serine metabolic process; P:threonine metabolic process; F:glycerate kinase activity; P:phosphorylation; C:host cell nucleus; P:glycerolipid metabolic process; P:glyoxylate metabolic process; F:protein heterodimerization activity			IPR001951 (PRINTS); IPR001951 (SMART); IPR035425 (PFAM); IPR009072 (G3DSA:1.10.20.GENE3D); mobidb-lite (MOBIDB_LITE); PTHR10484 (PANTHER); PTHR10484:SF160 (PANTHER); IPR001951 (CDD); IPR009072 (SUPERFAMILY)	F:GO:0003677; F:GO:0046982	F:DNA binding; F:protein heterodimerization activity
jg1153.t1	KAF7265427	XP_030755805.1histone H2A-like	125	20	7.9E-49	89.41	9	C:GO:0000788; F:GO:0003677; C:GO:0005704; P:GO:0006334; P:GO:0006342; P:GO:0006352; P:GO:0007526; C:GO:0042025; F:GO:0046982	C:nuclear nucleosome; F:DNA binding; C:polytene chromosome band; P:nucleosome assembly; P:chromatin silencing; P:DNA-templated transcription, initiation; P:larval somatic muscle development; C:host cell nucleus; F:protein heterodimerization activity			IPR002119 (PRINTS); IPR002119 (SMART); IPR032454 (PFAM); IPR007125 (PFAM); IPR009072 (G3DSA:1.10.20.GENE3D); PTHR23430:SF66 (PANTHER); PTHR23430 (PANTHER); TRANSMEMBRANE (PHOBIUS); CYTOPLASMIC_DOMAIN (PHOBIUS); NON_CYTOPLASMIC_DOMAIN (PHOBIUS); IPR002119 (CDD); IPR009072 (SUPERFAMILY)	C:GO:0000786; F:GO:0003677; C:GO:0005634; F:GO:0046982	C:nucleosome; F:DNA binding; C:nucleus; F:protein heterodimerization activity
jg1154.t1	KAF7265428	XP_008199957.2 histone H2B	89	20	6.5E-29	93.39	5	C:GO:0000786; F:GO:0003677; C:GO:0005634; P:GO:0006334; F:GO:0046982	C:nucleosome; F:DNA binding; C:nucleus; P:nucleosome assembly; F:protein heterodimerization activity			IPR000558 (PRINTS); IPR000558 (SMART); IPR007125 (PFAM); IPR009072 (G3DSA:1.10.20.GENE3D); mobidb-lite (MOBIDB_LITE); IPR000558 (PANTHER); PTHR23428:SF157 (PANTHER); IPR009072 (SUPERFAMILY)	C:GO:0000786; F:GO:0003677; F:GO:0046982	C:nucleosome; F:DNA binding; F:protein heterodimerization activity
jg1155.t1	KAF7265429	XP_018496276.1histone H3	81	20	6.3E-31	93.86	4	C:GO:0000786; F:GO:0003677; C:GO:0005634; F:GO:0046982	C:nucleosome; F:DNA binding; C:nucleus; F:protein heterodimerization activity			IPR000164 (PRINTS); IPR000164 (SMART); IPR009072 (G3DSA:1.10.20.GENE3D); IPR007125 (PFAM); IPR000164 (PANTHER); PTHR11426:SF177 (PANTHER); IPR000164 (PROSITE_PATTERNS); IPR009072 (SUPERFAMILY)	C:GO:0000786; F:GO:0003677; F:GO:0046982	C:nucleosome; F:DNA binding; F:protein heterodimerization activity
jg1156.t1	KAF7265430	P70081.3RecName: Full=Histone H4 type VIII	81	20	5.0E-28	87.61	8	C:GO:0000786; F:GO:0003677; C:GO:0005634; P:GO:0006334; P:GO:0006352; C:GO:0016021; C:GO:0042025; F:GO:0046982	C:nucleosome; F:DNA binding; C:nucleus; P:nucleosome assembly; P:DNA-templated transcription, initiation; C:integral component of membrane; C:host cell nucleus; F:protein heterodimerization activity			IPR001951 (PRINTS); IPR001951 (SMART); IPR009072 (G3DSA:1.10.20.GENE3D); IPR004823 (PFAM); PTHR10484:SF160 (PANTHER); PTHR10484 (PANTHER); IPR009072 (SUPERFAMILY)	F:GO:0003677; P:GO:0006352; F:GO:0046982	F:DNA binding; P:DNA-templated transcription, initiation; F:protein heterodimerization activity
jg1157.t1	KAF7264727	XP_030747276.1uncharacterized protein LOC115875873 isoform X1	438	20	1.2E-173	66.46						IPR031993 (PFAM); PTHR21177 (PANTHER); PTHR21177:SF4 (PANTHER); PTHR21177:SF4 (PANTHER); PTHR21177 (PANTHER); PTHR21177:SF4 (PANTHER); PTHR21177 (PANTHER); SignalP-noTM (SIGNALP_EUK)	no GO terms	no GO terms
jg1158.t1	KAF7275105	WP_097078738.1CBS domain-containing protein	328	20	1.3E-127	76.69	1	F:GO:0050660	F:flavin adenine dinucleotide binding			Coil (COILS); IPR005170 (SMART); IPR000644 (SMART); IPR000644 (PFAM); IPR016169 (G3DSA:3.30.465.GENE3D); IPR005170 (PFAM); G3DSA:3.10.580.10 (GENE3D); PTHR22777:SF17 (PANTHER); PTHR22777:SF17 (PANTHER); PTHR22777 (PANTHER); IPR000644 (PROSITE_PROFILES); IPR000644 (PROSITE_PROFILES); cd04590 (CDD); IPR036318 (SUPERFAMILY); SSF54631 (SUPERFAMILY)	F:GO:0050660	F:flavin adenine dinucleotide binding
[truncated: 24,216 more rows]
